# Supplementary material for: VenomMaps: Updated species distribution maps and models for New World pitvipers (Viperidae: Crotalinae)
Source: Sci Data. 2022 May 25;9:232. doi: 10.1038/s41597-022-01323-4 (PMC9132920; doi:10.1038/s41597-022-01323-4)
Supplement: Supplementary file 1 — Supplementary Table 1 [file 41597_2022_1323_MOESM1_ESM.xlsx]

## Sheet: Supplementary Table 1
Supplementary Table 1. Models that passed or minimized omission rate and AICc filtering criteria in the calibration step of KUENM
Species	compSet	Model	envSet	Entropy	Cal_Mean_AUC_ratio	Cal_pval_pROC	Cal_Omission_rate_at_5.	Cal_AICc	Cal_delta_AICc	Cal_W_AICc	Cal_num_parameters	Mean_AUC_ratio	Partial_ROC	Omission_rate_at_5.	X.Training.samples	Regularized.training.gain	Unregularized.training.gain	Iterations	Training.AUC	X.Background.points	Prevalence..average.probability.of.presence.over.background.sites.	Fixed.cumulative.value.1.cumulative.threshold	Fixed.cumulative.value.1.Cloglog.threshold	Fixed.cumulative.value.1.area	Fixed.cumulative.value.1.training.omission	Fixed.cumulative.value.5.cumulative.threshold	Fixed.cumulative.value.5.Cloglog.threshold	Fixed.cumulative.value.5.area	Fixed.cumulative.value.5.training.omission	Fixed.cumulative.value.10.cumulative.threshold	Fixed.cumulative.value.10.Cloglog.threshold	Fixed.cumulative.value.10.area	Fixed.cumulative.value.10.training.omission	Minimum.training.presence.cumulative.threshold	Minimum.training.presence.Cloglog.threshold	Minimum.training.presence.area	Minimum.training.presence.training.omission	X10.percentile.training.presence.cumulative.threshold	X10.percentile.training.presence.Cloglog.threshold	X10.percentile.training.presence.area	X10.percentile.training.presence.training.omission	Equal.training.sensitivity.and.specificity.cumulative.threshold	Equal.training.sensitivity.and.specificity.Cloglog.threshold	Equal.training.sensitivity.and.specificity.area	Equal.training.sensitivity.and.specificity.training.omission	Maximum.training.sensitivity.plus.specificity.cumulative.threshold	Maximum.training.sensitivity.plus.specificity.Cloglog.threshold	Maximum.training.sensitivity.plus.specificity.area	Maximum.training.sensitivity.plus.specificity.training.omission
Agkistrodon_bilineatus	all	M_2_F_qpt_Set_bioc	bioclim	8.1387	1.44597	0	0.025641	3689.43	0	0.535993	12	1.61333	0	0	134	1.2111	1.4665	374	0.8796	10134	0.1979	1	0.0276	0.631	0.0015	5	0.1191	0.4113	0.0276	10	0.2181	0.3165	0.0702	1.8533	0.0459	0.5725	0	12.2057	0.254	0.2914	0.0926	20.5448	0.3739	0.2129	0.2134	13.9719	0.2818	0.2741	0.0851
Agkistrodon_bilineatus	all	M_2_F_th_Set_bioc	bioclim	8.1612	1.45176	0	0.025641	3690.31	0.880345	0.863566	23	1.68626	0	0	134	1.1573	1.4737	386	0.8866	10131.9	0.2036	1	0.0248	0.6662	0.0008	5	0.1096	0.4148	0.0202	10	0.2301	0.3155	0.0761	2.8441	0.0596	0.5289	0	13.5948	0.2927	0.2748	0.0955	22.9913	0.4329	0.2014	0.2022	17.1589	0.3493	0.245	0.1067
Agkistrodon_bilineatus	bioclim	M_2_F_qpt_Set_bioc	bioclim	8.1808	1.44264	0	0.025641	3689.43	0	0.483572	12	1.61371	0	0	134	1.1477	1.4041	410	0.8752	10131.6	0.2066	1	0.0314	0.6559	0.0008	5	0.1101	0.4338	0.0202	10	0.2122	0.33	0.0769	1.7157	0.0449	0.6025	0	12.195	0.253	0.3023	0.0925	20.3717	0.3678	0.2232	0.2224	12.1283	0.2497	0.3051	0.0672
Agkistrodon_bilineatus	bioclim	M_2_F_th_Set_bioc	bioclim	8.1369	1.45586	0	0.025641	3690.31	0.880345	0.383486	23	1.68179	0	0	134	1.1906	1.5416	422	0.893	10132.8	0.1982	1	0.0237	0.6604	0.0008	5	0.1127	0.404	0.0164	10	0.2252	0.3107	0.0686	3.0312	0.0585	0.5011	0	13.6797	0.2886	0.271	0.094	24.053	0.4473	0.1922	0.1925	15.6335	0.3302	0.2567	0.0873
Agkistrodon_bilineatus	topvars	M_3_F_lt_Set_topvars	topvars	8.1365	1.47176	0	0.025641	3695.22	0	0.999942	18	1.60003	0	0	134	1.1297	1.4034	266	0.8825	10133.1	0.1963	1	0.0272	0.6805	0.0022	5	0.0994	0.4402	0.0172	10	0.1947	0.3297	0.059	2.901	0.0584	0.5823	0	14.725	0.2704	0.2698	0.0955	21.9001	0.3671	0.2052	0.2067	15.6092	0.28	0.2622	0.0858
Agkistrodon_bilineatus	topvars	M_4_F_lt_Set_topvars	topvars	8.1982	1.47814	0	0.025641	3696.97	1.75696	0.276495	14	1.58716	0	0	134	1.0555	1.3064	208	0.8721	10133.1	0.2091	1	0.0305	0.7163	0.003	5	0.0995	0.4734	0.0164	10	0.1939	0.355	0.0545	2.6007	0.0575	0.638	0	14.9258	0.2718	0.2877	0.0948	22.3061	0.3679	0.2177	0.2187	16.329	0.2884	0.2741	0.0955
Agkistrodon_conanti	all	M_0.2_F_lqpt_Set_topvars	topvars	8.3184	1.43999	0	0.0499244	58709.8	0	0.452766	194	1.44248	0	0.0526316	1465	0.9784	1.0346	500	0.8378	11420.2	0.2112	1	0.0413	0.5938	0.0062	5	0.15	0.4429	0.0516	10	0.2262	0.3571	0.118	0.098	0.0048	0.7937	0	8.7423	0.2106	0.3757	0.0993	20.4738	0.3403	0.243	0.2429	13.1679	0.2617	0.3202	0.1458
Agkistrodon_conanti	all	M_0.2_F_qpt_Set_topvars	topvars	8.3399	1.44013	0	0.0499244	58709.8	0	0.827371	194	1.41136	0	0.0601504	1465	0.9687	1.0239	500	0.8351	11424.7	0.2161	1	0.0405	0.594	0.0063	5	0.156	0.4427	0.0538	10	0.2324	0.358	0.1152	0.17	0.0079	0.7586	0	8.9606	0.219	0.373	0.0996	20.2462	0.3497	0.2474	0.2474	11.915	0.2556	0.3344	0.1292
Agkistrodon_conanti	bioclim	M_0.3_F_lqpth_Set_bioc	bioclim	8.3653	1.42624	0	0.0484115	58786.9	0	0.887069	161	1.41339	0	0.0601504	1465	0.9076	0.9762	500	0.8256	11408.4	0.2223	1	0.0452	0.6016	0.0057	5	0.1641	0.4521	0.0528	10	0.2413	0.3695	0.1237	0.0677	0.0036	0.8484	0	8.1774	0.2178	0.396	0.0991	20.2517	0.3484	0.258	0.258	10.1354	0.2405	0.3691	0.1183
Agkistrodon_conanti	topvars	M_0.2_F_lqpt_Set_topvars	topvars	8.3485	1.43964	0	0.0499244	58709.8	0	0.452766	194	1.4121	0	0.0526316	1465	0.9547	1.0098	500	0.8332	11423.3	0.2182	1	0.0454	0.59	0.0058	5	0.1606	0.4479	0.0523	10	0.2342	0.3637	0.1156	0.0824	0.0038	0.8272	0	8.6833	0.2167	0.383	0.0995	20.7211	0.3494	0.2482	0.2481	12.9109	0.2681	0.3277	0.1426
Agkistrodon_conanti	topvars	M_0.2_F_qpt_Set_topvars	topvars	8.314	1.43979	0	0.0499244	58709.8	0	0.827371	194	1.40422	0	0.0526316	1465	0.9929	1.0493	500	0.8373	11432.5	0.2102	1	0.0413	0.5885	0.0057	5	0.153	0.4368	0.0584	10	0.2308	0.3535	0.122	0.0946	0.0042	0.8247	0	8.0685	0.2058	0.3818	0.0995	20.0274	0.3407	0.2463	0.2463	12.3213	0.2581	0.3259	0.1389
Agkistrodon_contortrix	all	M_0.1_F_lph_Set_topvars	topvars	9.6162	1.16976	0	0.048488	438972	0	0.5	263	1.15716	0	0.0526316	7817	0.1493	0.1584	500	0.617	17789.3	0.523	1	0.2288	0.9155	0.0043	5	0.3603	0.8246	0.0466	10	0.4168	0.7393	0.1058	0.0819	0.0435	0.9724	0	9.5234	0.4125	0.7468	0.0999	35.8255	0.571	0.4226	0.4226	18.3928	0.4775	0.6216	0.2096
Agkistrodon_contortrix	all	M_0.1_F_ph_Set_topvars	topvars	9.6185	1.16945	0	0.048488	438972	0	1	263	1.1507	0	0.0564827	7817	0.1479	0.1574	500	0.6125	17789.8	0.5245	1	0.2271	0.9107	0.0048	5	0.3659	0.8208	0.047	10	0.4247	0.7374	0.1082	0.0851	0.0455	0.969	0	9.3756	0.4189	0.747	0.0998	35.7045	0.5744	0.4274	0.4274	16.9357	0.4768	0.6403	0.196
Agkistrodon_contortrix	bioclim	M_0.1_F_h_Set_bioc	bioclim	9.6367	1.14413	0	0.0497914	441482	0	1	259	1.14981	0	0.0500642	7817	0.1294	0.1393	500	0.5959	17796.2	0.5345	1	0.2436	0.9255	0.0038	5	0.3763	0.8392	0.046	10	0.4272	0.7559	0.1098	0.1668	0.0932	0.9642	0	9.2898	0.4211	0.767	0.0999	35.9222	0.5729	0.4365	0.4366	19.2065	0.4885	0.6274	0.2261
Agkistrodon_contortrix	bioclim	M_0.1_F_lh_Set_bioc	bioclim	9.6331	1.14426	0	0.0497914	441482	0	0.5	259	1.14476	0	0.0526316	7817	0.1391	0.1495	500	0.5996	17797.3	0.5324	1	0.2375	0.9241	0.0042	5	0.3708	0.8357	0.0465	10	0.4257	0.7517	0.1101	0.0859	0.0595	0.9727	0	9.2147	0.4184	0.764	0.0998	35.8573	0.5725	0.4346	0.4346	16.9582	0.4761	0.6532	0.1994
Agkistrodon_contortrix	topvars	M_0.1_F_lph_Set_topvars	topvars	9.6195	1.16995	0	0.048488	438972	0	0.5	263	1.15333	0	0.0564827	7817	0.1486	0.1581	500	0.6145	17795.8	0.5249	1	0.2242	0.9134	0.0044	5	0.3645	0.8222	0.0474	10	0.4239	0.7386	0.1085	0.0609	0.0378	0.9718	0	9.3637	0.4184	0.7484	0.0999	35.9822	0.5761	0.4245	0.4246	17.0462	0.4751	0.6393	0.196
Agkistrodon_contortrix	topvars	M_0.1_F_ph_Set_topvars	topvars	9.6172	1.16949	0	0.048488	438972	0	1	263	1.15137	0	0.055199	7817	0.1462	0.1558	500	0.6101	17795.2	0.5237	1	0.2357	0.9114	0.0045	5	0.3696	0.8237	0.0482	10	0.4229	0.7407	0.109	0.0707	0.0402	0.9707	0	9.3314	0.4173	0.751	0.0999	35.5699	0.569	0.428	0.428	17.5628	0.4748	0.6349	0.2057
Agkistrodon_howardgloydi	all	M_2_F_lp_Set_topvars	topvars	8.9803	1.48311	0	0	445.041	1.94383	0.0114056	4	1.52761	0	0	13	0.346	0.639	112	0.752	10012	0.4906	1	0.146	0.8758	0	5	0.3182	0.7585	0	10	0.4088	0.6711	0	25.8787	0.5412	0.4812	0	33.0158	0.5929	0.4152	0.0692	45.4364	0.6522	0.3114	0.3154	33.1687	0.5911	0.4144	0.0384
Agkistrodon_howardgloydi	all	M_3_F_lp_Set_topvars	topvars	9.0954	1.36882	0	0	443.097	5.50083e-08	0.030145	2	1.53564	0	0	13	0.1905	0.4222	96	0.696	10011	0.5559	1	0.214	0.9239	0	5	0.3782	0.8256	0	10	0.4762	0.7462	0	26.945	0.5912	0.5532	0	30.9567	0.6058	0.5171	0.0308	49.0053	0.6641	0.3573	0.3692	38.7577	0.6258	0.4499	0.0846
Agkistrodon_howardgloydi	all	M_3_F_lpt_Set_topvars	topvars	9.0891	1.37459	0	0	443.097	2.15175e-09	0.030145	2	1.35546	0	0.2	13	0.199	0.4502	78	0.7008	10012	0.5522	1	0.2087	0.9216	0	5	0.3793	0.8231	0	10	0.4729	0.744	0	25.2523	0.586	0.571	0	33.4104	0.6279	0.4908	0.0615	48.7868	0.673	0.3564	0.3308	40.6796	0.6358	0.4336	0.0846
Agkistrodon_howardgloydi	all	M_3_F_lqp_Set_topvars	topvars	9.0313	1.37099	0	0	443.097	5.50083e-08	0.030145	2	1.33423	0	0.2	13	0.2617	0.5177	88	0.721	10012.4	0.5213	1	0.184	0.8857	0	5	0.3529	0.7801	0	10	0.453	0.6995	0	26.4586	0.5754	0.5137	0	34.3123	0.6236	0.4493	0.0538	47.8181	0.6697	0.3343	0.3154	40.438	0.6403	0.4027	0.0769
Agkistrodon_howardgloydi	all	M_3_F_lqpt_Set_topvars	topvars	9.0807	1.35693	0	0	443.097	2.15175e-09	0.030145	2	1.40785	0	0.2	13	0.2108	0.4972	98	0.7217	10011.7	0.5475	1	0.2096	0.9181	0	5	0.3742	0.8182	0	10	0.4688	0.7385	0	26.5502	0.5823	0.553	0	37.8228	0.645	0.4481	0.0461	50.377	0.6799	0.3392	0.3461	37.0712	0.6423	0.4553	0.0231
Agkistrodon_howardgloydi	all	M_3_F_pt_Set_topvars	topvars	9.0759	1.37587	0	0	443.097	0	0.030145	2	1.33654	0	0	13	0.2089	0.4904	102	0.7007	10011.4	0.5441	1	0.2025	0.9235	0	5	0.362	0.82	0	10	0.4626	0.738	0	25.158	0.57	0.5614	0	33.8472	0.6311	0.4778	0.0615	48.3108	0.6849	0.3483	0.3692	34.1958	0.628	0.4743	0.0308
Agkistrodon_howardgloydi	all	M_3_F_qp_Set_topvars	topvars	9.0509	1.37277	0	0	443.097	5.50083e-08	0.030145	2	1.37923	0	0.2	13	0.2472	0.4963	100	0.7155	10013	0.5298	1	0.1807	0.9055	0	5	0.3433	0.7954	0	10	0.45	0.7113	0	26.7894	0.5797	0.5202	0	32.9378	0.6146	0.4636	0.0461	46.7835	0.6617	0.346	0.3462	35.6791	0.6213	0.439	0.0538
Agkistrodon_howardgloydi	all	M_3_F_qpt_Set_topvars	topvars	9.0836	1.36297	0	0	443.097	5.18696e-10	0.030145	2	1.35575	0	0.2	13	0.1943	0.5031	76	0.7406	10011.1	0.5487	1	0.22	0.9279	0	5	0.3774	0.8304	0	10	0.4617	0.75	0	30.4891	0.5748	0.5192	0	42.6802	0.6525	0.4017	0.0384	52.6422	0.6813	0.3147	0.2923	42.3725	0.6507	0.4045	0.0231
Agkistrodon_howardgloydi	all	M_5_F_lp_Set_topvars	topvars	9.1186	1.36585	0	0	443.966	0.869439	0.0195173	1	1.36047	0	0	13	0.1455	0.3313	70	0.641	10013	0.5712	1	0.2417	0.9313	0	5	0.398	0.838	0	10	0.4898	0.7605	0	23.7607	0.6108	0.6095	0	25.3749	0.6188	0.594	0.0308	45.0275	0.6648	0.4199	0.423	24.6604	0.6156	0.601	0.0077
Agkistrodon_howardgloydi	all	M_5_F_lph_Set_topvars	topvars	9.1473	1.37244	0	0	443.966	0.869439	0.0195173	1	1.30185	0	0.2	13	0.1044	0.3532	88	0.7259	10010.2	0.5883	1	0.29	0.9523	0	5	0.434	0.8712	0	10	0.5057	0.7977	0	34.114	0.6169	0.5354	0	44.4936	0.6502	0.4358	0.0615	55.3905	0.6737	0.3398	0.3692	46.9687	0.6565	0.415	0.0615
Agkistrodon_howardgloydi	all	M_5_F_lpt_Set_topvars	topvars	9.1193	1.37322	0	0	443.966	0.869439	0.0195173	1	1.31617	0	0.2	13	0.1403	0.3458	74	0.6781	10009.3	0.5715	1	0.2506	0.9353	0	5	0.3993	0.8435	0	10	0.4861	0.7654	0	30.1721	0.6138	0.5472	0	35.6069	0.6402	0.4954	0.0461	48.5545	0.6692	0.3847	0.4077	38.475	0.6439	0.4727	0.0461
Agkistrodon_howardgloydi	all	M_5_F_lpth_Set_topvars	topvars	9.1146	1.36977	0	0	443.966	0.869439	0.0195173	1	1.32533	0	0.2	13	0.1475	0.4263	96	0.7161	10008.8	0.5689	1	0.2532	0.9378	0	5	0.4061	0.8491	0	10	0.482	0.7717	0	31.5169	0.6061	0.5359	0	39.909	0.6379	0.4582	0.0615	51.8711	0.6665	0.3542	0.3692	45.6382	0.65	0.4134	0.0769
Agkistrodon_howardgloydi	all	M_5_F_lqp_Set_topvars	topvars	9.1055	1.36218	0	0	443.966	0.869439	0.0195173	1	1.38008	0	0	13	0.161	0.3546	64	0.6421	10012.3	0.5667	1	0.2576	0.9243	0	5	0.4117	0.8347	0	10	0.491	0.7594	0	26.5032	0.6218	0.5857	0	29.4837	0.63	0.5595	0.0538	46.1714	0.6654	0.4085	0.3846	30.1106	0.6279	0.5539	0.0231
Agkistrodon_howardgloydi	all	M_5_F_lqph_Set_topvars	topvars	9.115	1.36853	0	0	443.966	0.869439	0.0195173	1	1.36824	0	0	13	0.1448	0.4605	92	0.6997	10013	0.5686	1	0.2541	0.9425	0	5	0.4045	0.853	0	10	0.4798	0.7753	0	27.2672	0.5863	0.5798	0	32.6276	0.6149	0.5231	0.0461	52.632	0.6714	0.3483	0.3385	42.6496	0.6446	0.4425	0.0846
Agkistrodon_howardgloydi	all	M_5_F_lqpt_Set_topvars	topvars	9.1357	1.3683	0	0	443.966	0.869439	0.0195173	1	1.36731	0	0	13	0.1148	0.3291	72	0.6835	10009.2	0.5807	1	0.2806	0.9521	0	5	0.4158	0.8684	0	10	0.4814	0.7907	0	36.1248	0.6345	0.5022	0	38.7746	0.6459	0.4793	0.0692	52.734	0.677	0.3519	0.3308	37.5985	0.6392	0.4894	0.0077
Agkistrodon_howardgloydi	all	M_5_F_lqpth_Set_topvars	topvars	9.1282	1.36906	0	0	443.966	0.869439	0.0195173	1	1.32919	0	0.2	13	0.1273	0.3802	94	0.7213	10010.5	0.5763	1	0.2783	0.9486	0	5	0.4099	0.8623	0	10	0.4834	0.7842	0	33.4394	0.6037	0.5299	0	42.2805	0.6558	0.4456	0.0461	56.2895	0.6875	0.3217	0.3154	47.3146	0.6684	0.4015	0.0692
Agkistrodon_howardgloydi	all	M_5_F_pt_Set_topvars	topvars	9.159	1.3683	0	0	443.966	0.869439	0.0195173	1	1.37587	0	0	13	0.0922	0.276	62	0.6694	10010.8	0.5961	1	0.3003	0.9543	0	5	0.4493	0.8764	0	10	0.5159	0.8048	0	29.1741	0.6175	0.5946	0	31.0431	0.6243	0.5763	0.0461	52.9881	0.6673	0.3777	0.3846	36.8241	0.6338	0.5268	0.0538
Agkistrodon_howardgloydi	all	M_5_F_qp_Set_topvars	topvars	9.1246	1.37053	0	0	443.966	0.869439	0.0195173	1	1.30168	0	0.2	13	0.1294	0.3057	70	0.6342	10011.9	0.5765	1	0.2636	0.9328	0	5	0.4188	0.8463	0	10	0.4992	0.7721	0	25.4163	0.6153	0.6039	0	30.364	0.634	0.5589	0.0538	45.455	0.6678	0.4246	0.4154	30.8289	0.6338	0.5537	0.0384
Agkistrodon_howardgloydi	all	M_5_F_qph_Set_topvars	topvars	9.1123	1.36875	0	0	443.966	0.869439	0.0195173	1	1.37129	0	0	13	0.1459	0.4417	100	0.7254	10011.8	0.567	1	0.2525	0.9375	0	5	0.4046	0.8496	0	10	0.4778	0.7715	0	39.2693	0.6464	0.4725	0	42.632	0.6643	0.4393	0.0538	55.8924	0.696	0.3218	0.3307	46.9963	0.6748	0.3985	0.0538
Agkistrodon_howardgloydi	all	M_5_F_qpt_Set_topvars	topvars	9.1279	1.36931	0	0	443.966	0.869439	0.0195173	1	1.36816	0	0	13	0.133	0.3353	78	0.6538	10013	0.576	1	0.2538	0.9412	0	5	0.4022	0.851	0	10	0.4841	0.7724	0	26.967	0.6082	0.5805	0	31.9661	0.6312	0.5346	0.0461	48.3266	0.6668	0.3903	0.3846	34.6495	0.6322	0.5118	0.0461
Agkistrodon_howardgloydi	all	M_5_F_qpth_Set_topvars	topvars	9.1427	1.3731	0	0	443.966	0.869439	0.0195173	1	1.33738	0	0.2	13	0.1036	0.315	110	0.6863	10011.1	0.5859	1	0.3022	0.9561	0	5	0.4328	0.8756	0	10	0.4972	0.8	0	31.0242	0.5869	0.5705	0	37.247	0.6361	0.5009	0.0384	51.9425	0.6734	0.3721	0.3538	42.6921	0.6572	0.4582	0.0538
Agkistrodon_howardgloydi	all	M_6_F_lp_Set_topvars	topvars	9.1688	1.35114	0	0	444.462	1.36539	0.0152309	1	1.37107	0	0	13	0.0747	0.2221	70	0.6025	10012.2	0.6026	1	0.3251	0.96	0	5	0.4621	0.8852	0	10	0.5259	0.8152	0	28.3025	0.6204	0.6161	0	31.6062	0.6323	0.585	0.0384	47.7934	0.6603	0.4352	0.4385	31.3583	0.6314	0.5874	0.0154
Agkistrodon_howardgloydi	all	M_6_F_lph_Set_topvars	topvars	9.1121	1.36284	0	0	444.462	1.36539	0.0152309	1	1.29508	0	0.4	13	0.1456	0.363	84	0.6881	10012.2	0.5682	1	0.2565	0.9338	0	5	0.397	0.8403	0	10	0.4816	0.7617	0	27.2096	0.608	0.5725	0	34.0538	0.6373	0.5087	0.0692	50.7526	0.6798	0.3632	0.3769	38.7752	0.6505	0.4681	0.0692
Agkistrodon_howardgloydi	all	M_6_F_lpt_Set_topvars	topvars	9.1584	1.36141	0	0	444.462	1.36539	0.0152309	1	1.35729	0	0	13	0.0905	0.2398	60	0.5956	10010.1	0.596	1	0.3029	0.9531	0	5	0.4439	0.8739	0	10	0.5171	0.8017	0	24.2533	0.6185	0.6451	0	28.5182	0.6303	0.6052	0.0538	46.3566	0.6613	0.4419	0.4538	29.5374	0.6322	0.5956	0.0308
Agkistrodon_howardgloydi	all	M_6_F_lpth_Set_topvars	topvars	9.1284	1.35128	0	0	444.462	1.36539	0.0152309	1	1.37251	0	0	13	0.1242	0.312	86	0.6616	10013	0.5783	1	0.2687	0.9341	0	5	0.423	0.8481	0	10	0.5038	0.7743	0	29.2852	0.6287	0.5739	0	32.8544	0.6414	0.5406	0.0615	49.2342	0.6687	0.3992	0.3846	34.3663	0.6422	0.5281	0.0385
Agkistrodon_howardgloydi	all	M_6_F_lqp_Set_topvars	topvars	9.0967	1.3576	0	0	444.462	1.36539	0.0152309	1	1.37239	0	0	13	0.1613	0.3324	74	0.6165	10010	0.5629	1	0.2673	0.9127	0	5	0.4202	0.8259	0	10	0.5039	0.754	0	27.7361	0.6295	0.5735	0	30.8402	0.6397	0.5485	0.0384	43.8921	0.6631	0.4306	0.4308	30.7265	0.6375	0.5459	0.0231
Agkistrodon_howardgloydi	all	M_6_F_lqph_Set_topvars	topvars	9.1419	1.35925	0	0	444.462	1.36539	0.0152309	1	1.38124	0	0	13	0.1132	0.3108	70	0.6558	10012	0.5859	1	0.2957	0.9447	0	5	0.4406	0.8632	0	10	0.5128	0.7912	0	33.0978	0.6387	0.5479	0	35.8195	0.6486	0.526	0.0538	50.6596	0.6728	0.3938	0.3923	34.2463	0.6432	0.5396	0.0077
Agkistrodon_howardgloydi	all	M_6_F_lqpt_Set_topvars	topvars	9.1472	1.35713	0	0	444.462	1.36539	0.0152309	1	1.34656	0	0	13	0.0996	0.2632	62	0.5926	10011.5	0.5897	1	0.2997	0.9474	0	5	0.4423	0.8671	0	10	0.5106	0.7947	0	26.9745	0.6226	0.6089	0	29.7527	0.6329	0.5853	0.0461	45.1673	0.6628	0.4458	0.4461	32.9057	0.6365	0.5608	0.0385
Agkistrodon_howardgloydi	all	M_6_F_lqpth_Set_topvars	topvars	9.1691	1.35653	0	0	444.462	1.36539	0.0152309	1	1.34702	0	0	13	0.0715	0.2141	70	0.6098	10013	0.6028	1	0.3244	0.9577	0	5	0.4648	0.8838	0	10	0.5319	0.8145	0	25.5817	0.623	0.6453	0	32.3323	0.6384	0.5818	0.0538	48.2036	0.6622	0.4372	0.4461	32.0633	0.6373	0.5845	0.0308
Agkistrodon_howardgloydi	all	M_6_F_pt_Set_topvars	topvars	9.165	1.36437	0	0	444.462	1.36539	0.0152309	1	1.36025	0	0	13	0.0738	0.2157	60	0.583	10011.7	0.6004	1	0.3193	0.9563	0	5	0.4603	0.8813	0	10	0.5216	0.811	0	27.1434	0.6276	0.6252	0	27.7887	0.6301	0.6188	0.0308	46.2184	0.6618	0.4496	0.4231	27.1434	0.6276	0.6252	0
Agkistrodon_howardgloydi	all	M_6_F_qp_Set_topvars	topvars	9.1686	1.35858	0	0	444.462	1.36539	0.0152309	1	1.36145	0	0	13	0.0768	0.2266	68	0.6121	10011.8	0.6025	1	0.3197	0.9585	0	5	0.4608	0.8838	0	10	0.5239	0.8135	0	23.8566	0.6179	0.6596	0	27.3843	0.6302	0.6259	0.0538	47.7988	0.6619	0.4393	0.4308	29.8463	0.6318	0.6064	0.0385
Agkistrodon_howardgloydi	all	M_6_F_qph_Set_topvars	topvars	9.1615	1.35675	0	0	444.462	1.36539	0.0152309	1	1.3535	0	0	13	0.0839	0.2533	72	0.6309	10013	0.5977	1	0.3108	0.9559	0	5	0.4516	0.8788	0	10	0.517	0.8071	0	24.8699	0.6143	0.6411	0	28.871	0.6292	0.6024	0.0461	49.2168	0.6647	0.4185	0.4	35.6409	0.6388	0.5463	0.0538
Agkistrodon_howardgloydi	all	M_6_F_qpt_Set_topvars	topvars	9.1714	1.36323	0	0	444.462	1.36539	0.0152309	1	1.36462	0	0	13	0.0704	0.2083	60	0.5807	10012.3	0.6042	1	0.3274	0.9599	0	5	0.4663	0.8872	0	10	0.5232	0.8171	0	25.1604	0.6212	0.6491	0	25.634	0.6232	0.6444	0.0384	47.5283	0.661	0.4421	0.4461	25.1604	0.6212	0.6491	0
Agkistrodon_howardgloydi	all	M_6_F_qpth_Set_topvars	topvars	9.1581	1.35807	0	0	444.462	1.36539	0.0152309	1	1.34944	0	0	13	0.0872	0.272	78	0.6602	10011.7	0.5953	1	0.3124	0.9582	0	5	0.442	0.8804	0	10	0.5068	0.8067	0	31.9373	0.6323	0.5677	0	36.0439	0.6445	0.5294	0.0538	51.3285	0.6722	0.3919	0.3846	35.7965	0.6435	0.5318	0.0231
Agkistrodon_howardgloydi	bioclim	M_3_F_lph_Set_bioc	bioclim	8.949	1.27846	0	0.2	444.187	1.40039e-09	1	3	1.29767	0	0.2	13	0.3855	0.8467	160	0.788	10011.2	0.4756	1	0.1565	0.8956	0	5	0.2943	0.7739	0	10	0.3676	0.6739	0.0154	18.7831	0.4386	0.5662	0	28.0717	0.5309	0.4556	0.0615	50.1326	0.6723	0.2599	0.2538	50.2491	0.6852	0.2768	0.1461
Agkistrodon_howardgloydi	bioclim	M_3_F_lpth_Set_bioc	bioclim	8.9216	1.26119	0	0.2	444.187	1.40039e-09	1	3	1.31296	0	0.4	13	0.4369	0.9355	196	0.7973	10013	0.4691	1	0.156	0.8785	0	5	0.3028	0.7583	0	10	0.3772	0.6645	0.0077	24.7248	0.5069	0.5082	0	28.6398	0.5395	0.4563	0.0461	47.6844	0.6632	0.2743	0.2769	43.5197	0.6337	0.3237	0.1154
Agkistrodon_howardgloydi	bioclim	M_3_F_ph_Set_bioc	bioclim	8.8709	1.2576	0	0.2	444.187	0	1	3	1.23488	0	0.6	13	0.5269	1.0951	190	0.8332	10012.2	0.4441	1	0.1395	0.8465	0	5	0.2835	0.7186	0	10	0.3619	0.6241	0.0077	28.7074	0.5236	0.4163	0	35.9464	0.5988	0.3487	0.0461	47.0435	0.6566	0.2581	0.2615	38.5341	0.6062	0.3262	0.0461
Agkistrodon_howardgloydi	bioclim	M_3_F_pth_Set_bioc	bioclim	8.9218	1.25451	0	0.2	444.187	0	1	3	1.22126	0	0.6	13	0.4339	0.8965	192	0.8008	10009.7	0.4619	1	0.1503	0.8604	0	5	0.2964	0.7446	0	10	0.3679	0.6493	0	22.3171	0.4828	0.4929	0	29.4048	0.546	0.4253	0.0461	46.636	0.6554	0.2727	0.2769	46.7623	0.6732	0.2889	0.1154
Agkistrodon_howardgloydi	topvars	M_2_F_lp_Set_topvars	topvars	9.0121	1.48892	0	0	445.041	1.94383	0.0115739	4	1.41691	0	0.2	13	0.3109	0.5645	96	0.7351	10010.7	0.509	1	0.1652	0.8834	0	5	0.3416	0.7727	0	10	0.4385	0.6901	0	25.5716	0.5646	0.5098	0	33.0559	0.6079	0.442	0.0615	45.0784	0.6525	0.3378	0.3385	33.9081	0.6097	0.4366	0.0384
Agkistrodon_howardgloydi	topvars	M_3_F_lp_Set_topvars	topvars	9.0665	1.36696	0	0	443.097	5.50083e-08	0.0305898	2	1.37447	0	0.2	13	0.2264	0.4893	98	0.7193	10010.8	0.5389	1	0.187	0.9114	0	5	0.3548	0.8031	0	10	0.4591	0.7209	0	24.8745	0.5754	0.55	0	28.6783	0.5943	0.5144	0.0461	49.1439	0.6706	0.3386	0.3461	33.8367	0.6086	0.4701	0.0538
Agkistrodon_howardgloydi	topvars	M_3_F_lpt_Set_topvars	topvars	8.9948	1.37015	0	0	443.097	2.15175e-09	0.0305898	2	1.37913	0	0.2	13	0.3034	0.7038	90	0.7703	10011.6	0.5025	1	0.1744	0.9008	0	5	0.322	0.785	0	10	0.4126	0.6944	0	33.6173	0.6004	0.4358	0	42.8691	0.6654	0.3588	0.0692	50.9786	0.6942	0.2896	0.2923	44.2162	0.656	0.3471	0.0461
Agkistrodon_howardgloydi	topvars	M_3_F_lqp_Set_topvars	topvars	9.0057	1.36184	0	0	443.097	5.50083e-08	0.0305898	2	1.37714	0	0.2	13	0.2972	0.576	92	0.7491	10009.5	0.5089	1	0.1826	0.8836	0	5	0.344	0.7766	0	10	0.4339	0.6932	0	34.9367	0.6111	0.4285	0	40.933	0.6446	0.3808	0.0461	48.6075	0.6685	0.315	0.3385	39.6454	0.6381	0.3903	0.0231
Agkistrodon_howardgloydi	topvars	M_3_F_lqpt_Set_topvars	topvars	9.0332	1.36986	0	0	443.097	2.15175e-09	0.0305898	2	1.31374	0	0.2	13	0.254	0.5629	96	0.7466	10010.9	0.521	1	0.1756	0.8957	0	5	0.339	0.784	0	10	0.4411	0.6998	0	26.6686	0.5773	0.5148	0	35.7616	0.6253	0.4345	0.0692	51.4105	0.6829	0.3043	0.3	45.3603	0.6636	0.3575	0.0923
Agkistrodon_howardgloydi	topvars	M_3_F_pt_Set_topvars	topvars	9.0658	1.3695	0	0	443.097	0	0.0305898	2	1.38429	0	0.2	13	0.2199	0.5416	96	0.7591	10011.1	0.538	1	0.1981	0.9188	0	5	0.3627	0.8156	0	10	0.4587	0.7345	0	25.9189	0.572	0.5464	0	36.7271	0.6444	0.443	0.0615	53.4143	0.6958	0.2993	0.2846	46.2356	0.6593	0.3676	0.0923
Agkistrodon_howardgloydi	topvars	M_3_F_qp_Set_topvars	topvars	9.061	1.36538	0	0	443.097	5.50083e-08	0.0305898	2	1.33449	0	0.2	13	0.2273	0.4672	106	0.7172	10010.4	0.5362	1	0.1866	0.9075	0	5	0.3562	0.8002	0	10	0.456	0.7179	0	28.5872	0.5919	0.5146	0	33.7766	0.628	0.4659	0.0615	46.3946	0.6704	0.3589	0.3538	33.8498	0.623	0.4645	0.0308
Agkistrodon_howardgloydi	topvars	M_3_F_qpt_Set_topvars	topvars	9.083	1.37326	0	0	443.097	5.18696e-10	0.0305898	2	1.32017	0	0.2	13	0.1957	0.4477	92	0.6902	10010.8	0.5484	1	0.2057	0.925	0	5	0.365	0.8217	0	10	0.4644	0.7399	0	25.0701	0.571	0.5629	0	33.6977	0.6299	0.4814	0.0538	47.7338	0.6773	0.3576	0.3692	33.4564	0.6278	0.4839	0.0308
Agkistrodon_howardgloydi	topvars	M_5_F_lp_Set_topvars	topvars	9.1623	1.36689	0	0	443.966	0.869439	0.0198052	1	1.37024	0	0	13	0.0878	0.236	62	0.5986	10012.5	0.5981	1	0.2993	0.9542	0	5	0.4474	0.8767	0	10	0.5157	0.8047	0	23.2941	0.6158	0.6556	0	24.0785	0.6187	0.6479	0.0384	45.5456	0.6612	0.4504	0.4615	23.2941	0.6158	0.6556	0
Agkistrodon_howardgloydi	topvars	M_5_F_lph_Set_topvars	topvars	9.1494	1.36698	0	0	443.966	0.869439	0.0198052	1	1.39089	0	0	13	0.0961	0.317	86	0.6747	10011.7	0.5898	1	0.2974	0.9546	0	5	0.4362	0.874	0	10	0.5053	0.8001	0	34.0232	0.6309	0.5454	0	38.359	0.643	0.5024	0.0538	52.4317	0.679	0.3749	0.3846	38.5897	0.6493	0.5002	0.0308
Agkistrodon_howardgloydi	topvars	M_5_F_lpt_Set_topvars	topvars	9.1312	1.36897	0	0	443.966	0.869439	0.0198052	1	1.29649	0	0.2	13	0.1186	0.2834	64	0.6372	10012.3	0.5806	1	0.2789	0.936	0	5	0.4305	0.8524	0	10	0.5073	0.7795	0	27.7483	0.6238	0.5896	0	32.5728	0.6361	0.5442	0.0461	46.3779	0.6654	0.4233	0.4461	31.9069	0.6345	0.5505	0.0231
Agkistrodon_howardgloydi	topvars	M_5_F_lpth_Set_topvars	topvars	9.156	1.36591	0	0	443.966	0.869439	0.0198052	1	1.33383	0	0.2	13	0.0942	0.2776	86	0.6443	10011.2	0.594	1	0.2973	0.9535	0	5	0.4399	0.8744	0	10	0.51	0.8012	0	26.353	0.61	0.6185	0	34.0935	0.6316	0.5468	0.0538	49.757	0.6677	0.4031	0.4077	34.6513	0.6319	0.5419	0.0231
Agkistrodon_howardgloydi	topvars	M_5_F_lqp_Set_topvars	topvars	9.1384	1.36855	0	0	443.966	0.869439	0.0198052	1	1.35896	0	0	13	0.1231	0.3044	66	0.6358	10013	0.5826	1	0.2575	0.9426	0	5	0.4102	0.8544	0	10	0.4941	0.7775	0	24.2495	0.6128	0.619	0	26.3464	0.6224	0.5988	0.0461	47.5163	0.6673	0.4109	0.4077	31.3528	0.6312	0.5551	0.0462
Agkistrodon_howardgloydi	topvars	M_5_F_lqph_Set_topvars	topvars	9.1376	1.36798	0	0	443.966	0.869439	0.0198052	1	1.39166	0	0.2	13	0.1208	0.3584	102	0.7232	10010.8	0.5825	1	0.2667	0.9439	0	5	0.4216	0.8585	0	10	0.5007	0.7835	0	30.0869	0.6083	0.5668	0	37.9463	0.639	0.4918	0.0615	54.6429	0.6692	0.3449	0.3385	47.8267	0.6643	0.413	0.1077
Agkistrodon_howardgloydi	topvars	M_5_F_lqpt_Set_topvars	topvars	9.1393	1.36288	0	0	443.966	0.869439	0.0198052	1	1.36854	0	0	13	0.119	0.3089	70	0.6436	10013	0.5832	1	0.2622	0.944	0	5	0.415	0.8569	0	10	0.4967	0.7808	0	25.5406	0.6099	0.6077	0	29.8169	0.6289	0.5666	0.0615	47.072	0.6682	0.4135	0.4	28.338	0.6229	0.581	0.0154
Agkistrodon_howardgloydi	topvars	M_5_F_lqpth_Set_topvars	topvars	9.1348	1.36502	0	0	443.966	0.869439	0.0198052	1	1.38463	0	0	13	0.113	0.3512	82	0.6631	10009.9	0.5807	1	0.28	0.9516	0	5	0.413	0.8664	0	10	0.4847	0.7887	0	19.6441	0.562	0.6734	0	30.1318	0.6222	0.5603	0.0461	48.2357	0.664	0.3973	0.4	41.3403	0.6674	0.464	0.1231
Agkistrodon_howardgloydi	topvars	M_5_F_pt_Set_topvars	topvars	9.1371	1.36269	0	0	443.966	0.869439	0.0198052	1	1.36826	0	0	13	0.1156	0.2986	70	0.6491	10010.8	0.5837	1	0.2824	0.9399	0	5	0.4356	0.8578	0	10	0.5105	0.7857	0	29.2521	0.6229	0.5788	0	32.5107	0.6353	0.5526	0.0231	48.7064	0.6685	0.4058	0.4077	32.2634	0.6349	0.5548	0.0154
Agkistrodon_howardgloydi	topvars	M_5_F_qp_Set_topvars	topvars	9.1314	1.37129	0	0	443.966	0.869439	0.0198052	1	1.36889	0	0	13	0.1332	0.3196	72	0.6361	10010.2	0.5785	1	0.2518	0.9387	0	5	0.4072	0.8496	0	10	0.4915	0.7724	0	24.9679	0.6091	0.6067	0	28.6428	0.625	0.5724	0.0692	45.8446	0.6634	0.4184	0.4	27.5189	0.6202	0.5831	0.0154
Agkistrodon_howardgloydi	topvars	M_5_F_qph_Set_topvars	topvars	9.1559	1.37007	0	0	443.966	0.869439	0.0198052	1	1.34465	0	0.2	13	0.0873	0.2819	78	0.6644	10011.2	0.5938	1	0.3058	0.9581	0	5	0.4364	0.8791	0	10	0.4999	0.8043	0	29.6861	0.6165	0.582	0	34.1804	0.6314	0.5404	0.0538	51.1399	0.6685	0.3867	0.3846	37.7111	0.6395	0.5114	0.0538
Agkistrodon_howardgloydi	topvars	M_5_F_qpt_Set_topvars	topvars	9.1382	1.37025	0	0	443.966	0.869439	0.0198052	1	1.34295	0	0.2	13	0.1148	0.3171	66	0.6697	10009.5	0.5825	1	0.2662	0.9477	0	5	0.4126	0.8611	0	10	0.4909	0.7841	0	32.0886	0.628	0.5428	0	34.5816	0.636	0.5202	0.0461	52.8876	0.6766	0.3597	0.3384	37.2434	0.636	0.4976	0.0308
Agkistrodon_howardgloydi	topvars	M_5_F_qpth_Set_topvars	topvars	9.108	1.36739	0	0	443.966	0.869439	0.0198052	1	1.39451	0	0	13	0.1583	0.4268	92	0.717	10011	0.5655	1	0.2523	0.9327	0	5	0.402	0.8421	0	10	0.4799	0.7645	0	29.1197	0.5928	0.5537	0	37.4817	0.6364	0.4723	0.0538	53.4382	0.675	0.3357	0.3385	45.319	0.6623	0.4225	0.0769
Agkistrodon_howardgloydi	topvars	M_6_F_lp_Set_topvars	topvars	9.1338	1.36421	0	0	444.462	1.36539	0.0154556	1	1.36149	0	0	13	0.1152	0.2813	70	0.6299	10013	0.5837	1	0.3181	0.9422	0	5	0.4469	0.8624	0	10	0.5111	0.7907	0	27.7263	0.6251	0.5994	0	31.3521	0.6386	0.5674	0.0461	46.7337	0.6625	0.4263	0.4077	30.011	0.6338	0.5779	0.0154
Agkistrodon_howardgloydi	topvars	M_6_F_lph_Set_topvars	topvars	9.168	1.3686	0	0	444.462	1.36539	0.0154556	1	1.3464	0	0	13	0.0756	0.2303	68	0.6197	10012	0.602	1	0.3173	0.9578	0	5	0.461	0.8839	0	10	0.5224	0.8135	0	26.7315	0.6214	0.6295	0	30.3329	0.6286	0.595	0.0461	49.0072	0.6639	0.4242	0.423	29.5517	0.6257	0.6027	0.0077
Agkistrodon_howardgloydi	topvars	M_6_F_lpt_Set_topvars	topvars	9.1466	1.36591	0	0	444.462	1.36539	0.0154556	1	1.37275	0	0	13	0.1086	0.2868	82	0.6305	10011.9	0.5882	1	0.2801	0.9478	0	5	0.4275	0.864	0	10	0.5039	0.7893	0	27.6853	0.6209	0.5971	0	32.2751	0.6368	0.5543	0.0615	46.7185	0.6631	0.4239	0.4154	32.3157	0.6357	0.5541	0.0308
Agkistrodon_howardgloydi	topvars	M_6_F_lpth_Set_topvars	topvars	9.1662	1.36978	0	0	444.462	1.36539	0.0154556	1	1.35224	0	0	13	0.074	0.2348	72	0.6504	10010.8	0.601	1	0.329	0.9597	0	5	0.4607	0.8851	0	10	0.5208	0.8142	0	28.0078	0.621	0.6186	0	29.9548	0.6278	0.6	0.0384	50.9115	0.6671	0.4113	0.4	38.5786	0.6501	0.5254	0.0692
Agkistrodon_howardgloydi	topvars	M_6_F_lqp_Set_topvars	topvars	9.1614	1.3598	0	0	444.462	1.36539	0.0154556	1	1.32181	0	0.2	13	0.0831	0.2576	70	0.6579	10010.3	0.5977	1	0.308	0.957	0	5	0.4467	0.879	0	10	0.5165	0.8069	0	29.7201	0.6268	0.5926	0	33.8829	0.6407	0.5538	0.0538	49.4767	0.6671	0.4132	0.4154	34.0531	0.6396	0.5525	0.0308
Agkistrodon_howardgloydi	topvars	M_6_F_lqph_Set_topvars	topvars	9.1604	1.3569	0	0	444.462	1.36539	0.0154556	1	1.3399	0	0.4	13	0.0808	0.235	82	0.6396	10011.3	0.5973	1	0.3068	0.9515	0	5	0.4565	0.875	0	10	0.5254	0.8051	0	32.4767	0.6382	0.5739	0	34.2008	0.6428	0.5574	0.0231	51.8996	0.669	0.398	0.4	34.0988	0.6425	0.5584	0.0077
Agkistrodon_howardgloydi	topvars	M_6_F_lqpt_Set_topvars	topvars	9.1633	1.36572	0	0	444.462	1.36539	0.0154556	1	1.34428	0	0	13	0.0802	0.2287	64	0.6108	10011	0.5991	1	0.3105	0.9555	0	5	0.4529	0.8787	0	10	0.5198	0.8075	0	25.7842	0.6206	0.6342	0	28.7523	0.6318	0.606	0.0384	47.7686	0.6629	0.4333	0.4231	29.3205	0.6319	0.6015	0.0231
Agkistrodon_howardgloydi	topvars	M_6_F_lqpth_Set_topvars	topvars	9.1291	1.37145	0	0	444.462	1.36539	0.0154556	1	1.36756	0	0	13	0.1283	0.325	72	0.6732	10012.3	0.5786	1	0.2686	0.9361	0	5	0.4207	0.8494	0	10	0.503	0.7751	0	27.1422	0.6208	0.5899	0	32.6986	0.6377	0.5431	0.0461	51.1801	0.6717	0.3796	0.3769	35.0164	0.6403	0.5226	0.0461
Agkistrodon_howardgloydi	topvars	M_6_F_pt_Set_topvars	topvars	9.1514	1.35587	0	0	444.462	1.36539	0.0154556	1	1.36444	0	0	13	0.0937	0.2523	62	0.6206	10010	0.5923	1	0.3036	0.9482	0	5	0.4469	0.8692	0	10	0.5145	0.7976	0	24.5143	0.6191	0.6377	0	28.464	0.6333	0.6021	0.0461	47.767	0.6658	0.4274	0.4384	30.0509	0.6356	0.5907	0.0384
Agkistrodon_howardgloydi	topvars	M_6_F_qp_Set_topvars	topvars	9.1731	1.36002	0	0	444.462	1.36539	0.0154556	1	1.37266	0	0	13	0.0672	0.2159	60	0.6237	10011.1	0.6054	1	0.3332	0.9619	0	5	0.4665	0.8888	0	10	0.5281	0.8193	0	26.7207	0.6229	0.6364	0	28.2116	0.6271	0.6223	0.0692	49.7417	0.6625	0.4238	0.4385	26.7207	0.6229	0.6364	0
Agkistrodon_howardgloydi	topvars	M_6_F_qph_Set_topvars	topvars	9.1636	1.35829	0	0	444.462	1.36539	0.0154556	1	1.36633	0	0	13	0.0777	0.2588	86	0.6356	10010.9	0.5992	1	0.3178	0.9588	0	5	0.4488	0.8819	0	10	0.515	0.8093	0	24.6596	0.6114	0.6441	0	29.8943	0.631	0.5943	0.0538	49.6296	0.6659	0.4141	0.4154	37.4883	0.6503	0.5296	0.0769
Agkistrodon_howardgloydi	topvars	M_6_F_qpt_Set_topvars	topvars	9.1517	1.35613	0	0	444.462	1.36539	0.0154556	1	1.35804	0	0	13	0.1041	0.2685	70	0.632	10010.6	0.5917	1	0.2905	0.9485	0	5	0.4391	0.8678	0	10	0.5121	0.7949	0	26.8539	0.617	0.6128	0	31.6457	0.6327	0.5677	0.0538	47.5571	0.6617	0.4238	0.4308	31.3592	0.6316	0.5705	0.0308
Agkistrodon_howardgloydi	topvars	M_6_F_qpth_Set_topvars	topvars	9.151	1.35551	0	0	444.462	1.36539	0.0154556	1	1.36924	0	0	13	0.0911	0.2738	76	0.6557	10010.7	0.5915	1	0.3082	0.9525	0	5	0.4445	0.874	0	10	0.5088	0.8013	0	31.3246	0.6332	0.573	0	33.6161	0.6413	0.5513	0.0538	50.75	0.6714	0.3966	0.3923	32.5807	0.6377	0.5611	0.0077
Agkistrodon_laticinctus	all	M_1_F_qpth_Set_bioc	bioclim	7.8508	1.64979	0	0.049505	17471.1	0	0.862385	72	1.611	0	0.0555556	492	0.8554	1.0369	500	0.9237	10489.3	0.1449	1	0.0209	0.4007	0.0026	5	0.1545	0.2592	0.0254	10	0.2775	0.2076	0.0599	0.5695	0.0111	0.5098	0	16.4672	0.3909	0.1691	0.0988	21.3337	0.4558	0.1473	0.1472	12.9571	0.3321	0.191	0.0669
Agkistrodon_laticinctus	bioclim	M_1_F_qpth_Set_bioc	bioclim	7.8792	1.64846	0	0.049505	17471.1	0	0.862385	72	1.61362	0	0.0833333	492	0.8613	1.0435	500	0.925	10488	0.1485	1	0.0166	0.4792	0.002	5	0.1308	0.2662	0.0187	10	0.2768	0.2081	0.05	1.1238	0.0177	0.49	0	16.7771	0.4063	0.1677	0.099	21.8392	0.4785	0.1458	0.1455	12.6035	0.3354	0.1908	0.0587
Agkistrodon_laticinctus	topvars	M_0.4_F_h_Set_topvars	topvars	7.8805	1.64087	0	0.0445545	17566.6	0	0.999991	89	1.60225	0	0.0833333	492	0.8438	0.9475	500	0.9158	10488.8	0.1496	1	0.034	0.4247	0.0039	5	0.1537	0.2861	0.0262	10	0.2563	0.2297	0.0638	0.4827	0.0137	0.5731	0	13.8853	0.3176	0.2005	0.0986	20.9946	0.4117	0.1607	0.1604	11.7469	0.2806	0.2189	0.0669
Agkistrodon_laticinctus	topvars	M_0.4_F_lh_Set_topvars	topvars	7.8676	1.63898	0	0.0445545	17566.6	0	0.499998	89	1.59963	0	0.111111	492	0.8569	0.9485	500	0.9159	10492	0.1477	1	0.0357	0.404	0.0055	5	0.161	0.2778	0.0299	10	0.2627	0.2247	0.0646	0.3098	0.0095	0.5628	0	13.6921	0.3205	0.1977	0.0988	20.0164	0.4037	0.1624	0.162	10.2998	0.2675	0.2223	0.0583
Agkistrodon_piscivorus	all	M_0.4_F_lpt_Set_topvars	topvars	9.2609	1.33738	0	0.049431	343956	0	0.25	228	1.3078	0	0.0651163	5092	0.2679	0.3069	500	0.7121	15077.8	0.4299	1	0.1409	0.7683	0.0039	5	0.331	0.6733	0.0384	10	0.4044	0.5979	0.0912	0.0885	0.0159	0.8877	0	10.7988	0.4134	0.5873	0.0999	33.4338	0.5731	0.3574	0.3574	13.971	0.4427	0.5482	0.1356
Agkistrodon_piscivorus	all	M_0.4_F_lpth_Set_topvars	topvars	9.266	1.33788	0	0.049431	343956	0	0.142857	228	1.30583	0	0.0744186	5092	0.2635	0.3006	500	0.7082	15069.4	0.4326	1	0.1454	0.7695	0.0038	5	0.3348	0.6756	0.0388	10	0.4076	0.6007	0.0961	0.0501	0.0123	0.9054	0	10.3616	0.4117	0.5959	0.1	33.3212	0.5737	0.3618	0.3617	12.9171	0.4363	0.5638	0.1287
Agkistrodon_piscivorus	all	M_0.4_F_lt_Set_topvars	topvars	9.2623	1.33832	0	0.049431	343956	0	1	228	1.31182	0	0.0697674	5092	0.2714	0.3091	500	0.7101	15070.1	0.4309	1	0.1492	0.7667	0.0042	5	0.331	0.6734	0.0371	10	0.4071	0.5982	0.0917	0.0627	0.0131	0.8967	0	10.613	0.4139	0.5901	0.0998	33.2032	0.573	0.3604	0.3603	11.5889	0.4231	0.5778	0.1097
Agkistrodon_piscivorus	all	M_0.4_F_lth_Set_topvars	topvars	9.2628	1.33792	0	0.049431	343956	0	0.2	228	1.31257	0	0.0682171	5092	0.2687	0.3069	500	0.7097	15070	0.431	1	0.1432	0.7685	0.0045	5	0.332	0.675	0.0367	10	0.4034	0.5993	0.0895	0.0986	0.0169	0.8882	0	10.7886	0.4116	0.5888	0.0999	33.0274	0.5701	0.3613	0.3614	11.3402	0.4172	0.5818	0.1045
Agkistrodon_piscivorus	all	M_0.4_F_pt_Set_topvars	topvars	9.2636	1.33836	0	0.049431	343956	0	0.5	228	1.29993	0	0.0697674	5092	0.2712	0.3091	500	0.7075	15072.2	0.4315	1	0.1459	0.7675	0.004	5	0.3361	0.6735	0.0395	10	0.4095	0.5994	0.0982	0.0795	0.0145	0.894	0	10.1465	0.4108	0.5974	0.0999	32.9775	0.5717	0.3635	0.3635	9.9692	0.4084	0.6003	0.095
Agkistrodon_piscivorus	all	M_0.4_F_pth_Set_topvars	topvars	9.2591	1.33768	0	0.049431	343956	0	0.166667	228	1.30475	0	0.0682171	5092	0.2713	0.3096	500	0.7101	15072.4	0.4294	1	0.1411	0.7653	0.0038	5	0.3324	0.6715	0.0376	10	0.4056	0.5966	0.0912	0.0777	0.0148	0.8942	0	10.6861	0.4125	0.5875	0.0998	33.1921	0.5739	0.3595	0.3595	11.8089	0.4238	0.5733	0.1119
Agkistrodon_piscivorus	all	M_0.4_F_th_Set_topvars	topvars	9.2684	1.33837	0	0.049431	343956	0	0.333333	228	1.30212	0	0.0697674	5092	0.2661	0.3038	500	0.7089	15080.1	0.4332	1	0.1449	0.7738	0.0045	5	0.3313	0.678	0.0374	10	0.404	0.6021	0.0918	0.0675	0.0145	0.9009	0	10.6879	0.4109	0.5929	0.0998	33.2993	0.5746	0.361	0.361	13.0927	0.4341	0.563	0.1258
Agkistrodon_piscivorus	bioclim	M_0.1_F_lpth_Set_bioc	bioclim	9.2616	1.33607	0	0.0462304	345271	0	0.125	254	1.3098	0	0.0604651	5092	0.2774	0.2903	500	0.7067	15075.2	0.431	1	0.1734	0.7622	0.0057	5	0.3437	0.6748	0.039	10	0.41	0.6018	0.0935	0.0941	0.0153	0.8596	0	10.5999	0.4155	0.5939	0.0998	33.1868	0.5658	0.3628	0.3628	12.5101	0.433	0.5701	0.1203
Agkistrodon_piscivorus	bioclim	M_0.1_F_lqpth_Set_bioc	bioclim	9.2612	1.33743	0	0.0462304	345271	0	0.125	254	1.30785	0	0.0635659	5092	0.2786	0.2913	500	0.7066	15082.9	0.431	1	0.1793	0.7578	0.0055	5	0.3432	0.6716	0.0384	10	0.4143	0.5989	0.0884	0.0761	0.0119	0.8661	0	11.0527	0.4257	0.5855	0.0998	33.1883	0.5704	0.3643	0.3644	13.1493	0.4446	0.56	0.122
Agkistrodon_piscivorus	bioclim	M_0.1_F_lqth_Set_bioc	bioclim	9.2721	1.33659	0	0.0462304	345271	0	0.125	254	1.3019	0	0.0682171	5092	0.2714	0.2843	500	0.7037	15072.3	0.436	1	0.1761	0.7654	0.0052	5	0.344	0.6774	0.0357	10	0.418	0.6044	0.0908	0.1577	0.0228	0.8534	0	10.7172	0.4259	0.5952	0.0998	33.6462	0.575	0.3651	0.3652	12.4903	0.4416	0.5738	0.1186
Agkistrodon_piscivorus	bioclim	M_0.1_F_lth_Set_bioc	bioclim	9.2638	1.33748	0	0.0462304	345271	0	0.125	254	1.31506	0	0.0573643	5092	0.2833	0.2963	500	0.7061	15079.5	0.4319	1	0.1823	0.7644	0.0055	5	0.3357	0.6766	0.0399	10	0.4078	0.602	0.0957	0.0975	0.017	0.8612	0	10.3712	0.4115	0.5971	0.0998	33.2283	0.5702	0.3632	0.3632	12.6128	0.4324	0.5693	0.1245
Agkistrodon_piscivorus	bioclim	M_0.1_F_pth_Set_bioc	bioclim	9.2635	1.33631	0	0.0462304	345271	0	0.125	254	1.31375	0	0.0604651	5092	0.2833	0.2962	500	0.7064	15067	0.432	1	0.1676	0.7642	0.0045	5	0.3356	0.6745	0.0398	10	0.4088	0.5999	0.095	0.1284	0.0199	0.8564	0	10.4257	0.4134	0.5944	0.0998	33.0879	0.5705	0.3633	0.3633	12.858	0.4376	0.5642	0.1265
Agkistrodon_piscivorus	bioclim	M_0.1_F_qpth_Set_bioc	bioclim	9.2562	1.33648	0	0.0462304	345271	0	0.125	254	1.31693	0	0.0496124	5092	0.2868	0.2999	500	0.7072	15076.7	0.4286	1	0.1652	0.7576	0.0055	5	0.3422	0.6693	0.0402	10	0.4109	0.5965	0.0962	0.0974	0.0156	0.8598	0	10.2806	0.4136	0.5929	0.0998	32.9712	0.5689	0.3624	0.3624	13.3411	0.4409	0.5555	0.1337
Agkistrodon_piscivorus	bioclim	M_0.1_F_qth_Set_bioc	bioclim	9.2693	1.33706	0	0.0462304	345271	0	0.125	254	1.3154	0	0.0573643	5092	0.2779	0.2909	500	0.7061	15071.3	0.4346	1	0.1844	0.768	0.0047	5	0.3375	0.6807	0.0388	10	0.4081	0.606	0.0885	0.0986	0.0156	0.8636	0	11.06	0.419	0.592	0.0999	33.3257	0.5688	0.3644	0.3644	14.2693	0.4475	0.5528	0.1344
Agkistrodon_piscivorus	bioclim	M_0.1_F_th_Set_bioc	bioclim	9.2555	1.33674	0	0.0462304	345271	0	0.125	254	1.31443	0	0.0527132	5092	0.2877	0.3006	500	0.7079	15074.4	0.4285	1	0.1751	0.7558	0.0055	5	0.3394	0.6688	0.0389	10	0.4103	0.5956	0.094	0.0748	0.0123	0.8684	0	10.6192	0.4167	0.5877	0.0999	32.9328	0.5706	0.362	0.3621	12.3503	0.4323	0.5664	0.1185
Agkistrodon_piscivorus	topvars	M_0.4_F_lpt_Set_topvars	topvars	9.262	1.33724	0	0.049431	343956	0	0.25	228	1.30454	0	0.0713178	5092	0.2701	0.3076	500	0.708	15066.7	0.4306	1	0.1359	0.7701	0.0041	5	0.3264	0.6733	0.0388	10	0.4044	0.5973	0.0945	0.1069	0.019	0.8889	0	10.4657	0.4096	0.5911	0.0998	32.7358	0.5713	0.3633	0.3634	12.4832	0.4302	0.5656	0.1227
Agkistrodon_piscivorus	topvars	M_0.4_F_lpth_Set_topvars	topvars	9.2587	1.33892	0	0.049431	343956	0	0.142857	228	1.31008	0	0.0651163	5092	0.2722	0.31	500	0.711	15071.4	0.4291	1	0.1467	0.7666	0.004	5	0.3305	0.673	0.0384	10	0.4016	0.5974	0.0917	0.1034	0.0177	0.8798	0	10.6931	0.4085	0.5881	0.0999	32.9585	0.5697	0.3593	0.3592	12.9218	0.429	0.5601	0.1238
Agkistrodon_piscivorus	topvars	M_0.4_F_lt_Set_topvars	topvars	9.2596	1.33884	0	0.049431	343956	0	1	228	1.29825	0	0.0713178	5092	0.2673	0.3047	500	0.7097	15067.7	0.4297	1	0.1341	0.7679	0.0042	5	0.3284	0.671	0.0397	10	0.4046	0.5954	0.0939	0.0849	0.0163	0.8919	0	10.4807	0.4098	0.589	0.0998	33.0183	0.5766	0.3609	0.361	11.097	0.4159	0.5811	0.1054
Agkistrodon_piscivorus	topvars	M_0.4_F_lth_Set_topvars	topvars	9.2613	1.33809	0	0.049431	343956	0	0.2	228	1.30729	0	0.0697674	5092	0.2707	0.3087	500	0.7114	15072.1	0.4301	1	0.1448	0.7716	0.0044	5	0.3249	0.6755	0.0353	10	0.3993	0.5986	0.0875	0.1002	0.017	0.8868	0	11.0522	0.4105	0.5844	0.0998	33.2692	0.5734	0.3582	0.3582	12.8387	0.4282	0.5621	0.1197
Agkistrodon_piscivorus	topvars	M_0.4_F_pt_Set_topvars	topvars	9.254	1.33721	0	0.049431	343956	0	0.5	228	1.31696	0	0.0635659	5092	0.2734	0.3124	500	0.7133	15077.4	0.427	1	0.1507	0.7632	0.0041	5	0.3273	0.6698	0.0359	10	0.4033	0.5944	0.0878	0.0881	0.0151	0.8837	0	11.0424	0.4139	0.5806	0.0999	32.9422	0.5681	0.3587	0.3587	12.7657	0.4306	0.559	0.1184
Agkistrodon_piscivorus	topvars	M_0.4_F_pth_Set_topvars	topvars	9.2614	1.33849	0	0.049431	343956	0	0.166667	228	1.31117	0	0.0604651	5092	0.2708	0.3085	500	0.7104	15079.5	0.4303	1	0.1424	0.7653	0.0044	5	0.3362	0.6728	0.0379	10	0.4065	0.5983	0.091	0.0584	0.0128	0.9036	0	10.685	0.4135	0.5893	0.0997	33.2486	0.5723	0.3605	0.3605	11.9935	0.4258	0.5731	0.1129
Agkistrodon_piscivorus	topvars	M_0.4_F_th_Set_topvars	topvars	9.2699	1.337	0	0.049431	343956	0	0.333333	228	1.29884	0	0.0697674	5092	0.2655	0.3037	500	0.7082	15068.5	0.4342	1	0.1474	0.7748	0.0047	5	0.329	0.6793	0.0373	10	0.4042	0.6028	0.0897	0.0462	0.0107	0.9126	0	10.8614	0.4134	0.5913	0.0998	33.2462	0.5732	0.3623	0.3624	12.9692	0.4339	0.5649	0.1236
Agkistrodon_russeolus	all	M_3_F_qt_Set_topvars	topvars	8.4342	1.59212	0	0	1569.42	0	0.997851	8	1.58472	0	0.0714286	51	1.1454	1.4358	128	0.8546	10050	0.279	1	0.0714	0.5981	0	5	0.2224	0.4797	0.0392	10	0.3126	0.4049	0.0823	3.3666	0.17	0.5167	0	16.5463	0.382	0.3491	0.0882	33.2444	0.5506	0.2177	0.2157	28.6271	0.5101	0.2556	0.1314
Agkistrodon_russeolus	bioclim	M_10_F_lp_Set_bioc	bioclim	8.6437	1.5487	0	0.0714286	1579.18	0.00707288	1	4	1.56955	0	0.142857	51	0.8421	1.236	116	0.8297	10051	0.3427	1	0.0559	0.7329	0	5	0.2197	0.5529	0.0059	10	0.3454	0.4684	0.0372	6.2797	0.2592	0.528	0	19.8493	0.4785	0.3672	0.0862	36.9361	0.6273	0.2441	0.251	28.3274	0.5556	0.3023	0.1117
Agkistrodon_russeolus	bioclim	M_10_F_lph_Set_bioc	bioclim	8.6175	1.53883	0	0.0714286	1579.19	0.0210156	1	4	1.56641	0	0.0714286	51	0.8834	1.2993	128	0.839	10049.2	0.333	1	0.0522	0.7209	0	5	0.2189	0.5413	0.0059	10	0.34	0.458	0.0372	6.4629	0.2563	0.5151	0	21.6195	0.4862	0.3434	0.0862	36.4079	0.6217	0.2386	0.2392	31.2043	0.5757	0.2737	0.1235
Agkistrodon_russeolus	bioclim	M_10_F_lpt_Set_bioc	bioclim	8.5936	1.55616	0	0.0714286	1579.2	0.025229	1	4	1.57857	0	0	51	0.9152	1.3395	120	0.8473	10051	0.3248	1	0.0528	0.7078	0	5	0.2094	0.5315	0.002	10	0.3357	0.4477	0.0412	6.3438	0.247	0.5054	0	22.2705	0.4862	0.3318	0.0921	38.1053	0.6319	0.2244	0.2275	28.7085	0.5468	0.2874	0.1
Agkistrodon_russeolus	bioclim	M_10_F_lpth_Set_bioc	bioclim	8.627	1.57344	0	0.0714286	1579.2	0.024747	1	4	1.55868	0	0.0714286	51	0.8653	1.2787	138	0.8389	10049.6	0.3367	1	0.0556	0.717	0	5	0.2185	0.5444	0.0039	10	0.3514	0.4619	0.0529	6.3808	0.2625	0.5196	0	17.1829	0.4471	0.3864	0.0882	37.7618	0.6267	0.2364	0.2333	30.396	0.569	0.2866	0.1392
Agkistrodon_russeolus	bioclim	M_10_F_lqp_Set_bioc	bioclim	8.6688	1.55644	0	0.0714286	1579.19	0.0207678	1	4	1.58022	0	0.0714286	51	0.8381	1.1685	126	0.8234	10049.2	0.3542	1	0.0752	0.6846	0	5	0.2592	0.5482	0.0118	10	0.388	0.4751	0.0431	5.9143	0.286	0.5338	0	17.365	0.4736	0.4022	0.0941	39.8892	0.6483	0.2454	0.249	30.4337	0.5865	0.3064	0.1314
Agkistrodon_russeolus	bioclim	M_10_F_lqph_Set_bioc	bioclim	8.6602	1.56572	0	0.0714286	1579.2	0.022099	1	4	1.58792	0	0	51	0.8454	1.1947	134	0.822	10049.4	0.3503	1	0.0689	0.6926	0	5	0.2471	0.5457	0.0118	10	0.3794	0.4696	0.051	6.0997	0.2781	0.5271	0	18.769	0.4788	0.3851	0.0862	37.3264	0.6409	0.2539	0.2451	28.9144	0.5757	0.3117	0.1235
Agkistrodon_russeolus	bioclim	M_10_F_lqpt_Set_bioc	bioclim	8.633	1.55049	0	0.0714286	1579.17	0	1	4	1.5854	0	0.0714286	51	0.8894	1.236	144	0.8353	10049.4	0.342	1	0.0765	0.6597	0	5	0.2657	0.5324	0.0078	10	0.3802	0.4615	0.049	5.8181	0.2833	0.5202	0	19.3489	0.4952	0.374	0.0921	38.8774	0.6402	0.2434	0.2412	34.4889	0.6059	0.273	0.1431
Agkistrodon_russeolus	bioclim	M_10_F_lqpth_Set_bioc	bioclim	8.6236	1.55517	0	0.0714286	1579.18	0.00912863	1	4	1.57975	0	0.0714286	51	0.9054	1.2722	146	0.8401	10049.6	0.3384	1	0.0726	0.6571	0	5	0.2632	0.5267	0.0078	10	0.3869	0.4571	0.0549	5.5421	0.2769	0.5196	0	16.9004	0.4712	0.3907	0.0862	39.8374	0.6431	0.2349	0.2314	31.6415	0.587	0.2879	0.1412
Agkistrodon_russeolus	bioclim	M_8_F_ph_Set_bioc	bioclim	8.5881	1.56705	0	0.0714286	1580.17	0.992876	1	4	1.55996	0	0.142857	51	0.9296	1.3165	182	0.8415	10049.5	0.3234	1	0.051	0.6994	0	5	0.2237	0.5314	0.0039	10	0.3367	0.4509	0.0372	5.7286	0.2444	0.5197	0	18.3356	0.4385	0.3634	0.096	34.2622	0.5917	0.245	0.2431	28.3167	0.5396	0.2871	0.1275
Agkistrodon_russeolus	bioclim	M_8_F_pt_Set_bioc	bioclim	8.5922	1.56455	0	0.0714286	1580.16	0.990682	1	4	1.56453	0	0.142857	51	0.9276	1.298	146	0.8383	10049.5	0.3249	1	0.0511	0.6979	0	5	0.2274	0.5303	0.0039	10	0.3437	0.4515	0.0431	5.7938	0.2525	0.5172	0	17.8965	0.4388	0.3699	0.096	33.8547	0.5884	0.2493	0.251	27.3486	0.5365	0.2957	0.1275
Agkistrodon_russeolus	bioclim	M_8_F_pth_Set_bioc	bioclim	8.5882	1.57129	0	0.0714286	1580.2	1.02126	1	4	1.56805	0	0.142857	51	0.9296	1.3184	192	0.8419	10049.5	0.3234	1	0.051	0.6994	0	5	0.2239	0.5313	0.0039	10	0.3371	0.4509	0.0372	5.7191	0.2442	0.5199	0	18.3408	0.4388	0.3635	0.096	34.2837	0.592	0.245	0.2431	28.3792	0.5404	0.2868	0.1275
Agkistrodon_russeolus	topvars	M_3_F_qt_Set_topvars	topvars	8.4362	1.61914	0	0	1569.42	0	0.997693	8	1.61735	0	0	51	1.1315	1.4785	144	0.8642	10046.6	0.2774	1	0.0698	0.6042	0	5	0.2219	0.4848	0.0314	10	0.3085	0.4097	0.0784	4.7609	0.2086	0.4911	0	13.9753	0.3536	0.3684	0.0823	34.2154	0.5427	0.2125	0.2098	31.4884	0.518	0.2394	0.1412
Agkistrodon_taylori	all	M_0.4_F_lqp_Set_bioc	bioclim	8.5058	1.36359	0	0	1044.48	0	0.0637142	7	1.36579	0	0.181818	30	0.8155	1.0725	456	0.845	10024.5	0.2982	1	0.0815	0.6711	0.0033	5	0.2078	0.5424	0.0367	10	0.2931	0.456	0.0467	5.2458	0.1969	0.5563	0	21.5573	0.4098	0.344	0.09	32.7966	0.5085	0.2412	0.24	28.0754	0.4785	0.2772	0.1267
Agkistrodon_taylori	all	M_0.4_F_qp_Set_bioc	bioclim	8.5047	1.3739	0	0	1044.48	0.0010302	0.0636814	7	1.34255	0	0.181818	30	0.811	1.0187	326	0.8312	10025.5	0.299	1	0.0815	0.67	0	5	0.2154	0.5466	0.0267	10	0.2962	0.4625	0.0667	5.171	0.2128	0.5482	0	19.8969	0.3941	0.3604	0.09	32.5783	0.5015	0.2469	0.2433	25.8653	0.4465	0.3082	0.1
Agkistrodon_taylori	all	M_0.6_F_lqp_Set_bioc	bioclim	8.5909	1.41909	0	0	1045.57	1.09114	0.0369231	6	1.40238	0	0	30	0.7201	0.9375	290	0.8175	10027.8	0.3272	1	0.0915	0.6879	0.0033	5	0.2381	0.569	0.0233	10	0.3247	0.4879	0.06	4.1733	0.2002	0.5953	0	19.6409	0.4188	0.383	0.0833	33.0875	0.5245	0.2684	0.2767	29.0174	0.4882	0.3124	0.1233
Agkistrodon_taylori	all	M_0.6_F_q_Set_topvars	topvars	8.4469	1.52931	0	0	1045.92	1.44292	0.0309678	10	1.47888	0	0	30	0.8951	0.9984	132	0.8228	10029.3	0.2836	1	0.0781	0.6534	0	5	0.2109	0.5339	0.0433	10	0.2901	0.4532	0.0867	4.7329	0.1919	0.5471	0	14.5728	0.3354	0.4047	0.09	30.8526	0.473	0.2542	0.2433	26.9528	0.4384	0.2957	0.1333
Agkistrodon_taylori	all	M_0.6_F_qp_Set_bioc	bioclim	8.6729	1.41816	0	0	1045.57	1.09681	0.0368186	6	1.39683	0	0.181818	30	0.6251	0.8229	260	0.7931	10030	0.3555	1	0.0837	0.7313	0	5	0.25	0.6026	0.0167	10	0.3427	0.5187	0.0533	8.1733	0.2884	0.5573	0	18.7569	0.4171	0.4328	0.09	33.9543	0.5367	0.2872	0.2833	22.26	0.458	0.3895	0.08
Agkistrodon_taylori	all	M_0.7_F_q_Set_topvars	topvars	8.4157	1.53507	0	0	1046.29	1.81609	0.0256967	10	1.53294	0	0	30	0.9535	1.1025	162	0.8258	10028.6	0.2782	1	0.0747	0.6417	0	5	0.2131	0.5234	0.0333	10	0.2938	0.4458	0.07	4.6671	0.1935	0.5406	0	15.4253	0.3487	0.3878	0.0867	29.2	0.4618	0.2651	0.2667	21.0497	0.3916	0.3415	0.1033
Agkistrodon_taylori	all	M_0.8_F_lqp_Set_bioc	bioclim	8.6795	1.48487	0	0	1046.22	1.74249	0.0266599	5	1.44362	0	0	30	0.6021	0.7923	222	0.7937	10027.1	0.3583	1	0.087	0.745	0.0033	5	0.2415	0.6133	0.03	10	0.3376	0.5259	0.0733	4.4903	0.2103	0.6317	0	18.6869	0.4201	0.4346	0.09	33.9964	0.5386	0.2887	0.2833	27.9481	0.4985	0.3394	0.13
Agkistrodon_taylori	all	M_0.8_F_qp_Set_bioc	bioclim	8.7146	1.48478	0	0	1046.21	1.73766	0.0267244	5	1.44641	0	0	30	0.5709	0.7489	242	0.7775	10030	0.371	1	0.0845	0.7586	0	5	0.2459	0.6252	0.01	10	0.3448	0.5375	0.0533	7.6481	0.2853	0.5841	0	16.9965	0.4041	0.4705	0.09	33.683	0.5377	0.3019	0.3066	24.8695	0.4684	0.3897	0.1233
Agkistrodon_taylori	all	M_2_F_lph_Set_bioc	bioclim	8.6818	1.36177	0	0	1045.1	0.628766	0.0465266	5	1.38752	0	0	30	0.5874	0.9579	294	0.8101	10027.9	0.3583	1	0.0773	0.7935	0.0033	5	0.2163	0.6352	0.0267	10	0.3048	0.5351	0.0733	5.184	0.2117	0.6418	0	16.8169	0.3837	0.4438	0.0967	34.0731	0.5332	0.2768	0.28	36.1449	0.531	0.2727	0.21
Agkistrodon_taylori	all	M_2_F_lpth_Set_bioc	bioclim	8.7121	1.36219	0	0	1045.1	0.624117	0.0466349	5	1.34895	0	0	30	0.5612	0.9324	244	0.8172	10024.8	0.3691	1	0.0786	0.7804	0	5	0.2364	0.6343	0.01	10	0.3204	0.5414	0.0733	7.8403	0.2785	0.586	0	16.486	0.3906	0.4627	0.0867	37.3877	0.5623	0.2643	0.2567	43.7078	0.5967	0.2266	0.2367
Agkistrodon_taylori	bioclim	M_0.4_F_lqp_Set_bioc	bioclim	8.51	1.36844	0	0	1044.48	0	0.0773757	7	1.37764	0	0.181818	30	0.7994	1.0479	380	0.8354	10029	0.301	1	0.075	0.6896	0	5	0.2108	0.5548	0.0233	10	0.2959	0.4683	0.0667	4.8396	0.1987	0.5635	0	18.9907	0.379	0.368	0.0933	31.9034	0.4812	0.2502	0.26	25.1213	0.4284	0.3094	0.1033
Agkistrodon_taylori	bioclim	M_0.4_F_qp_Set_bioc	bioclim	8.5257	1.3522	0	0	1044.48	0.0010302	0.0773359	7	1.38846	0	0.181818	30	0.7846	0.9854	416	0.8248	10028.7	0.3038	1	0.0784	0.6856	0	5	0.2097	0.5559	0.0233	10	0.2944	0.4685	0.0567	6.3208	0.2207	0.5463	0	16.9087	0.3629	0.3928	0.0867	34.6071	0.5142	0.2353	0.23	31.5817	0.4848	0.2656	0.15
Agkistrodon_taylori	bioclim	M_0.6_F_lqp_Set_bioc	bioclim	8.4991	1.42656	0	0	1045.57	1.09114	0.0448401	6	1.38856	0	0	30	0.8085	1.0483	276	0.8295	10030	0.2971	1	0.0756	0.6843	0	5	0.2011	0.5536	0.0167	10	0.2831	0.4642	0.0766	5.5185	0.2052	0.5544	0	16.314	0.3518	0.4	0.0967	31.6583	0.4895	0.2511	0.2533	29.1832	0.4662	0.279	0.1567
Agkistrodon_taylori	bioclim	M_0.6_F_qp_Set_bioc	bioclim	8.5912	1.4165	0	0	1045.57	1.09681	0.0447132	6	1.42348	0	0.181818	30	0.7146	0.9455	318	0.819	10028.8	0.326	1	0.0814	0.7019	0	5	0.2319	0.5738	0.0167	10	0.3147	0.4896	0.06	7.4296	0.2523	0.538	0	18.8787	0.3986	0.3962	0.0867	31.4433	0.5111	0.2765	0.28	24.7191	0.453	0.3395	0.11
Agkistrodon_taylori	bioclim	M_0.8_F_lqp_Set_bioc	bioclim	8.6942	1.48284	0	0	1046.22	1.74249	0.0323763	5	1.43165	0	0	30	0.5982	0.7925	254	0.797	10026.8	0.3632	1	0.0895	0.7388	0	5	0.2548	0.6132	0.03	10	0.3488	0.5304	0.06	5.8117	0.2605	0.6064	0	19.5978	0.4379	0.4236	0.0933	36.0936	0.5578	0.2766	0.2767	33.4431	0.544	0.3016	0.17
Agkistrodon_taylori	bioclim	M_0.8_F_qp_Set_bioc	bioclim	8.6053	1.48583	0	0	1046.21	1.73766	0.0324546	5	1.42579	0	0	30	0.6874	0.8731	188	0.8045	10026	0.3312	1	0.079	0.7331	0	5	0.2155	0.5952	0.0367	10	0.2981	0.5029	0.0733	7.9102	0.2437	0.5598	0	18.7895	0.3928	0.4053	0.09	32.8388	0.521	0.27	0.2667	23.4119	0.4387	0.3635	0.0933
Agkistrodon_taylori	bioclim	M_2_F_lph_Set_bioc	bioclim	8.7335	1.36134	0	0	1045.1	0.628766	0.0565028	5	1.36112	0	0	30	0.5414	0.8774	242	0.8163	10030	0.3786	1	0.0869	0.7867	0	5	0.238	0.6432	0.0266	10	0.3309	0.5504	0.0667	4.6086	0.2238	0.656	0	19.8541	0.439	0.4345	0.0933	40.6376	0.5853	0.2491	0.24	40.8689	0.5777	0.252	0.2
Agkistrodon_taylori	bioclim	M_2_F_lpth_Set_bioc	bioclim	8.6904	1.36468	0	0	1045.1	0.624117	0.0566343	5	1.35543	0	0	30	0.5849	0.9967	260	0.8306	10027.8	0.3615	1	0.0866	0.7724	0.0033	5	0.2199	0.6263	0.0267	10	0.3101	0.529	0.0433	6.0609	0.2248	0.6276	0	21.9928	0.447	0.396	0.09	36.8133	0.5702	0.2615	0.2633	36.8453	0.5539	0.2804	0.1467
Agkistrodon_taylori	topvars	M_0.6_F_q_Set_topvars	topvars	8.5057	1.53619	0	0	1045.92	0	0.175397	10	1.52826	0	0	30	0.8267	0.9331	164	0.8088	10026.2	0.3021	1	0.0778	0.6698	0	5	0.2264	0.5468	0.0467	10	0.3116	0.468	0.0867	4.5408	0.2029	0.5644	0	15.7454	0.3725	0.4038	0.0867	31.5724	0.4972	0.2642	0.2633	23.7803	0.4382	0.3304	0.12
Agkistrodon_taylori	topvars	M_0.7_F_q_Set_topvars	topvars	8.4201	1.53181	0	0	1046.29	0.373168	0.145542	10	1.52884	0	0	30	0.9285	1.0582	144	0.8307	10026.9	0.2788	1	0.074	0.6449	0.0033	5	0.2068	0.5245	0.0533	10	0.2882	0.4444	0.0967	3.3773	0.1628	0.5685	0	13.9875	0.3249	0.4046	0.0967	30.9123	0.4753	0.2493	0.2433	30.1369	0.4566	0.2634	0.1667
Agkistrodon_taylori	topvars	M_0.8_F_q_Set_topvars	topvars	8.5087	1.53457	0	0	1046.66	0.744597	0.120874	10	1.58515	0	0	30	0.8154	0.9211	130	0.8114	10027.3	0.3056	1	0.0766	0.6797	0	5	0.2174	0.5519	0.0333	10	0.3191	0.472	0.1033	4.0139	0.1926	0.5809	0	11.8779	0.335	0.454	0.0833	31.2106	0.4934	0.2738	0.2733	30.375	0.4774	0.2898	0.1867
Agkistrodon_taylori	topvars	M_0.9_F_q_Set_topvars	topvars	8.5414	1.53626	0	0	1047.04	1.11912	0.100232	10	1.53309	0	0	30	0.7788	0.909	128	0.8055	10026.2	0.3128	1	0.0777	0.6876	0	5	0.2292	0.5608	0.0467	10	0.3171	0.4805	0.0833	4.5318	0.2063	0.5789	0	16.1252	0.381	0.4111	0.0867	32.4263	0.507	0.2661	0.2667	23.7662	0.4417	0.341	0.1167
Agkistrodon_taylori	topvars	M_1_F_q_Set_topvars	topvars	8.5226	1.53696	0	0	1047.42	1.49944	0.0828748	10			0	30	0.836	1.01	140	0.8191	10024.9	0.312	1	0.0745	0.6944	0	5	0.2295	0.5686	0.0233	10	0.3165	0.49	0.0567	6.4391	0.2481	0.5504	0	16.7681	0.3811	0.4155	0.0867	35.4465	0.5138	0.256	0.26	36.844	0.525	0.2658	0.1733
Atropoides_picadoi	all	M_4_F_q_Set_bioc	bioclim	9.1034	1.69262	0	0	526.637	0	0.614334	1	1.66674	0	0.333333	13	0.0926	0.3432	66	0.8688	10011.5	0.5601	1	0.3445	0.9749	0	5	0.3927	0.8919	0	10	0.4335	0.8035	0	52.5222	0.6195	0.3115	0	60.0214	0.6629	0.2401	0.0538	64.0282	0.6869	0.2086	0.1923	61.1067	0.673	0.2335	0.0384
Atropoides_picadoi	all	M_4_F_q_Set_topvars	topvars	9.048	1.69599	0	0	528.187	1.55091	0.220514	4	1.58313	0	0.333333	13	0.1483	0.4998	68	0.8858	10011.9	0.5312	1	0.3088	0.9585	0	5	0.364	0.8666	0	10	0.4041	0.7732	0	50.444	0.6327	0.3033	0	59.215	0.6786	0.2311	0.0692	64.2149	0.6939	0.1881	0.2	58.6011	0.6679	0.2317	0.0461
Atropoides_picadoi	all	M_4_F_qt_Set_bioc	bioclim	9.1059	1.70068	0	0	526.637	0	0.291341	1	1.62492	0	0.333333	13	0.09	0.3342	64	0.8662	10012.1	0.5625	1	0.3517	0.9743	0	5	0.3957	0.8912	0	10	0.4342	0.8034	0	51.4336	0.6406	0.3242	0	54.9732	0.6551	0.2952	0.0384	64.3859	0.6859	0.2116	0.2077	59.6046	0.6712	0.253	0.0538
Atropoides_picadoi	all	M_4_F_qt_Set_topvars	topvars	9.0517	1.69425	0	0	528.187	1.55091	0.118291	4	1.82231	0	0	13	0.1535	0.4844	72	0.8864	10010.5	0.5339	1	0.303	0.9471	0	5	0.374	0.8571	0	10	0.4168	0.7675	0	48.9237	0.6189	0.3215	0	57.2292	0.6518	0.248	0.0615	63.3245	0.6817	0.2006	0.2154	57.4858	0.6605	0.2515	0.0461
Atropoides_picadoi	bioclim	M_4_F_q_Set_bioc	bioclim	9.1088	1.69964	0	0	526.637	0	0.854533	1	1.64908	0	0	13	0.0847	0.3433	62	0.8659	10012.2	0.5631	1	0.3363	0.9733	0	5	0.3865	0.8885	0	10	0.4276	0.8006	0	49.2626	0.6255	0.3369	0	56.9017	0.6648	0.2699	0.0769	62.2904	0.6878	0.2264	0.2077	55.7576	0.6625	0.2834	0.0308
Atropoides_picadoi	bioclim	M_4_F_qt_Set_bioc	bioclim	9.0967	1.69536	0	0	526.637	0	0.427291	1	1.6722	0	0	13	0.0973	0.3356	60	0.8629	10011.6	0.5554	1	0.318	0.9729	0	5	0.371	0.8848	0	10	0.4141	0.7961	0	50.3217	0.623	0.3213	0	55.2029	0.6541	0.2742	0.0692	60.4848	0.6814	0.2306	0.2462	55.1819	0.662	0.2772	0.0231
Atropoides_picadoi	topvars	M_4_F_l_Set_topvars	topvars	9.1034	1.69771	0	0	530.134	1.94675	0.380746	1	1.64525	0	0	13	0.087	0.3742	66	0.8776	10013	0.5626	1	0.3532	0.9687	0	5	0.4036	0.8812	0	10	0.4487	0.793	0	53.5533	0.6456	0.3146	0	59.6566	0.6672	0.265	0.0615	65.536	0.6945	0.2167	0.2231	59.9109	0.6796	0.2662	0.0308
Atropoides_picadoi	topvars	M_4_F_lt_Set_topvars	topvars	9.1474	1.69229	0	0	530.134	1.94675	0.159406	1	1.19135	0	0.833333	13	0.0616	0.3533	66	0.8973	10013	0.5895	1	0.4067	0.9736	0	5	0.4637	0.9021	0	10	0.499	0.828	0	63.2304	0.669	0.2695	0	65.7734	0.6766	0.2487	0.0692	71.6827	0.6868	0.1941	0.2154	66.0447	0.6707	0.2419	0.0154
Atropoides_picadoi	topvars	M_4_F_q_Set_topvars	topvars	8.9849	1.69209	0	0	528.187	0	0.501938	4	1.78459	0	0	13	0.2126	0.669	76	0.8883	10011.7	0.5079	1	0.2874	0.9321	0	5	0.3654	0.8338	0	10	0.4162	0.7444	0	53.8164	0.6386	0.2694	0	61.1388	0.6936	0.2197	0.0461	64.935	0.7025	0.1855	0.2	59.0829	0.6753	0.2288	0.0308
Atropoides_picadoi	topvars	M_4_F_qt_Set_topvars	topvars	8.9707	1.68931	0	0	528.187	0	0.296728	4	1.67023	0	0.333333	13	0.2128	0.6946	82	0.9159	10013	0.4937	1	0.2425	0.9362	0	5	0.3217	0.826	0	10	0.3753	0.7271	0	52.8784	0.6313	0.2507	0	60.9019	0.6914	0.198	0.0538	65.7889	0.7111	0.1577	0.1538	62.1005	0.6995	0.1895	0.0461
Atropoides_picadoi	topvars	M_5_F_lq_Set_topvars	topvars	8.9993	1.70116	0	0	530.141	1.9537	0.0960809	3	1.67828	0	0.333333	13	0.1959	0.6478	72	0.9071	10008.1	0.5119	1	0.2839	0.9515	0	5	0.3436	0.847	0	10	0.3905	0.7497	0	56.4079	0.6506	0.2373	0	61.0298	0.6845	0.2052	0.0692	63.1552	0.6905	0.1872	0.2077	58.3225	0.6653	0.2232	0.0077
Atropoides_picadoi	topvars	M_5_F_lqt_Set_topvars	topvars	9.0883	1.69413	0	0	530.141	1.9537	0.0842843	3	1.68881	0	0.333333	13	0.1217	0.4753	74	0.9017	10011.8	0.5523	1	0.282	0.9408	0	5	0.3931	0.854	0	10	0.4436	0.7715	0	58.8617	0.6785	0.2561	0	61.4661	0.6899	0.2364	0.0308	66.4881	0.7039	0.197	0.2077	60.0517	0.6842	0.2467	0.0077
Bothriechis_aurifer	all	M_0.9_F_lt_Set_bioc	bioclim	7.1042	1.90849	0	0	585.812	0	0.862575	13	1.8508	0	0.2	17	2.1221	3.4523	248	0.9802	10016.3	0.068	1	0.0106	0.7866	0	5	0.0257	0.4929	0.0118	10	0.0461	0.3097	0.0176	22.2397	0.1623	0.1734	0	30.7362	0.2975	0.0995	0.047	28.4151	0.2141	0.0736	0.0823	33.4119	0.3457	0.0535	0.0353
Bothriechis_aurifer	bioclim	M_0.9_F_lt_Set_bioc	bioclim	6.9928	1.90479	0	0	585.812	0	0.866162	13	1.82957	0	0.2	17	2.2319	3.5609	268	0.9825	10015.3	0.0638	1	0.0107	0.8045	0	5	0.0236	0.5058	0	10	0.0437	0.3218	0.0059	22.4485	0.1451	0.1433	0	32.4375	0.3142	0.0794	0.0412	29.1416	0.2032	0.0795	0.0823	35.1698	0.3588	0.0582	0.0412
Bothriechis_aurifer	topvars	M_0.1_F_lq_Set_topvars	topvars	6.3423	1.8924	0	0	598.149	0.0974347	0.436262	11	1.94137	0	0	17	2.6377	2.9681	500	0.979	10017	0.0329	1	0.0081	0.274	0	5	0.0451	0.1357	0.0235	10	0.0991	0.0847	0.0529	10.2586	0.1101	0.1201	0	15.644	0.1703	0.0673	0.0412	15.6484	0.1691	0.0628	0.047	15.4249	0.1661	0.0651	0.0294
Bothriechis_aurifer	topvars	M_1_F_lt_Set_topvars	topvars	7.2866	1.90236	0	0	598.051	0	0.458042	14	1.88961	0	0.2	17	1.9162	3.3047	234	0.9823	10016.4	0.0895	1	0.0151	0.817	0	5	0.0327	0.523	0	10	0.0598	0.3414	0	25.0888	0.2022	0.1404	0	40.4831	0.447	0.0583	0.0412	33.4458	0.2863	0.0711	0.0764	38.7092	0.4218	0.0659	0.0294
Bothriechis_bicolor	all	M_0.1_F_lq_Set_bioc	bioclim	7.4402	1.92032	0	0	713.558	0.0478536	0.132906	8	1.95347	0	0	25	1.8254	1.9529	488	0.9476	10021	0.0975	1	0.0112	0.5502	0	5	0.0572	0.2803	0.012	10	0.1418	0.1892	0.052	8.7414	0.1104	0.229	0	18.9253	0.2631	0.1273	0.08	21.2936	0.3	0.1071	0.108	21.2229	0.2959	0.1147	0.06
Bothriechis_bicolor	all	M_0.3_F_lq_Set_bioc	bioclim	7.6482	1.89834	0	0	713.51	0	0.136124	8	1.8802	0	0	25	1.627	1.8234	328	0.9335	10015.5	0.1204	1	0.0137	0.6006	0	5	0.0631	0.3237	0.016	10	0.1556	0.2223	0.036	8.0441	0.1159	0.2817	0	19.1789	0.2925	0.15	0.068	21.6638	0.3298	0.1301	0.132	17.1646	0.2683	0.1573	0.048
Bothriechis_bicolor	all	M_0.4_F_lq_Set_bioc	bioclim	7.6446	1.88939	0	0	714.695	1.18488	0.0752735	8	1.9045	0	0	25	1.6217	1.8406	356	0.9373	10022.2	0.1211	1	0.0144	0.6494	0	5	0.0533	0.348	0	10	0.1378	0.228	0.032	12.3898	0.176	0.2051	0	18.3797	0.264	0.1594	0.052	21.5679	0.3151	0.1316	0.136	15.1258	0.2191	0.1831	0.012
Bothriechis_bicolor	all	M_2_F_lpth_Set_bioc	bioclim	7.8565	1.8873	0	0	714.35	0.839793	0.0894493	11	1.90824	0	0	25	1.4191	2.0532	296	0.9488	10024.1	0.147	1	0.0178	0.7132	0	5	0.0605	0.4018	0	10	0.1456	0.2688	0.016	13.0036	0.193	0.2372	0	25.4495	0.3898	0.1401	0.068	27.9751	0.4266	0.1242	0.12	26.3623	0.3984	0.1397	0.044
Bothriechis_bicolor	all	M_2_F_lqpth_Set_bioc	bioclim	7.7589	1.87824	0	0	714.35	0.839793	0.0894493	11	1.88141	0	0	25	1.5327	2.2375	334	0.9531	10023.2	0.1338	1	0.0163	0.6753	0	5	0.06	0.3868	0.004	10	0.1327	0.2596	0.016	11.1246	0.147	0.2499	0	25.3823	0.3671	0.1312	0.076	25.7452	0.3805	0.1207	0.112	27.3743	0.4056	0.1226	0.064
Bothriechis_bicolor	bioclim	M_0.1_F_lq_Set_bioc	bioclim	7.5287	1.9126	0	0	713.558	0.0478536	0.133059	8	1.92184	0	0	25	1.7573	1.8899	484	0.9408	10021.2	0.1066	1	0.0133	0.5616	0.004	5	0.0578	0.3017	0.008	10	0.1398	0.2014	0.036	9.0007	0.1178	0.255	0	15.1192	0.2231	0.1553	0.068	17.5651	0.2636	0.1362	0.132	14.2735	0.2065	0.1631	0.032
Bothriechis_bicolor	bioclim	M_0.3_F_lq_Set_bioc	bioclim	7.639	1.89255	0	0	713.51	0	0.136281	8	1.90316	0	0	25	1.63	1.822	406	0.9351	10021.8	0.1195	1	0.0152	0.6202	0	5	0.0582	0.349	0.004	10	0.1352	0.2331	0.044	9.7417	0.1294	0.2472	0	18.3803	0.2635	0.1582	0.068	20.5001	0.2929	0.1369	0.136	16.6279	0.2361	0.1746	0.036
Bothriechis_bicolor	bioclim	M_0.4_F_lq_Set_bioc	bioclim	7.7301	1.884	0	0	714.695	1.18488	0.0753603	8	1.86177	0	0	25	1.5575	1.7669	374	0.9336	10019.9	0.1285	1	0.0169	0.6731	0	5	0.0569	0.3967	0.008	10	0.123	0.2651	0.032	8.4305	0.1066	0.3129	0	19.8095	0.259	0.159	0.072	22.6781	0.3024	0.134	0.136	20.2183	0.2613	0.1593	0.052
Bothriechis_bicolor	bioclim	M_2_F_lpth_Set_bioc	bioclim	7.8291	1.8877	0	0	714.35	0.839793	0.0895523	11	1.88906	0	0	25	1.4534	2.0293	330	0.9427	10019.9	0.1437	1	0.0168	0.6927	0	5	0.0674	0.3907	0.004	10	0.1474	0.27	0.028	9.0765	0.1365	0.2993	0	22.1003	0.3281	0.1549	0.08	24.8913	0.3676	0.1367	0.136	21.1826	0.312	0.164	0.06
Bothriechis_bicolor	bioclim	M_2_F_lqpth_Set_bioc	bioclim	7.8206	1.87667	0	0	714.35	0.839793	0.0895523	11	1.87963	0	0	25	1.4752	2.1328	278	0.9499	10021.2	0.1422	1	0.0191	0.692	0	5	0.0597	0.4088	0.004	10	0.1306	0.2709	0.016	14.1738	0.1977	0.2271	0	21.7555	0.3363	0.1526	0.072	24.3266	0.373	0.1339	0.136	20.6381	0.3027	0.1634	0.032
Bothriechis_bicolor	topvars	M_3_F_lpth_Set_topvars	topvars	8.0594	1.86526	0	0	724.29	0	0.539643	11	1.87768	0	0	25	1.1877	1.997	264	0.9461	10018.1	0.183	1	0.0261	0.7649	0	5	0.0673	0.4672	0	10	0.1563	0.3125	0.008	14.3257	0.2411	0.2559	0	26.1421	0.4301	0.1649	0.064	31.4566	0.5	0.1329	0.132	32.8948	0.5106	0.1439	0.064
Bothriechis_guifarroi	all	M_6_F_lqp_Set_topo	topo	9.1816	1.01588	0	0	150.523	0	1	1	1.84891	0	0.333333	5	-0.0458	0.316	38	0.6824	10002.5	0.6125	1	0.5517	0.9868	0	5	0.5538	0.9367	0.02	10	0.5605	0.8752	0.12	54.5734	0.7053	0.4233	0	54.5734	0.7053	0.4233	0	68.0843	0.7055	0.2882	0.24	54.5734	0.7053	0.4233	0
Bothriechis_guifarroi	all	M_6_F_lqpt_Set_topo	topo	9.1564	1.01588	0	0	150.523	0	0.5	1	1.85753	0	0.333333	5	0.0507	0.3887	38	0.6487	10002.3	0.5977													44.962	0.7233	0.5166	0	44.962	0.7233	0.5166	0	54.1476	0.7236	0.4247	0.2	44.962	0.7233	0.5166	0
Bothriechis_guifarroi	bioclim	M_0.7_F_lp_Set_bioc	bioclim	6.2942	1.90991	0	1	117.987	0	1	2	1.90788	0	1	5	2.9647	3.342	94	0.992	10003.2	0.0294	1	0.0044	0.3487	0	5	0.0264	0.1539	0	10	0.0673	0.0885	0	41.6133	0.5945	0.0112	0	41.6133	0.5945	0.0112	0	41.6133	0.5945	0.0112	0	41.6133	0.5945	0.0112	0
Bothriechis_guifarroi	bioclim	M_0.8_F_lp_Set_bioc	bioclim	6.3428	1.90901	0	1	118.087	0.10032	1	2	1.90561	0	1	5	2.9163	3.4053	100	0.9924	10002.7	0.0323	1	0.0051	0.3747	0	5	0.0258	0.1707	0	10	0.0659	0.0983	0	43.504	0.6154	0.0111	0	43.504	0.6154	0.0111	0	43.504	0.6154	0.0111	0	43.504	0.6154	0.0111	0
Bothriechis_guifarroi	bioclim	M_0.9_F_lp_Set_bioc	bioclim	6.4477	1.90939	0	1	118.207	0.220271	1	2	1.9124	0	1	5	2.8096	3.3024	94	0.9924	10003.9	0.0346	1	0.0053	0.3865	0	5	0.0267	0.1783	0	10	0.0674	0.103	0	44.8417	0.6138	0.0118	0	44.8417	0.6138	0.0118	0	44.8417	0.6138	0.0118	0	44.8417	0.6138	0.0118	0
Bothriechis_guifarroi	bioclim	M_0.9_F_pt_Set_bioc	bioclim	7.032	1.91601	0	1	118.473	0.486529	1	3	1.90813	0	1	5	2.2415	3.1542	126	0.9858	10004.1	0.0643	1	0.011	0.3952	0	5	0.063	0.2276	0	10	0.1175	0.1639	0	38.4285	0.4428	0.0422	0	38.4285	0.4428	0.0422	0	38.4285	0.4428	0.0422	0	38.4285	0.4428	0.0422	0
Bothriechis_guifarroi	bioclim	M_1_F_lp_Set_bioc	bioclim	6.4588	1.91043	0	1	118.346	0.359632	1	2	1.90808	0	1	5	2.7991	3.3073	98	0.9917	10000.8	0.0348	1	0.0056	0.3687	0	5	0.0285	0.1729	0	10	0.0713	0.1	0	43.4147	0.6205	0.0125	0	43.4147	0.6205	0.0125	0	43.4147	0.6205	0.0125	0	43.4147	0.6205	0.0125	0
Bothriechis_guifarroi	bioclim	M_1_F_pt_Set_bioc	bioclim	7.23	1.916	0	1	118.741	0.754424	1	3	1.92057	0	1	5	2.0539	2.9234	126	0.9857	10002.7	0.0838	1	0.0165	0.3751	0	5	0.0885	0.2286	0	10	0.1592	0.1729	0	50.8786	0.6126	0.03	0	50.8786	0.6126	0.03	0	50.8786	0.6126	0.03	0	50.8786	0.6126	0.03	0
Bothriechis_guifarroi	topvars	M_0.9_F_lpt_Set_topvars	topvars	6.275	1.92971	0	0.666667	139.178	0.134856	1	5	1.89794	0	1	5	2.9729	3.7384	110	0.9944	10002.2	0.0291	1	0.0053	0.3041	0	5	0.0296	0.1451	0	10	0.069	0.0861	0	43.989	0.6433	0.0103	0	43.989	0.6433	0.0103	0	43.989	0.6433	0.0103	0	43.989	0.6433	0.0103	0
Bothriechis_guifarroi	topvars	M_0.9_F_lqpt_Set_topvars	topvars	6.1219	1.93086	0	0.666667	139.043	0	1	5	1.91858	0	0.666667	5	3.1335	4.0447	196	0.9957	10000.9	0.0266	1	0.0046	0.3267	0	5	0.0254	0.1462	0	10	0.0633	0.0831	0	50.2769	0.7338	0.0075	0	50.2769	0.7338	0.0075	0	50.2769	0.7338	0.0075	0	50.2769	0.7338	0.0075	0
Bothriechis_guifarroi	topvars	M_0.9_F_qpt_Set_topvars	topvars	6.2114	1.9304	0	0.666667	139.043	0	1	5	1.91317	0	0.666667	5	3.0516	3.9153	126	0.995	10000.9	0.0275	1	0.0046	0.3251	0	5	0.0265	0.1431	0	10	0.0676	0.0823	0	41.7195	0.6237	0.0106	0	41.7195	0.6237	0.0106	0	41.7195	0.6237	0.0106	0	41.7195	0.6237	0.0106	0
Bothriechis_lateralis	all	M_0.9_F_qpt_Set_topvars	topvars	7.149	1.75823	0	0.0384615	3731.25	0	0.99953	43	1.81496	0	0.181818	116	1.842	2.2022	500	0.9742	10105.9	0.0716	1	0.0076	0.4952	0.0009	5	0.0483	0.2439	0.0069	10	0.1162	0.1565	0.0155	3.8983	0.0351	0.3082	0	25.9674	0.3437	0.0689	0.0939	23.7812	0.312	0.0753	0.0733	18.7804	0.2432	0.0967	0.0362
Bothriechis_lateralis	bioclim	M_0.9_F_lpt_Set_bioc	bioclim	7.0336	1.86418	0	0.025641	3757.35	1.89321	0.115961	38	1.80044	0	0.181818	116	1.8732	2.2385	500	0.9766	10105.6	0.0632	1	0.006	0.4694	0	5	0.052	0.1961	0.0103	10	0.1273	0.13	0.0241	3.5898	0.0275	0.2597	0	26.6841	0.3696	0.0574	0.0931	20.348	0.2766	0.0753	0.0759	19.2429	0.2634	0.0839	0.0448
Bothriechis_lateralis	bioclim	M_0.9_F_qt_Set_bioc	bioclim	7.1523	1.86347	0	0.025641	3755.46	0	0.298826	36	1.82751	0	0.0909091	116	1.8046	2.2024	500	0.9751	10113.7	0.0709	1	0.007	0.5214	0	5	0.0519	0.2365	0.0103	10	0.1153	0.1547	0.0198	5.016	0.0448	0.2744	0	27.9012	0.3773	0.0621	0.0905	23.1399	0.3048	0.0756	0.075	21.2486	0.2756	0.0862	0.0431
Bothriechis_lateralis	bioclim	M_1_F_lpt_Set_bioc	bioclim	7.0918	1.8571	0	0.025641	3756.51	1.04733	0.177008	33	1.80627	0	0.181818	116	1.8507	2.1714	500	0.974	10108	0.0671	1	0.0076	0.4611	0	5	0.0504	0.2113	0.0112	10	0.1275	0.1397	0.0267	2.7777	0.021	0.3086	0	24.6695	0.3388	0.0661	0.0905	21.3643	0.2923	0.0762	0.0793	20.2856	0.2751	0.0827	0.0474
Bothriechis_lateralis	bioclim	M_1_F_lt_Set_bioc	bioclim	7.2328	1.85554	0	0.025641	3755.91	0.450447	0.238564	31	1.78989	0	0.181818	116	1.7524	2.1027	486	0.9714	10111.2	0.078	1	0.0086	0.5431	0.0009	5	0.0466	0.2634	0.0103	10	0.1183	0.1712	0.0224	5.0419	0.0458	0.3229	0	26.6343	0.3581	0.0729	0.0939	23.3899	0.312	0.0829	0.0819	19.649	0.2548	0.1019	0.0474
Bothriechis_lateralis	topvars	M_0.9_F_qpt_Set_topvars	topvars	7.1462	1.74067	0	0.0384615	3731.25	0	0.999539	43	1.824	0	0.181818	116	1.8333	2.2047	500	0.9744	10111.3	0.0708	1	0.008	0.4697	0.0009	5	0.051	0.2328	0.0069	10	0.1154	0.1535	0.0172	4.1726	0.0392	0.2853	0	26.8511	0.3574	0.066	0.0939	22.9213	0.3003	0.0771	0.0767	19.5588	0.2524	0.0937	0.0431
Bothriechis_marchi	all	M_0.1_F_lqp_Set_bioc	bioclim	6.3742	1.96547	0	0	165.302	1.87387	0.0800075	4	1.96436	0	0	5	2.8632	3.2505	270	0.9778	10000	0.0384	1	0.0164	0.1554	0	5	0.0867	0.094	0.08	10	0.17	0.0702	0.08	14.8696	0.2458	0.0648	0	14.8696	0.2458	0.0648	0	14.8696	0.2458	0.0648	0.02	14.8696	0.2458	0.0648	0
Bothriechis_marchi	all	M_0.1_F_qp_Set_bioc	bioclim	6.4092	1.96506	0	0	165.304	1.87568	0.079935	4	1.95003	0	0	5	2.831	3.1703	214	0.9781	10001.6	0.0387	1	0.0174	0.1498	0	5	0.095	0.0924	0	10	0.1783	0.0699	0.04	18.7501	0.2972	0.0503	0	18.7501	0.2972	0.0503	0	18.7501	0.2972	0.0503	0	18.7501	0.2972	0.0503	0
Bothriechis_marchi	all	M_0.3_F_lqp_Set_topvars	topvars	6.2845	1.96929	0	0	163.429	0	0.204191	5	1.88077	0	0.666667	5	2.9472	3.836	214	0.9916	10002	0.0393	1	0.0127	0.1787	0	5	0.0812	0.1013	0	10	0.1615	0.0728	0	39.1255	0.5361	0.0262	0	39.1255	0.5361	0.0262	0	39.1255	0.5361	0.0262	0	39.1255	0.5361	0.0262	0
Bothriechis_marchi	bioclim	M_0.1_F_lp_Set_bioc	bioclim	6.3578	1.95187	0	0	167.172	1.86996	0.0654959	4	1.95249	0	0	5	2.8761	3.2614	256	0.9774	10000	0.0393	1	0.0145	0.1549	0	5	0.0894	0.0917	0.02	10	0.1729	0.0681	0.08	14.9624	0.2591	0.0637	0	14.9624	0.2591	0.0637	0	14.9624	0.2591	0.0637	0	14.9624	0.2591	0.0637	0
Bothriechis_marchi	bioclim	M_0.1_F_lqp_Set_bioc	bioclim	5.9613	1.96438	0	0	165.302	0	0.166828	4	1.95164	0	0	5	3.2767	3.7137	264	0.9801	10000.8	0.03	1	0.0123	0.1407	0	5	0.0727	0.0811	0.04	10	0.1455	0.0597	0.1	16.3007	0.2373	0.0617	0	16.3007	0.2373	0.0617	0	16.3013	0.2373	0.0617	0.04	16.3007	0.2373	0.0617	0
Bothriechis_marchi	bioclim	M_0.1_F_qp_Set_bioc	bioclim	6.32	1.96576	0	0	165.304	0.00181422	0.166677	4	1.9069	0	0	5	2.9082	3.1842	186	0.9791	10000.4	0.042	1	0.0174	0.1611	0.02	5	0.0961	0.0969	0.04	10	0.1822	0.0724	0.04	26.5321	0.3812	0.047	0	26.5321	0.3812	0.047	0	26.5321	0.3812	0.047	0	26.5321	0.3812	0.047	0
Bothriechis_marchi	bioclim	M_0.2_F_lqp_Set_bioc	bioclim	6.8274	1.95839	0	0	166.369	1.06693	0.0978562	4	1.94779	0	0	5	2.4022	2.8817	180	0.9764	10000.9	0.0561	1	0.016	0.2148	0	5	0.0955	0.1272	0	10	0.1898	0.0948	0.06	24.9579	0.3825	0.0607	0	24.9579	0.3825	0.0607	0	24.9579	0.3825	0.0607	0	24.9579	0.3825	0.0607	0
Bothriechis_marchi	bioclim	M_0.2_F_qp_Set_bioc	bioclim	6.5508	1.95993	0	0	166.37	1.06774	0.0978166	4	1.96612	0	0	5	2.6902	3.2652	186	0.9784	10002.6	0.0474	1	0.0137	0.2019	0	5	0.0818	0.1175	0.02	10	0.165	0.0863	0.1	21.9475	0.3305	0.0601	0	21.9475	0.3305	0.0601	0	21.9475	0.3305	0.0601	0	21.9475	0.3305	0.0601	0
Bothriechis_marchi	topvars	M_0.3_F_lqp_Set_topvars	topvars	5.9234	1.96951	0	0	163.429	0	0.392358	5	1.95742	0	0	5	3.3022	4.3169	280	0.9929	10000	0.0339	1	0.0112	0.1637	0	5	0.0676	0.0874	0	10	0.1463	0.0618	0	39.0069	0.5101	0.023	0	39.0069	0.5101	0.023	0	39.0069	0.5101	0.023	0	39.0069	0.5101	0.023	0
Bothriechis_nigroviridis	all	M_0.1_F_lqp_Set_topvars	topvars	7.2356	1.8811	0	0	1356.9	0	0.862463	6	1.87692	0	0	47	1.6727	1.7183	378	0.9585	10044.4	0.0788	1	0.0087	0.4444	0	5	0.057	0.1969	0.0021	10	0.1617	0.1248	0.0426	7.6278	0.1045	0.1509	0	14.7274	0.2776	0.0971	0.0766	14.3849	0.2695	0.098	0.0958	9.9217	0.1595	0.1263	0.0149
Bothriechis_nigroviridis	all	M_0.2_F_lqp_Set_topvars	topvars	7.2869	1.87899	0	0	1357.59	0.692952	0.308483	6	1.88533	0	0	47	1.6358	1.6979	230	0.9578	10044.4	0.0825	1	0.0092	0.4779	0	5	0.0516	0.2199	0.0021	10	0.1448	0.1352	0.0234	8.5136	0.1095	0.153	0	15.5336	0.2792	0.0988	0.0766	15.4266	0.277	0.0989	0.0936	11.252	0.1734	0.1254	0.017
Bothriechis_nigroviridis	all	M_0.3_F_lqp_Set_topvars	topvars	7.3069	1.88153	0	0	1358.69	1.78451	0.141573	6	1.88247	0	0	47	1.6262	1.6926	214	0.9565	10042.4	0.0849	1	0.009	0.511	0	5	0.0501	0.2387	0.0064	10	0.1382	0.1492	0.0426	7.9928	0.0956	0.1735	0	14.0975	0.2215	0.1136	0.0723	15.1605	0.2443	0.1068	0.1043	11.6398	0.1695	0.1355	0.0298
Bothriechis_nigroviridis	all	M_0.5_F_lqp_Set_topvars	topvars	7.4449	1.88341	0	0	1358.45	1.55039	0.119751	5	1.89013	0	0	47	1.5252	1.6156	206	0.9556	10044	0.0954	1	0.0103	0.6006	0	5	0.0449	0.2977	0	10	0.115	0.1794	0.0021	11.8487	0.1435	0.1552	0	17.0268	0.2542	0.1143	0.0702	17.7587	0.2702	0.1089	0.1043	13.4193	0.1778	0.1387	0.0106
Bothriechis_nigroviridis	bioclim	M_0.2_F_lqp_Set_bioc	bioclim	7.3607	1.8819	0	0	1358.96	0	0.718677	7	1.87809	0	0	47	1.5075	1.6099	418	0.9534	10044.9	0.0904	1	0.0095	0.4796	0	5	0.0668	0.2205	0.0106	10	0.175	0.1479	0.0596	7.6264	0.1208	0.1727	0	12.8529	0.2241	0.1313	0.0787	13.708	0.2423	0.1254	0.1255	9.7441	0.1645	0.1545	0.0128
Bothriechis_nigroviridis	topvars	M_0.1_F_lqp_Set_topvars	topvars	7.2451	1.88299	0	0	1356.9	0	0.891104	6	1.87898	0	0	47	1.6709	1.7198	412	0.9576	10044.6	0.0805	1	0.0093	0.4551	0	5	0.0562	0.2118	0.0106	10	0.1504	0.1348	0.0468	7.8057	0.102	0.1583	0	13.6576	0.227	0.106	0.0787	14.0868	0.2362	0.1035	0.1	9.4464	0.1369	0.1387	0.0106
Bothriechis_nigroviridis	topvars	M_0.2_F_lqp_Set_topvars	topvars	7.389	1.88187	0	0	1357.59	0.692952	0.375472	6	1.88187	0	0	47	1.5571	1.6184	304	0.9542	10044.5	0.0921	1	0.0102	0.5136	0	5	0.0519	0.2462	0	10	0.1384	0.1527	0.0234	9.303	0.1252	0.1647	0	14.8995	0.2481	0.1157	0.0681	15.8628	0.2711	0.1092	0.1085	12.0807	0.1836	0.1357	0.017
Bothriechis_nigroviridis	topvars	M_0.3_F_lqp_Set_topvars	topvars	7.3284	1.88105	0	0	1358.69	1.78451	0.174031	6	1.88631	0	0	47	1.611	1.6858	228	0.956	10042.1	0.0867	1	0.0095	0.5128	0	5	0.0517	0.2421	0.0021	10	0.138	0.1473	0.0447	7.883	0.0902	0.1732	0	13.8145	0.2209	0.1142	0.0766	14.8444	0.2434	0.1071	0.1064	10.1973	0.1387	0.1458	0.017
Bothriechis_nigroviridis	topvars	M_0.5_F_lqp_Set_topvars	topvars	7.4484	1.88122	0	0	1358.45	1.55039	0.14506	5	1.87811	0	0	47	1.5306	1.6121	164	0.955	10043.6	0.0962	1	0.0108	0.6089	0	5	0.0446	0.307	0	10	0.1111	0.187	0.0085	11.8299	0.1384	0.1622	0	16.3188	0.2246	0.121	0.0723	17.5481	0.2488	0.1124	0.1171	13.6863	0.1745	0.1425	0.0128
Bothriechis_nubestris	all	M_0.3_F_l_Set_topo	topo	8.5013	1.6102	0	0	405.157	0	0.903491	6	1.43873	0	0.142857	12	0.6963	0.8415	82	0.8444	10006.8	0.2959	1	0.0732	0.8905	0	5	0.1317	0.6899	0.0083	10	0.1883	0.5422	0.025	13.6915	0.227	0.4983	0	22.7271	0.3331	0.3402	0.05	30.1035	0.4103	0.249	0.25	32.5464	0.4484	0.242	0.1333
Bothriechis_nubestris	bioclim	M_3_F_lth_Set_bioc	bioclim	8.2654	1.69706	0	0.285714	369.652	0	1	5	1.70961	0	0.428571	12	0.9271	1.818	236	0.9482	10006	0.2296	1	0.0349	0.8037	0	5	0.1008	0.5569	0	10	0.1705	0.4184	0.0083	32.246	0.4767	0.1811	0	39.9374	0.5689	0.1348	0.0666	40.9146	0.5811	0.1266	0.125	38.2363	0.5484	0.1395	0.025
Bothriechis_nubestris	topvars	M_4_F_ph_Set_topvars	topvars	8.4935	1.67135	0	0.285714	378.112	0	1	6	1.61527	0	0.428571	12	0.7031	1.5763	208	0.9501	10009.5	0.2879	1	0.0561	0.8365	0	5	0.136	0.635	0	10	0.2025	0.5009	0	46.5528	0.6615	0.1311	0	50.9748	0.7126	0.1106	0.0583	50.9823	0.7126	0.1106	0.1167	46.5528	0.6615	0.1311	0
Bothriechis_nubestris	topvars	M_4_F_pth_Set_topvars	topvars	8.4935	1.66613	0	0.285714	378.112	0	1	6	1.61651	0	0.428571	12	0.7031	1.5763	208	0.9501	10009.5	0.2879	1	0.0561	0.8365	0	5	0.136	0.635	0	10	0.2025	0.5009	0	46.5528	0.6615	0.1311	0	50.9748	0.7126	0.1106	0.0583	50.9823	0.7126	0.1106	0.1167	46.5528	0.6615	0.1311	0
Bothriechis_rowleyi	all	M_0.8_F_lqp_Set_bioc	bioclim	8.2803	1.77793	0	0.333333	216.42	0	1	3	1.78086	0	0.333333	3	0.9118	1.1911	128	0.9082	10003	0.2766	1	0.0672	0.7794	0	5	0.1279	0.5913	0	10	0.1869	0.4621	0	47.8282	0.6708	0.1242	0	47.8282	0.6708	0.1242	0	47.8282	0.6708	0.1242	0	47.8282	0.6708	0.1242	0
Bothriechis_rowleyi	all	M_0.8_F_qp_Set_bioc	bioclim	8.304	1.77923	0	0.333333	216.42	2.97642e-08	1	3	1.78084	0	0.333333	3	0.8906	1.1464	98	0.9058	10003	0.2844	1	0.0698	0.7804	0	5	0.1344	0.5984	0	10	0.1949	0.4731	0	49.6375	0.6762	0.1208	0	49.6375	0.6762	0.1208	0	49.6375	0.6762	0.1208	0	49.6375	0.6762	0.1208	0
Bothriechis_rowleyi	all	M_0.9_F_lqp_Set_bioc	bioclim	7.7269	1.77655	0	0.333333	217.175	0.755375	1	3	1.77848	0	0.333333	3	1.4299	1.8563	192	0.9322	10003	0.2167	1	0.0575	0.6192	0	5	0.1196	0.4651	0	10	0.1867	0.3636	0	53.238	0.719	0.0931	0	53.238	0.719	0.0931	0	53.238	0.719	0.0931	0	53.238	0.719	0.0931	0
Bothriechis_rowleyi	all	M_0.9_F_qp_Set_bioc	bioclim	8.206	1.78163	0	0.333333	217.175	0.755375	1	3	1.77977	0	0.333333	3	0.9745	1.3156	116	0.9104	10000	0.2851	1	0.0739	0.7569	0	5	0.138	0.5916	0	10	0.201	0.4689	0	51.6439	0.6953	0.1207	0	51.6439	0.6953	0.1207	0	51.6439	0.6953	0.1207	0	51.6439	0.6953	0.1207	0
Bothriechis_rowleyi	all	M_1_F_lqp_Set_bioc	bioclim	7.4053	1.77444	0	0.333333	217.979	1.55883	1	3	1.85448	0	0.777778	3	1.6705	2.2612	228	0.9475	10003	0.1709	1	0.0458	0.5401	0	5	0.1005	0.3758	0	10	0.1679	0.2903	0	54.9135	0.7485	0.0681	0	54.9135	0.7485	0.0681	0	54.9135	0.7485	0.0681	0	54.9135	0.7485	0.0681	0
Bothriechis_rowleyi	all	M_1_F_qp_Set_bioc	bioclim	7.6746	1.77331	0	0.333333	217.979	1.55883	1	3	1.80287	0	0.555556	3	1.4554	1.928	158	0.9446	10002	0.1824	1	0.0442	0.583	0	5	0.0997	0.4019	0	10	0.1711	0.311	0	52.9162	0.7354	0.0719	0	52.9162	0.7354	0.0719	0	52.9162	0.7354	0.0719	0	52.9162	0.7354	0.0719	0
Bothriechis_rowleyi	bioclim	M_0.8_F_lqp_Set_bioc	bioclim	8.2879	1.77985	0	0.333333	216.42	0	1	3	1.78103	0	0.333333	3	0.9046	1.1675	116	0.9054	10002.1	0.2823	1	0.0706	0.7833	0	5	0.1318	0.599	0	10	0.1912	0.4718	0	49.2758	0.6774	0.1221	0	49.2758	0.6774	0.1221	0	49.2758	0.6774	0.1221	0	49.2758	0.6774	0.1221	0
Bothriechis_rowleyi	bioclim	M_0.8_F_qp_Set_bioc	bioclim	8.1967	1.781	0	0.333333	216.42	2.97642e-08	1	3	1.77643	0	0.333333	3	0.9899	1.3097	120	0.9104	10000.9	0.2747	1	0.0681	0.7572	0	5	0.1305	0.583	0	10	0.1887	0.4565	0	49.3285	0.6793	0.1233	0	49.3285	0.6793	0.1233	0	49.3285	0.6793	0.1233	0	49.3285	0.6793	0.1233	0
Bothriechis_rowleyi	bioclim	M_0.9_F_lqp_Set_bioc	bioclim	7.476	1.77781	0	0.333333	217.175	0.755375	1	3	1.78914	0	0.333333	3	1.5838	2.23	244	0.9368	10001.8	0.193	1	0.0524	0.5456	0	5	0.1138	0.4067	0	10	0.1803	0.319	0	58.6471	0.7586	0.0841	0	58.6471	0.7586	0.0841	0	58.6471	0.7586	0.0841	0	58.6471	0.7586	0.0841	0
Bothriechis_rowleyi	bioclim	M_0.9_F_qp_Set_bioc	bioclim	8.3279	1.77869	0	0.333333	217.175	0.755375	1	3	1.77827	0	0.333333	3	0.8692	1.1383	82	0.9045	10002.1	0.2922	1	0.0752	0.787	0	5	0.139	0.6086	0	10	0.2	0.4844	0	50.5785	0.6856	0.1219	0	50.5785	0.6856	0.1219	0	50.5785	0.6856	0.1219	0	50.5785	0.6856	0.1219	0
Bothriechis_rowleyi	bioclim	M_1_F_lqp_Set_bioc	bioclim	8.6907	1.77402	0	0.333333	217.979	1.55883	1	3	1.77732	0	0.333333	3	0.5066	0.7602	64	0.8851	10003	0.3553	1	0.092	0.8931	0	5	0.1614	0.7175	0	10	0.2188	0.5753	0	50.6765	0.673	0.1523	0	50.6765	0.673	0.1523	0	50.6765	0.673	0.1523	0	50.6765	0.673	0.1523	0
Bothriechis_rowleyi	bioclim	M_1_F_qp_Set_bioc	bioclim	8.5365	1.77393	0	0.333333	217.979	1.55883	1	3	1.77819	0	0.333333	3	0.6593	0.9223	68	0.8929	10001.2	0.3327	1	0.0885	0.8472	0	5	0.1557	0.6737	0	10	0.2168	0.5424	0	51.0215	0.6806	0.1394	0	51.0215	0.6806	0.1394	0	51.0215	0.6806	0.1394	0	51.0215	0.6806	0.1394	0
Bothriechis_rowleyi	topvars	M_2_F_lqp_Set_topvars	topvars	8.1002	1.60218	0	0.333333	226.855	0	1	3	1.60507	0	0.333333	3	1.1036	1.365	80	0.8752	10000.9	0.3842	1	0.1134	0.8163	0	5	0.2716	0.6845	0	10	0.3355	0.5791	0	62.6924	0.709	0.1442	0	62.6924	0.709	0.1442	0	62.6924	0.709	0.1442	0.1333	62.6924	0.709	0.1442	0
Bothriechis_rowleyi	topvars	M_2_F_lqpt_Set_topvars	topvars	8.1002	1.60066	0	0.333333	228.53	1.67499	1	4	1.60656	0	0.333333	3	1.1036	1.365	80	0.8752	10000.9	0.3842	1	0.1134	0.8163	0	5	0.2716	0.6845	0	10	0.3355	0.5791	0	62.6924	0.709	0.1442	0	62.6924	0.709	0.1442	0	62.6924	0.709	0.1442	0.1333	62.6924	0.709	0.1442	0
Bothriechis_rowleyi	topvars	M_2_F_qp_Set_topvars	topvars	7.7111	1.59792	0	0.333333	226.855	0	1	3	1.58858	0	0.333333	3	1.5049	1.9985	150	0.9036	10002	0.3285	1	0.0923	0.7223	0	5	0.1761	0.5983	0	10	0.2417	0.5028	0	65.3187	0.7733	0.1123	0	65.3187	0.7733	0.1123	0	65.3235	0.7733	0.1123	0.1333	65.3187	0.7733	0.1123	0
Bothriechis_rowleyi	topvars	M_2_F_qpt_Set_topvars	topvars	8.2297	1.60067	0	0.333333	228.53	1.67499	1	4	1.61657	0	0.333333	3	0.9592	1.5081	102	0.9172	10000.9	0.2998	1	0.0797	0.7504	0	5	0.1579	0.5797	0	10	0.2268	0.4743	0	62.1009	0.7853	0.0985	0	62.1009	0.7853	0.0985	0	62.1059	0.7853	0.0984	0.1	62.1009	0.7853	0.0985	0
Bothriechis_schlegelii	all	M_0.1_F_lqp_Set_topvars	topvars	8.6242	1.32677	0	0.0481928	24858.6	0	1	53	1.32716	0	0.1	630	0.7398	0.7697	500	0.8482	10624.9	0.3133	1	0.0649	0.7584	0.0052	5	0.1679	0.5831	0.0233	10	0.2604	0.4734	0.0594	0.2336	0.0162	0.8985	0	15.9846	0.3488	0.3876	0.0987	33.748	0.5475	0.2304	0.2308	31.8725	0.5286	0.2457	0.2025
Bothriechis_schlegelii	bioclim	M_0.1_F_lp_Set_bioc	bioclim	8.7777	1.28034	0	0.0441767	25145.2	0	1	23	1.25864	0	0.08	633	0.5994	0.6128	500	0.8279	10626.6	0.3699	1	0.0799	0.7966	0.0128	5	0.2232	0.6406	0.0351	10	0.3162	0.5448	0.067	0.0518	0.0132	0.9274	0	16.14	0.3875	0.4593	0.0982	38.8186	0.5804	0.2494	0.2491	37.9019	0.572	0.2604	0.2246
Bothriechis_schlegelii	topvars	M_0.1_F_lqp_Set_topvars	topvars	8.6689	1.33345	0	0.0481928	24858.6	0	1	53	1.33357	0	0.08	630	0.7089	0.7357	500	0.8413	10626.1	0.3285	1	0.0691	0.7695	0.0057	5	0.1769	0.5977	0.0265	10	0.2701	0.489	0.0543	0.1293	0.0143	0.9119	0	16.8458	0.3717	0.3926	0.099	34.6454	0.562	0.2369	0.2368	30.6324	0.5245	0.2654	0.1924
Bothriechis_supraciliaris	all	M_0.1_F_lqp_Set_bioc	bioclim	6.9805	1.99355	0	0	281.542	0	0.407471	5	1.99247	0	0	14	1.877	2.274	406	0.9639	10013.4	0.0651	1	0.0156	0.2854	0	5	0.075	0.1639	0.0143	10	0.1497	0.1148	0.0786	9.9776	0.1548	0.1156	0	13.2845	0.2112	0.0978	0.0643	13.1506	0.2097	0.0985	0.1	9.9776	0.1548	0.1156	0
Bothriechis_supraciliaris	all	M_0.1_F_qp_Set_bioc	bioclim	7.0767	1.99255	0	0	282.622	1.07984	0.237472	5	1.99063	0	0	14	1.751	2.0696	356	0.9612	10011.9	0.0732	1	0.0173	0.281	0	5	0.0847	0.1687	0.0143	10	0.1691	0.1214	0.05	10.4764	0.176	0.1227	0	14.1583	0.2393	0.0966	0.0643	14.072	0.2382	0.097	0.0929	11.1094	0.1861	0.1152	0.0071
Bothriechis_supraciliaris	bioclim	M_0.1_F_lqp_Set_bioc	bioclim	7.0644	1.99355	0	0	281.542	0	0.407729	5	1.99319	0	0	14	1.805	2.1606	452	0.9627	10012.3	0.0686	1	0.0185	0.281	0	5	0.084	0.1698	0.0071	10	0.1578	0.1217	0.05	9.4683	0.152	0.1286	0	13.2307	0.2068	0.1048	0.05	13.0132	0.2035	0.1057	0.1072	9.4683	0.152	0.1286	0
Bothriechis_supraciliaris	bioclim	M_0.1_F_qp_Set_bioc	bioclim	7.0713	1.99255	0	0	282.622	1.07984	0.237623	5	1.98948	0	0	14	1.7625	2.0735	348	0.9614	10007.6	0.0733	1	0.0168	0.28	0	5	0.0861	0.1695	0.0357	10	0.1642	0.1212	0.0714	10.6717	0.1828	0.1212	0	13.7105	0.2325	0.1048	0.0357	13.7793	0.2333	0.1037	0.1143	10.6717	0.1828	0.1212	0
Bothriechis_supraciliaris	topvars	M_0.3_F_l_Set_topvars	topvars	7.116	1.96298	0	0	297.993	1.10257	0.195224	7	1.96329	0	0	14	1.8508	2.0552	128	0.9718	10012.2	0.0706	1	0.011	0.3821	0	5	0.0613	0.2037	0	10	0.1327	0.138	0.0143	20.2773	0.2946	0.0917	0	30.8336	0.4494	0.0554	0.0643	24.4768	0.3579	0.0684	0.0643	27.4256	0.4007	0.0664	0.0143
Bothriechis_supraciliaris	topvars	M_0.4_F_l_Set_topvars	topvars	7.2195	1.96232	0	0	298.513	1.62217	0.150558	7	1.97126	0	0	14	1.7845	2.0271	114	0.9748	10012.9	0.0794	1	0.012	0.4359	0	5	0.0601	0.2434	0	10	0.1254	0.1654	0	28.1022	0.3879	0.0704	0	32.353	0.4487	0.0566	0.0571	30.5207	0.4244	0.0606	0.0571	28.1022	0.3879	0.0704	0
Bothriechis_supraciliaris	topvars	M_1_F_l_Set_topvars	topvars	7.414	1.95634	0	0	296.891	0	0.338807	6	1.95514	0	0	14	1.6112	2.1369	118	0.9763	10009.6	0.096	1	0.0133	0.506	0	5	0.0615	0.2875	0	10	0.1283	0.1945	0.0071	30.0894	0.4335	0.0769	0	36.5007	0.5282	0.0559	0.0714	33.0401	0.4795	0.0639	0.0714	32.2016	0.4674	0.0673	0.0071
Bothriechis_thalassinus	all	M_2_F_h_Set_bioc	bioclim	8.8383	1.69021	0	0	178.82	0	0.997126	1	1.69034	0	0	5	0.3729	0.987	60	0.8881	10002.4	0.4142	1	0.1175	0.9367	0	5	0.1948	0.7697	0	10	0.2552	0.6311	0	49.7165	0.8074	0.1859	0	49.7165	0.8074	0.1859	0	49.7218	0.8088	0.1859	0.08	49.7165	0.8074	0.1859	0
Bothriechis_thalassinus	all	M_2_F_th_Set_bioc	bioclim	8.8383	1.69021	0	0	178.82	1.63211e-08	0.422845	1	1.69034	0	0	5	0.3729	0.987	60	0.8881	10002.4	0.4142	1	0.1215	0.931	0	5	0.2012	0.7642	0	10	0.2632	0.622	0	49.8094	0.8074	0.1855	0	49.8094	0.8074	0.1855	0	49.98	0.8101	0.1848	0.08	49.8094	0.8074	0.1855	0
Bothriechis_thalassinus	bioclim	M_2_F_h_Set_bioc	bioclim	8.83	1.69021	0	0	178.82	0	0.318666	1	1.69034	0	0	5	0.3823	0.992	62	0.888	10005	0.4101	1	0.1154	0.9368	0	5	0.1942	0.7676	0	10	0.2473	0.6291	0	49.8124	0.8107	0.1825	0	49.8124	0.8107	0.1825	0	49.82	0.8121	0.1825	0.12	49.8124	0.8107	0.1825	0
Bothriechis_thalassinus	bioclim	M_2_F_th_Set_bioc	bioclim	8.83	1.69021	0	0	178.82	1.63211e-08	0.318666	1	1.69034	0	0	5	0.3823	0.992	62	0.888	10005	0.4101	1	0.1193	0.9303	0	5	0.2011	0.7608	0	10	0.2538	0.6277	0	49.736	0.8107	0.1828	0	49.736	0.8107	0.1828	0	49.9135	0.8175	0.1821	0.12	49.736	0.8107	0.1828	0
Bothriechis_thalassinus	topvars	M_3_F_h_Set_topvars	topvars	9.0447	1.69047	0	0	185.651	0	0.0855983	2	1.6904	0	0	5	0.1669	0.7359	60	0.89	10002.1	0.5227	1	0.2757	0.9608	0	5	0.313	0.8673	0	10	0.368	0.763	0	62.1903	0.7926	0.1806	0	62.1903	0.7926	0.1806	0	62.2732	0.7934	0.1801	0.12	62.1903	0.7926	0.1806	0
Bothriechis_thalassinus	topvars	M_3_F_ph_Set_topvars	topvars	9.0098	1.69047	0	0	185.651	0	0.0855983	2	1.79582	0	0.25	5	0.2016	0.9599	114	0.928	10004	0.5051	1	0.2601	0.9626	0	5	0.3054	0.8665	0	10	0.3535	0.763	0	67.5015	0.802	0.1411	0	67.5015	0.802	0.1411	0	69.1791	0.8029	0.1318	0.14	67.5015	0.802	0.1411	0
Bothriechis_thalassinus	topvars	M_3_F_pth_Set_topvars	topvars	9.0424	1.69047	0	0	185.651	0	0.0855983	2	1.74206	0	0	5	0.1694	0.7103	82	0.8833	10000.8	0.5217	1	0.2705	0.9609	0	5	0.3195	0.87	0	10	0.3706	0.7694	0	64.268	0.7855	0.1678	0	64.268	0.7855	0.1678	0	64.2745	0.7864	0.1678	0.1	64.268	0.7855	0.1678	0
Bothriechis_thalassinus	topvars	M_3_F_th_Set_topvars	topvars	9.0131	1.69047	0	0	185.651	0	0.0855983	2	1.8012	0	0.5	5	0.1998	1.0272	110	0.9274	10001.9	0.5086	1	0.262	0.9624	0	5	0.3034	0.8646	0	10	0.3578	0.7568	0	72.6208	0.8192	0.1202	0	72.6208	0.8192	0.1202	0	74.3268	0.82	0.1119	0.06	72.6208	0.8192	0.1202	0
Bothriechis_thalassinus	topvars	M_4_F_h_Set_topvars	topvars	9.1769	1.69047	0	0	186.179	0.527287	0.0657607	1	1.69034	0	0	5	0.034	0.3778	60	0.8934	10002.7	0.6081	1	0.4851	0.981	0	5	0.4977	0.9213	0	10	0.5165	0.8546	0	73.5221	0.718	0.1828	0	73.5221	0.718	0.1828	0	73.5261	0.718	0.1828	0.08	73.5221	0.718	0.1828	0
Bothriechis_thalassinus	topvars	M_4_F_lph_Set_topvars	topvars	9.0829	1.69047	0	0	186.179	0.527287	0.0657607	1	1.7113	0	0.25	5	0.1267	0.519	72	0.9089	10003.4	0.5519	1	0.3661	0.9724	0	5	0.4157	0.8946	0	10	0.4428	0.8113	0	73.4148	0.7337	0.1349	0	73.4148	0.7337	0.1349	0	73.4181	0.7337	0.1349	0.12	73.4148	0.7337	0.1349	0
Bothriechis_thalassinus	topvars	M_4_F_lpth_Set_topvars	topvars	9.1522	1.69047	0	0	186.179	0.527287	0.0657607	1	1.69145	0	0	5	0.0551	0.3092	60	0.8856	10001	0.5947	1	0.4562	0.9791	0	5	0.4812	0.9169	0	10	0.5026	0.8444	0	73.703	0.7121	0.1768	0	73.703	0.7121	0.1768	0	73.7077	0.7121	0.1768	0.14	73.703	0.7121	0.1768	0
Bothriechis_thalassinus	topvars	M_4_F_lqph_Set_topvars	topvars	8.7023	1.69047	0	0	186.179	0.527287	0.0657607	1	1.82612	0	0.25	5	0.5112	1.0347	110	0.9288	10002.7	0.4854	1	0.3562	0.8879	0	5	0.3845	0.792	0	10	0.4115	0.709	0	73.3476	0.7714	0.1355	0	73.3476	0.7714	0.1355	0	73.3939	0.7718	0.1352	0.12	73.3476	0.7714	0.1355	0
Bothriechis_thalassinus	topvars	M_4_F_lqpth_Set_topvars	topvars	9.1085	1.69047	0	0	186.179	0.527287	0.0657607	1	1.78027	0	0.25	5	0.0954	0.4456	62	0.8716	10003.2	0.5638	1	0.3673	0.9764	0	5	0.4073	0.8992	0	10	0.4428	0.8157	0	68.7832	0.729	0.1714	0	68.7832	0.729	0.1714	0	68.786	0.7291	0.1714	0.1	68.7832	0.729	0.1714	0
Bothriechis_thalassinus	topvars	M_4_F_ph_Set_topvars	topvars	9.1529	1.69047	0	0	186.179	0.527287	0.0657607	1	1.69899	0	0	5	0.0586	0.3372	68	0.8824	10003.2	0.5932	1	0.447	0.9766	0	5	0.4711	0.9121	0	10	0.4972	0.8406	0	70.6645	0.7058	0.1921	0	70.6645	0.7058	0.1921	0	71.0635	0.7075	0.189	0.18	70.6645	0.7058	0.1921	0
Bothriechis_thalassinus	topvars	M_4_F_pth_Set_topvars	topvars	9.1519	1.69047	0	0	186.179	0.527287	0.0657607	1	1.75417	0	0	5	0.0598	0.3465	66	0.8692	10002.8	0.5918	1	0.4276	0.9742	0	5	0.4616	0.9073	0	10	0.4917	0.8339	0	70.862	0.7137	0.188	0	70.862	0.7137	0.188	0	71.1886	0.7157	0.1855	0.14	70.862	0.7137	0.188	0
Bothriechis_thalassinus	topvars	M_4_F_qph_Set_topvars	topvars	9.1359	1.69047	0	0	186.179	0.527287	0.0657607	1	1.80097	0	0	5	0.0755	0.3979	70	0.8813	10004.1	0.5818	1	0.4077	0.9733	0	5	0.4494	0.9049	0	10	0.4802	0.83	0	71.6542	0.7277	0.172	0	71.6542	0.7277	0.172	0	71.725	0.7278	0.1715	0.12	71.6542	0.7277	0.172	0
Bothriechis_thalassinus	topvars	M_4_F_qpth_Set_topvars	topvars	9.1683	1.69047	0	0	186.179	0.527287	0.0657607	1	1.80588	0	0	5	0.0424	0.3621	64	0.9078	10002.4	0.6026	1	0.4596	0.9791	0	5	0.4841	0.92	0	10	0.5079	0.848	0	76.8166	0.7243	0.1572	0	76.8166	0.7243	0.1572	0	76.9354	0.7243	0.1562	0.14	76.8166	0.7243	0.1572	0
Bothriechis_thalassinus	topvars	M_4_F_th_Set_topvars	topvars	9.1692	1.69047	0	0	186.179	0.527287	0.0657607	1	1.6906	0	0	5	0.042	0.3934	60	0.8891	10003.7	0.6034	1	0.4798	0.9767	0	5	0.4929	0.9182	0	10	0.5134	0.8489	0	73.0439	0.72	0.1843	0	73.0439	0.72	0.1843	0	73.3057	0.7219	0.1823	0.12	73.0439	0.72	0.1843	0
Bothrocophias_andianus	all	M_2_F_lqph_Set_topvars	topvars	8.5452	1.90439	0	0	833.967	0	0.30729	11	1.94035	0	0	24	0.6444	1.2283	244	0.9157	10023	0.3066	1	0.0607	0.8448	0	5	0.1341	0.6291	0	10	0.2212	0.4933	0.0042	19.8816	0.3491	0.3689	0	34.0996	0.5266	0.2253	0.0791	42.0306	0.6101	0.1688	0.1667	38.6587	0.5809	0.1906	0.075
Bothrocophias_andianus	all	M_2_F_qph_Set_topvars	topvars	8.5455	1.90254	0	0	833.967	0	0.30729	11	1.9346	0	0	24	0.6337	1.193	236	0.91	10023.3	0.3101	1	0.0613	0.8221	0	5	0.1462	0.6113	0	10	0.2311	0.4841	0.0083	15.6579	0.3127	0.4069	0	37.7435	0.583	0.2055	0.075	46.4554	0.6653	0.1499	0.1417	43.5706	0.6336	0.1656	0.0958
Bothrocophias_andianus	bioclim	M_0.9_F_lpt_Set_bioc	bioclim	8.4414	1.88363	0	0	840.171	0	0.163123	13	1.88537	0	0	24	0.7435	1.6191	178	0.9302	10024	0.2802	1	0.0645	0.8839	0	5	0.1245	0.6602	0.0042	10	0.1906	0.5274	0.0208	16.1574	0.2482	0.4541	0	36.1755	0.4595	0.1875	0.0791	42.3201	0.5268	0.1431	0.1459	42.511	0.5308	0.1456	0.0958
Bothrocophias_andianus	bioclim	M_0.9_F_lqpt_Set_bioc	bioclim	8.4807	1.88672	0	0	840.171	0	0.163123	13	1.88178	0	0	24	0.7169	1.464	210	0.9233	10022.4	0.2971	1	0.0806	0.896	0	5	0.1329	0.6878	0.0083	10	0.1847	0.5286	0.025	14.4188	0.2152	0.5047	0	32.9153	0.4755	0.222	0.0833	42.4009	0.594	0.1505	0.15	52.8259	0.6769	0.1157	0.1333
Bothrocophias_andianus	bioclim	M_0.9_F_pt_Set_bioc	bioclim	8.4202	1.88532	0	0	840.171	0	0.163123	13	1.87705	0	0	24	0.7666	1.5955	194	0.9302	10024	0.2728	1	0.0684	0.8886	0	5	0.1162	0.6803	0.0083	10	0.1733	0.5274	0.0208	15.386	0.2303	0.4604	0	34.2707	0.4611	0.1999	0.0833	41.2317	0.5378	0.1466	0.15	42.7148	0.5612	0.1401	0.1
Bothrocophias_andianus	bioclim	M_0.9_F_qpt_Set_bioc	bioclim	8.4815	1.88532	0	0	840.171	0	0.163123	13	1.88152	0	0	24	0.7167	1.4654	196	0.9235	10022.4	0.2973	1	0.0807	0.8965	0	5	0.1329	0.6885	0.0083	10	0.1846	0.5288	0.0209	14.4263	0.2153	0.5047	0	32.9009	0.4753	0.2222	0.0833	42.4297	0.5938	0.1504	0.15	52.9435	0.6789	0.1155	0.1333
Bothrocophias_andianus	topvars	M_2_F_lqph_Set_topvars	topvars	8.5017	1.90384	0	0	833.967	0	0.335741	11	1.92605	0	0	24	0.6927	1.3344	256	0.9285	10024	0.2927	1	0.0535	0.7999	0	5	0.1416	0.5928	0	10	0.2245	0.4682	0.0042	19.152	0.3458	0.348	0	39.9144	0.5942	0.173	0.075	44.6868	0.6401	0.1472	0.15	44.621	0.6297	0.1507	0.0792
Bothrocophias_andianus	topvars	M_2_F_qph_Set_topvars	topvars	8.5673	1.90225	0	0	833.967	0	0.335741	11	1.90465	0	0	24	0.6196	1.2088	258	0.9158	10023.3	0.3144	1	0.0645	0.8272	0	5	0.1477	0.627	0.0042	10	0.228	0.4967	0.0167	18.5719	0.3384	0.4212	0	38.3659	0.58	0.2007	0.0833	45.057	0.6383	0.16	0.1542	41.8927	0.6085	0.1785	0.0792
Bothrocophias_campbelli	all	M_8_F_pt_Set_bioc	bioclim	9.1132	1.49896	0	0	1507.21	0	1	3	1.49587	0	0.142857	40	0.1127	0.4516	92	0.8721	10037.7	0.5648	1	0.3101	0.9626	0	5	0.4167	0.8828	0	10	0.4573	0.8031	0.01	20.8289	0.4923	0.6473	0	55.4158	0.6744	0.3102	0.09	67.435	0.7037	0.2016	0.1975	66.7231	0.7015	0.206	0.1425
Bothrocophias_campbelli	bioclim	M_8_F_pt_Set_bioc	bioclim	9.0728	1.49223	0	0	1507.21	0	1	3	1.58401	0	0	40	0.1556	0.5194	92	0.843	10038.8	0.5413	1	0.2382	0.9466	0	5	0.3701	0.8515	0.0025	10	0.4328	0.7663	0.01	19.4525	0.4817	0.6382	0	49.1163	0.652	0.3269	0.095	62.1805	0.7039	0.2175	0.2225	57.3377	0.6779	0.2597	0.1025
Bothrocophias_campbelli	topvars	M_3_F_lph_Set_topvars	topvars	8.0372	1.60118	0	0.0714286	1393.55	0	1	19	1.55879	0	0.142857	40	1.2312	2.073	398	0.9592	10040	0.1787	1	0.0282	0.7231	0	5	0.0902	0.4999	0.0075	10	0.1488	0.3733	0.015	11.1984	0.1538	0.3894	0	39.9733	0.5362	0.1025	0.09	39.2535	0.5229	0.0999	0.0975	41.9869	0.5612	0.0913	0.08
Bothrocophias_colombianus	all	M_0.1_F_lqp_Set_bioc	bioclim	8.159	1.59979	0	0.125	269.101	0	1	4	1.62245	0	0.25	4	1.0526	1.4595	254	0.8895	10004	0.2294	1	0.047	0.6539	0	5	0.1373	0.4871	0	10	0.2116	0.3881	0.025	30.7604	0.4432	0.1929	0	30.7604	0.4432	0.1929	0	31.8734	0.4553	0.1808	0.175	30.7604	0.4432	0.1929	0
Bothrocophias_colombianus	bioclim	M_0.1_F_lqp_Set_bioc	bioclim	7.5713	1.60967	0	0.125	269.101	0	1	4	1.51959	0	0.5	4	1.6281	2.2619	380	0.9442	10004	0.1298	1	0.0294	0.4732	0	5	0.1053	0.3168	0	10	0.1855	0.2357	0.025	40.1322	0.51	0.1135	0	40.1322	0.51	0.1135	0	40.8917	0.5188	0.106	0.075	40.1322	0.51	0.1135	0
Bothrocophias_colombianus	topvars	M_0.8_F_q_Set_topvars	topvars	8.427	1.60244	0	0.125	279.426	0.323772	1	5	1.56697	0	0.25	4	0.7305	1.2408	110	0.9192	10004	0.3179	1	0.0785	0.692	0	5	0.211	0.559	0	10	0.3047	0.4748	0	52.9545	0.6583	0.1494	0	52.9545	0.6583	0.1494	0	52.9688	0.6584	0.1494	0.15	52.9545	0.6583	0.1494	0
Bothrocophias_colombianus	topvars	M_0.9_F_q_Set_topvars	topvars	8.5148	1.5782	0	0.125	280.025	0.922151	1	5	1.60582	0	0.125	4	0.6612	1.1497	106	0.9046	10004	0.3179	1	0.0774	0.6628	0	5	0.2233	0.5305	0	10	0.3327	0.4508	0	47.1037	0.6563	0.1846	0	47.1037	0.6563	0.1846	0	47.1143	0.6563	0.1845	0.175	47.1037	0.6563	0.1846	0
Bothrocophias_colombianus	topvars	M_1_F_q_Set_topvars	topvars	8.6987	1.60707	0	0.125	280.65	1.5476	1	5	1.57355	0	0.125	4	0.4707	0.9201	100	0.896	10001.7	0.369	1	0.0922	0.752	0	5	0.2419	0.6175	0	10	0.3445	0.5301	0	53.5509	0.6736	0.1735	0	53.5509	0.6736	0.1735	0	53.8533	0.6745	0.1716	0.15	53.5509	0.6736	0.1735	0
Bothrocophias_colombianus	topvars	M_2_F_q_Set_topvars	topvars	8.7542	1.49239	0	0.125	279.864	0.761305	1	4	1.50689	0	0.125	4	0.4333	0.7254	86	0.8141	10004	0.4333	1	0.1479	0.8024	0	5	0.3053	0.685	0	10	0.3971	0.6035	0	51.3151	0.6851	0.2646	0	51.3151	0.6851	0.2646	0	55.9007	0.6946	0.2327	0.25	51.3151	0.6851	0.2646	0
Bothrocophias_colombianus	topvars	M_2_F_qt_Set_topvars	topvars	8.9604	1.50864	0	0.125	279.864	0.761343	1	4	1.56559	0	0.125	4	0.2412	0.5417	84	0.8356	10001.9	0.4833	1	0.1408	0.8432	0	5	0.3177	0.7248	0	10	0.4266	0.6417	0	58.533	0.7067	0.2335	0	58.533	0.7067	0.2335	0	61.2432	0.714	0.2145	0.225	58.533	0.7067	0.2335	0
Bothrocophias_colombianus	topvars	M_3_F_lq_Set_topvars	topvars	8.7495	1.45822	0	0.125	279.103	0	1	5	1.72573	0	0.125	4	0.4508	0.9272	86	0.8805	10004	0.4172	1	0.1288	0.8014	0	5	0.2729	0.6691	0	10	0.3632	0.5813	0	54.9482	0.7182	0.2125	0	54.9482	0.7182	0.2125	0	60.3752	0.7324	0.1719	0.175	58.8585	0.7252	0.1833	0.025
Bothrocophias_colombianus	topvars	M_3_F_lqt_Set_topvars	topvars	8.8645	1.48742	0	0.125	279.103	0	1	5	1.57983	0	0.125	4	0.3351	0.81	94	0.8614	10004	0.4443	1	0.1311	0.8157	0	5	0.2923	0.6932	0	10	0.3942	0.6073	0	58.3446	0.7347	0.2187	0	58.3446	0.7347	0.2187	0	62.759	0.7454	0.1873	0.2	62.3949	0.7417	0.1884	0.025
Bothrocophias_colombianus	topvars	M_4_F_lq_Set_topvars	topvars	8.4056	1.48147	0	0.125	279.124	0.0214766	1	4	1.51507	0	0.25	4	0.8019	1.1907	120	0.8603	10002.9	0.433	1	0.144	0.7614	0	5	0.2977	0.6538	0	10	0.39	0.5803	0	56.5049	0.7301	0.2178	0	56.5049	0.7301	0.2178	0	58.8558	0.7365	0.2022	0.225	56.5049	0.7301	0.2178	0
Bothrocophias_colombianus	topvars	M_4_F_lqt_Set_topvars	topvars	8.9583	1.45977	0	0.125	279.124	0.0214766	1	4	1.48273	0	0.125	4	0.2483	0.5502	82	0.8408	10004	0.4849	1	0.1573	0.8367	0	5	0.335	0.7265	0	10	0.4365	0.6471	0	53.0861	0.7027	0.2785	0	53.0861	0.7027	0.2785	0	59.8842	0.714	0.2265	0.25	56.8318	0.7074	0.2486	0.025
Bothrocophias_hyoprora	all	M_3_F_lt_Set_bioc	bioclim	8.8829	1.35522	0	0.0338983	5554.68	0	0.99999	16	1.47768	0	0.111111	143	0.4228	0.6023	198	0.8733	10143	0.4317	1	0.1205	0.9021	0.0049	5	0.2288	0.7555	0.0224	10	0.3059	0.6403	0.0399	1.0898	0.1109	0.9087	0	31.061	0.5201	0.3613	0.0958	51.5108	0.6688	0.1958	0.1951	58.9457	0.7274	0.1529	0.207
Bothrocophias_hyoprora	all	M_3_F_pth_Set_bioc	bioclim	8.8481	1.30804	0	0.0338983	5556.61	1.9361	0.232822	14	1.46139	0	0.111111	143	0.4569	0.6013	404	0.8661	10143	0.4152	1	0.1091	0.8955	0.0077	5	0.2153	0.7372	0.0189	10	0.2988	0.6205	0.0336	1.2245	0.1101	0.8916	0	24.2509	0.4557	0.4168	0.093	48.6716	0.6473	0.2028	0.2028	57.6714	0.7115	0.149	0.2231
Bothrocophias_hyoprora	all	M_3_F_qpth_Set_bioc	bioclim	8.8498	1.30287	0	0.0338983	5556.23	1.55459	0.205506	14	1.4593	0	0.111111	143	0.4585	0.6151	436	0.86	10143	0.4162	1	0.1054	0.9019	0.0049	5	0.2063	0.7367	0.0287	10	0.2938	0.6165	0.0455	1.0796	0.106	0.9044	0	24.1816	0.456	0.4168	0.0944	48.2175	0.6527	0.207	0.2077	60.1744	0.7422	0.139	0.2378
Bothrocophias_hyoprora	bioclim	M_3_F_lt_Set_bioc	bioclim	8.834	1.34334	0	0.0338983	5554.68	0	0.99999	16	1.45543	0	0.111111	143	0.4454	0.6526	204	0.8785	10143	0.41	1	0.1048	0.8987	0.0049	5	0.2129	0.7378	0.021	10	0.2944	0.6209	0.0364	1.5302	0.1131	0.8824	0	30.9538	0.5023	0.3419	0.0951	50.5884	0.6548	0.1839	0.1839	57.9649	0.7246	0.1455	0.1951
Bothrocophias_hyoprora	bioclim	M_3_F_pth_Set_bioc	bioclim	8.8265	1.33391	0	0.0338983	5556.61	1.9361	0.232822	14	1.44907	0	0.111111	143	0.4561	0.6142	384	0.8719	10143	0.4052	1	0.1002	0.895	0.0063	5	0.2062	0.7302	0.0182	10	0.2885	0.6107	0.0322	1.108	0.0955	0.8958	0	27.264	0.4671	0.3703	0.0965	48.1713	0.6557	0.1964	0.1979	56.5274	0.7261	0.1526	0.2084
Bothrocophias_hyoprora	bioclim	M_3_F_qpth_Set_bioc	bioclim	8.8622	1.31473	0	0.0338983	5556.23	1.55459	0.205506	14	1.446	0	0.111111	143	0.4626	0.6299	452	0.8545	10141.2	0.4234	1	0.107	0.8913	0.0021	5	0.2275	0.7293	0.0224	10	0.3116	0.6166	0.0524	1.6281	0.1237	0.8716	0	24.1232	0.474	0.4243	0.0951	48.4158	0.6596	0.216	0.2161	55.2001	0.7053	0.1774	0.2315
Bothrocophias_hyoprora	topvars	M_4_F_lpth_Set_topvars	topvars	8.8819	1.30629	0	0.0338983	5592.07	0	0.668978	15	1.44545	0	0.111111	143	0.398	0.5622	330	0.8519	10143	0.432	1	0.106	0.8869	0.0021	5	0.237	0.733	0.0161	10	0.3239	0.6245	0.035	2.3364	0.1496	0.8356	0	24.9875	0.4773	0.4214	0.093	49.5696	0.6659	0.2131	0.2126	52.8263	0.6972	0.1956	0.2077
Bothrocophias_lojanus	all	M_0.1_F_q_Set_bioc	bioclim	7.3722	1.80939	0	0	382.089	0	0.0918479	6	1.7652	0	0	11	2.0626	2.1644	118	0.924	10010.3	0.1028	1	0.0211	0.4379	0.0273	5	0.0782	0.2796	0.0545	10	0.1442	0.2048	0.0909	4.5648	0.0765	0.3353	0	14.889	0.2033	0.1895	0.0545	16.2164	0.221	0.1517	0.1545	20.0454	0.2657	0.1376	0.1
Bothrocophias_lojanus	all	M_0.1_F_q_Set_topvars	topvars	7.313	1.73512	0	0	383.13	1.04015	0.0546014	7	1.66274	0	0.5	11	2.1596	2.2576	116	0.9361	10010.2	0.0976	1	0.0188	0.4117	0	5	0.0785	0.2582	0.0182	10	0.1485	0.1889	0.0455	11.5944	0.1748	0.187	0	17.8214	0.2501	0.138	0.0545	16.463	0.2341	0.1406	0.1273	13.9838	0.2039	0.1605	0.0182
Bothrocophias_lojanus	all	M_0.2_F_q_Set_bioc	bioclim	7.3504	1.82508	0	0	382.429	0.339513	0.0775077	6	1.81465	0	0	11	2.0971	2.2749	112	0.9205	10011	0.1113	1	0.0236	0.4401	0.0091	5	0.0835	0.2902	0.1	10	0.1464	0.2152	0.1273	4.0875	0.0803	0.3559	0	13.6474	0.1907	0.2076	0.0636	13.0639	0.1832	0.1847	0.1909	20.9202	0.2925	0.1558	0.0909
Bothrocophias_lojanus	all	M_0.2_F_q_Set_topvars	topvars	7.3622	1.74827	0	0	383.54	1.45096	0.0444629	7	1.66723	0	0.5	11	2.1036	2.2843	120	0.9422	10010	0.0978	1	0.0192	0.4192	0	5	0.0792	0.2687	0.0182	10	0.1465	0.1981	0.0636	9.6875	0.1399	0.2218	0	21.5519	0.2823	0.1216	0.0545	20.756	0.2701	0.1242	0.1091	20.1733	0.2697	0.1288	0.0454
Bothrocophias_lojanus	all	M_0.3_F_lq_Set_bioc	bioclim	7.2671	1.82965	0	0	383.277	1.18756	0.0507218	7	1.81768	0	0	11	2.2271	2.624	316	0.9509	10009.8	0.0908	1	0.0208	0.3989	0	5	0.076	0.2579	0.0454	10	0.1373	0.1887	0.0727	9.2274	0.1325	0.2339	0	19.5573	0.251	0.1268	0.0636	18.6904	0.2374	0.1258	0.1273	23.3582	0.3103	0.1194	0.0636
Bothrocophias_lojanus	all	M_0.3_F_q_Set_bioc	bioclim	7.9246	1.83074	0	0	382.869	0.779489	0.0622021	6	1.85672	0	0	11	1.6045	1.8455	110	0.8991	10011	0.1757	1	0.0388	0.5544	0	5	0.118	0.3921	0.0182	10	0.1937	0.3035	0.0545	10.1143	0.1976	0.3181	0	22.6303	0.3474	0.2033	0.0818	23.5977	0.3601	0.1842	0.1818	22.4033	0.3446	0.206	0.0636
Bothrocophias_lojanus	all	M_0.3_F_q_Set_topvars	topvars	7.0614	1.76209	0	0	384.024	1.93501	0.034905	7	1.74493	0	0	11	2.3366	2.602	116	0.9516	10011	0.089	1	0.0171	0.414	0	5	0.0651	0.2571	0.0364	10	0.1217	0.1851	0.0636	11.1627	0.1491	0.2062	0	23.037	0.2769	0.0974	0.0818	19.0112	0.2273	0.1156	0.1182	20.1669	0.2522	0.1179	0.0454
Bothrocophias_lojanus	all	M_0.4_F_q_Set_bioc	bioclim	7.2154	1.8375	0	0	383.397	1.30742	0.0477713	6	1.7695	0	0	11	2.1392	2.4771	120	0.9493	10009.3	0.0913	1	0.0182	0.4241	0	5	0.0688	0.2663	0.0727	10	0.1283	0.1921	0.0909	6.2812	0.08	0.2716	0	23.428	0.2935	0.1296	0.0636	21.6134	0.2686	0.1082	0.1091	29.3285	0.3683	0.0764	0.0909
Bothrocophias_lojanus	all	M_0.5_F_lq_Set_bioc	bioclim	7.6439	1.83961	0	0	382.617	0.527486	0.0705548	6	1.8984	0	0	11	1.9192	2.3117	214	0.9441	10009.6	0.1352	1	0.0287	0.5034	0	5	0.0945	0.3419	0.0182	10	0.1604	0.2565	0.0727	13.7327	0.2036	0.2452	0	29.1253	0.3976	0.1349	0.0545	25.8727	0.3464	0.1297	0.1273	31.7236	0.4305	0.1172	0.0636
Bothrocophias_lojanus	all	M_0.5_F_q_Set_bioc	bioclim	7.3322	1.84716	0	0	384.004	1.91462	0.0352626	6	1.845	0	0	11	2.0229	2.4478	110	0.9369	10011	0.1055	1	0.0215	0.4528	0	5	0.0777	0.2875	0.0273	10	0.1378	0.21	0.0727	9.0367	0.128	0.2402	0	16.7076	0.2193	0.1606	0.0636	17.2286	0.2209	0.1495	0.1273	25.3597	0.3263	0.1261	0.0727
Bothrocophias_lojanus	all	M_0.6_F_lq_Set_bioc	bioclim	7.6111	1.84896	0	0	383.245	1.15596	0.0515295	6	1.86981	0	0	11	1.8509	2.2994	134	0.9514	10011	0.1258	1	0.0246	0.5222	0	5	0.0814	0.3439	0	10	0.1456	0.2531	0.0273	15.6474	0.2168	0.2148	0	30.8633	0.4096	0.1084	0.0636	27.953	0.3659	0.1129	0.1	27.9021	0.3756	0.1237	0.0364
Bothrocophias_lojanus	all	M_0.7_F_lq_Set_bioc	bioclim	7.4327	1.85186	0	0	383.935	1.84594	0.0364945	6	1.82219	0	0	11	1.9965	2.5293	138	0.9415	10009.1	0.134	1	0.0275	0.4965	0	5	0.0869	0.3373	0.0091	10	0.1509	0.2547	0.0545	12.4243	0.1807	0.2388	0	22.7339	0.305	0.1463	0.0636	22.2613	0.2923	0.1405	0.1454	32.0526	0.4155	0.1036	0.0818
Bothrocophias_lojanus	all	M_1_F_q_Set_topvars	topvars	7.8332	1.83955	0	0	383.509	1.4197	0.0451632	6	1.77872	0	0	11	1.6897	2.3082	108	0.9467	10010.1	0.1562	1	0.0293	0.5481	0	5	0.1013	0.3701	0	10	0.1799	0.2817	0.0091	18.6401	0.2882	0.2032	0	29.7771	0.4289	0.1417	0.0727	27.6436	0.3949	0.142	0.1454	30.0059	0.4241	0.1378	0.0454
Bothrocophias_lojanus	bioclim	M_0.1_F_q_Set_bioc	bioclim	7.0792	1.80231	0	0	382.089	0	0.129171	6	1.84604	0	0	11	2.3111	2.4103	120	0.9376	10011	0.0837	1	0.0173	0.3967	0.0182	5	0.0649	0.2456	0.0727	10	0.1222	0.1754	0.1	5.726	0.0839	0.2919	0	14.267	0.1769	0.1555	0.0545	14.5239	0.1789	0.1357	0.1273	19.4236	0.2465	0.1287	0.0727
Bothrocophias_lojanus	bioclim	M_0.2_F_q_Set_bioc	bioclim	7.1738	1.82481	0	0	382.429	0.339513	0.109004	6	1.78502	0	0	11	2.2	2.3986	120	0.9413	10011	0.0813	1	0.0164	0.4051	0.0091	5	0.065	0.2509	0.0818	10	0.1216	0.1776	0.1	5.9933	0.079	0.2815	0	16.3489	0.2048	0.1701	0.0545	16.5482	0.2023	0.128	0.1182	25.227	0.3301	0.1023	0.1
Bothrocophias_lojanus	bioclim	M_0.3_F_lq_Set_bioc	bioclim	7.2058	1.82067	0	0	383.277	1.18756	0.0713332	7	1.86766	0	0	11	2.2757	2.7959	370	0.9609	10009.7	0.0961	1	0.02	0.4145	0	5	0.0747	0.2616	0.0182	10	0.1394	0.1898	0.0545	19.6382	0.2533	0.1567	0	27.5777	0.3497	0.1003	0.0636	24.2014	0.3063	0.1096	0.1091	24.5565	0.3186	0.1201	0.0182
Bothrocophias_lojanus	bioclim	M_0.3_F_q_Set_bioc	bioclim	7.3094	1.82812	0	0	382.869	0.779489	0.0874788	6	1.81349	0	0	11	2.1241	2.3727	116	0.9351	10011	0.0996	1	0.021	0.4451	0.0454	5	0.0743	0.2858	0.0727	10	0.1312	0.2082	0.0727	6.0641	0.0952	0.3455	0	23.4297	0.3102	0.134	0.0636	17.7893	0.2212	0.1397	0.1363	25.0071	0.3301	0.12	0.0727
Bothrocophias_lojanus	bioclim	M_0.4_F_q_Set_bioc	bioclim	7.6055	1.83917	0	0	383.397	1.30742	0.0671838	6	1.89297	0	0	11	1.8658	2.1738	112	0.9288	10011	0.1255	1	0.0241	0.5076	0.0182	5	0.084	0.3363	0.0818	10	0.1479	0.2487	0.0909	6.6824	0.1094	0.3601	0	19.6691	0.2694	0.1917	0.0545	20.1948	0.2739	0.1556	0.1545	30.813	0.4131	0.117	0.1
Bothrocophias_lojanus	bioclim	M_0.5_F_lq_Set_bioc	bioclim	7.4202	1.83883	0	0	382.617	0.527486	0.0992257	6	1.8433	0	0	11	2.0288	2.4183	132	0.9426	10011	0.1139	1	0.023	0.4704	0.0091	5	0.0801	0.3067	0.0454	10	0.1418	0.2252	0.0545	11.9012	0.1735	0.2555	0	23.4336	0.3123	0.1341	0.0545	22.028	0.2829	0.128	0.1182	27.5731	0.3682	0.1171	0.0636
Bothrocophias_lojanus	bioclim	M_0.5_F_q_Set_bioc	bioclim	7.3986	1.84343	0	0	384.004	1.91462	0.049592	6	1.76139	0	0.5	11	1.9737	2.3566	116	0.9314	10010.1	0.1356	1	0.0301	0.4641	0	5	0.097	0.3154	0.0364	10	0.1636	0.241	0.0454	13.5685	0.214	0.2312	0	22.7935	0.319	0.1696	0.0454	22.3032	0.3089	0.1505	0.1363	24.3533	0.3349	0.163	0.0364
Bothrocophias_lojanus	bioclim	M_0.6_F_lq_Set_bioc	bioclim	7.8374	1.85331	0	0	383.245	1.15596	0.0724691	6	1.87124	0	0	11	1.6882	2.1396	156	0.9357	10008.4	0.1522	1	0.0307	0.56	0	5	0.0975	0.3881	0.0091	10	0.1645	0.2935	0.0364	12.9005	0.2012	0.2781	0	23.4099	0.3268	0.1717	0.0636	26.2857	0.3561	0.149	0.1545	31.5836	0.4081	0.1323	0.0909
Bothrocophias_lojanus	bioclim	M_0.7_F_lq_Set_bioc	bioclim	7.8812	1.85808	0	0	383.935	1.84594	0.0513246	6	1.7767	0	0.5	11	1.6023	2.0989	150	0.9226	10008.8	0.1681	1	0.0352	0.5529	0.0091	5	0.1093	0.3926	0.0364	10	0.1821	0.3027	0.0364	9.8838	0.1886	0.3286	0	24.6855	0.3685	0.2111	0.0545	25.53	0.3646	0.1621	0.1636	34.7693	0.4918	0.1448	0.0909
Bothrocophias_lojanus	topvars	M_0.1_F_q_Set_topvars	topvars	6.9004	1.73077	0	0	383.13	0	0.188967	7	1.67997	0	0.5	11	2.5024	2.6048	124	0.9517	10011	0.0668	1	0.0135	0.3459	0	5	0.0608	0.2064	0.0545	10	0.118	0.1462	0.0727	7.1785	0.0932	0.2092	0	15.7743	0.1879	0.1125	0.0818	13.6812	0.163	0.1211	0.1091	16.6398	0.1984	0.1101	0.0636
Bothrocophias_lojanus	topvars	M_0.2_F_q_Set_topvars	topvars	7.1951	1.74054	0	0	383.54	0.41081	0.153879	7	1.75451	0	0	11	2.2261	2.4086	114	0.95	10011	0.0887	1	0.0167	0.4119	0	5	0.0702	0.2571	0.0273	10	0.1307	0.185	0.0909	9.8189	0.1375	0.2029	0	19.5446	0.2552	0.1337	0.0818	16.8976	0.2186	0.1323	0.1363	16.1779	0.2136	0.1552	0.0273
Bothrocophias_lojanus	topvars	M_0.3_F_q_Set_topvars	topvars	7.4028	1.75674	0	0	384.024	0.89486	0.120801	7	1.68209	0	0	11	2.0653	2.3126	118	0.9436	10009.9	0.1036	1	0.0202	0.4362	0	5	0.0783	0.2754	0.0273	10	0.1448	0.1994	0.0909	11.1868	0.1699	0.2088	0	20.4709	0.2789	0.1372	0.0636	20.042	0.2753	0.1345	0.1091	22.0411	0.3016	0.1325	0.0454
Bothrocophias_lojanus	topvars	M_0.4_F_q_Set_topvars	topvars	7.3852	1.77061	0	0	384.575	1.44519	0.0917419	7	1.72569	0	0	11	2.0733	2.403	114	0.9466	10011	0.1041	1	0.02	0.4482	0	5	0.0777	0.2837	0.0182	10	0.1427	0.206	0.0455	14.887	0.2189	0.185	0	20.006	0.2777	0.1388	0.0636	21.5182	0.2973	0.1258	0.1273	16.8345	0.2418	0.1649	0.0182
Bothrocophias_lojanus	topvars	M_1_F_q_Set_topvars	topvars	7.9609	1.8407	0	0	383.509	0.379553	0.156303	6	1.68335	0	0.5	11	1.5347	2.0902	110	0.9408	10008.8	0.1825	1	0.0379	0.5622	0	5	0.1145	0.3965	0	10	0.1948	0.3051	0	26.4303	0.4098	0.1695	0	34.5556	0.4991	0.1277	0.0545	33.8805	0.4911	0.1287	0.1363	32.4786	0.4773	0.1387	0.0182
Bothrocophias_microphthalmus	all	M_0.2_F_l_Set_topvars	topvars	8.7637	1.2781	0	0.0322581	3595.03	0	0.747093	12	1.57349	0	0	104	0.4966	0.5031	178	0.8396	10104	0.3818	1	0.1191	0.9185	0.0067	5	0.1939	0.7665	0.0288	10	0.248	0.6378	0.0442	1.3032	0.1159	0.9045	0	22.3945	0.3703	0.425	0.0914	40.1595	0.5444	0.2361	0.2356	42.3194	0.5643	0.2268	0.2039
Bothrocophias_microphthalmus	all	M_0.3_F_l_Set_topvars	topvars	8.7431	1.26928	0	0.0322581	3595.25	0.213587	0.401707	12	1.57453	0	0	104	0.5109	0.5211	180	0.8419	10103.2	0.3738	1	0.1106	0.9106	0.0144	5	0.1847	0.7533	0.0336	10	0.2411	0.6219	0.0481	0.4809	0.0814	0.9505	0	21.0325	0.36	0.4316	0.0894	40.6312	0.5622	0.2256	0.226	39.8256	0.552	0.2386	0.1875
Bothrocophias_microphthalmus	all	M_0.4_F_l_Set_topvars	topvars	8.7274	1.27829	0	0.0322581	3595.59	0.55143	0.253325	12	1.6311	0	0	104	0.5262	0.5396	184	0.8495	10102.4	0.3679	1	0.1059	0.9128	0.0048	5	0.1747	0.7477	0.0192	10	0.2367	0.6127	0.0413	2.5099	0.1306	0.8606	0	22.2585	0.375	0.408	0.0952	39.8003	0.5482	0.228	0.2288	45.7591	0.6052	0.1888	0.2365
Bothrocophias_microphthalmus	all	M_0.5_F_l_Set_topvars	topvars	8.7584	1.27935	0	0.0322581	3595.71	0.680084	0.191947	12	1.60897	0	0	104	0.4885	0.5065	190	0.8377	10102.8	0.3802	1	0.1146	0.9134	0.0106	5	0.1883	0.7588	0.0288	10	0.2443	0.6264	0.0394	1.769	0.1116	0.8968	0	20.978	0.3654	0.438	0.0894	39.6964	0.5509	0.2369	0.2346	42.2666	0.5787	0.2272	0.2067
Bothrocophias_microphthalmus	all	M_0.6_F_l_Set_topvars	topvars	8.7697	1.27229	0	0.0322581	3595.99	0.953774	0.143394	12	1.63771	0	0	104	0.5016	0.5226	176	0.8252	10103.1	0.384	1	0.1161	0.9128	0.0173	5	0.1971	0.7637	0.0471	10	0.2511	0.6366	0.0567	0.3585	0.0742	0.9588	0	19.5941	0.3492	0.4686	0.0923	39.3236	0.5415	0.2453	0.2452	45.6589	0.6018	0.2011	0.2577
Bothrocophias_microphthalmus	all	M_0.7_F_l_Set_topvars	topvars	8.7927	1.27081	0	0.0322581	3596.25	1.21287	0.111877	12	1.54814	0	0.142857	104	0.473	0.4939	174	0.8337	10103.1	0.3933	1	0.1251	0.9224	0.0144	5	0.2003	0.7785	0.0298	10	0.2516	0.6504	0.0442	0.8514	0.1178	0.932	0	20.9033	0.3632	0.455	0.0923	41.304	0.5618	0.2369	0.2365	45.5306	0.6032	0.211	0.2327
Bothrocophias_microphthalmus	all	M_0.8_F_l_Set_topvars	topvars	8.7536	1.27941	0	0.0322581	3596.56	1.53053	0.087131	12	1.6329	0	0	104	0.5143	0.5411	184	0.8463	10104	0.3784	1	0.1168	0.9154	0.0086	5	0.1925	0.7653	0.0317	10	0.2456	0.6356	0.0462	1.1144	0.1038	0.9224	0	23.2491	0.3777	0.4143	0.0943	40.8202	0.5493	0.2309	0.2317	41.487	0.5546	0.2334	0.1923
Bothrocophias_microphthalmus	bioclim	M_0.1_F_l_Set_bioc	bioclim	8.8136	1.2581	0	0.0645161	3600.34	0	1	7	1.71434	0	0	104	0.4301	0.4327	160	0.8264	10102.9	0.401	1	0.132	0.9174	0.0077	5	0.203	0.7754	0.0365	10	0.2534	0.6459	0.0663	0.9087	0.1007	0.9302	0	15.7332	0.3079	0.5424	0.0943	41.6475	0.5893	0.2354	0.2356	53.3128	0.6842	0.1615	0.2635
Bothrocophias_microphthalmus	bioclim	M_0.2_F_l_Set_bioc	bioclim	8.8509	1.26796	0	0.0645161	3600.6	0.261335	1	7	1.70873	0	0	104	0.396	0.4006	148	0.8235	10102	0.4187	1	0.1442	0.9229	0.0058	5	0.2228	0.788	0.0182	10	0.2697	0.6642	0.0336	1.4242	0.1266	0.9123	0	19.4873	0.362	0.4931	0.0904	41.7015	0.5864	0.2502	0.2519	43.1811	0.6009	0.2426	0.2269
Bothrocophias_microphthalmus	bioclim	M_0.3_F_l_Set_bioc	bioclim	8.8522	1.26526	0	0.0645161	3600.78	0.441768	1	7	1.71552	0	0	104	0.4009	0.4081	160	0.8159	10102.3	0.4194	1	0.145	0.9215	0.0067	5	0.223	0.7872	0.0327	10	0.2692	0.6629	0.0586	1.3538	0.1237	0.9117	0	16.0831	0.3314	0.5464	0.0943	42.1857	0.5966	0.2475	0.2471	49.8231	0.6544	0.1976	0.2558
Bothrocophias_microphthalmus	bioclim	M_0.4_F_l_Set_bioc	bioclim	8.8969	1.25947	0	0.0645161	3601.05	0.710623	1	7	1.70383	0	0	104	0.3599	0.3682	138	0.8194	10099.5	0.4398	1	0.1635	0.9327	0.0067	5	0.2466	0.8096	0.0144	10	0.2886	0.6923	0.0356	3.188	0.1794	0.8662	0	22.3912	0.3974	0.4814	0.0894	43.3435	0.5923	0.2562	0.2596	48.8221	0.6298	0.2194	0.2567
Bothrocophias_microphthalmus	bioclim	M_0.5_F_l_Set_bioc	bioclim	8.9219	1.27295	0	0.0645161	3601.27	0.933363	1	7	1.69698	0	0	104	0.3395	0.3493	150	0.812	10104	0.4525	1	0.1749	0.938	0.0163	5	0.253	0.8171	0.0317	10	0.3005	0.7012	0.0567	0.8098	0.117	0.9589	0	19.5315	0.3911	0.5428	0.0943	44.6145	0.599	0.259	0.2596	52.392	0.6512	0.2087	0.2539
Bothrocophias_microphthalmus	bioclim	M_0.6_F_l_Set_bioc	bioclim	8.8495	1.26363	0	0.0645161	3601.53	1.19287	1	7	1.70116	0	0	104	0.3918	0.4051	146	0.828	10104	0.4178	1	0.1443	0.9236	0.0106	5	0.2175	0.7872	0.0211	10	0.2663	0.6604	0.0375	1.6256	0.109	0.9233	0	21.2973	0.386	0.4627	0.0894	42.5684	0.5992	0.2416	0.2394	46.4118	0.6275	0.2183	0.2308
Bothrocophias_microphthalmus	bioclim	M_0.7_F_l_Set_bioc	bioclim	8.9404	1.25907	0	0.0645161	3601.75	1.41676	1	7	1.6854	0	0	104	0.3271	0.3397	148	0.806	10102.8	0.4634	1	0.1855	0.9405	0.0125	5	0.2701	0.8246	0.0211	10	0.3148	0.713	0.0365	0.7633	0.1295	0.9554	0	21.6927	0.4164	0.523	0.0885	45.0919	0.5971	0.268	0.2673	55.7244	0.6673	0.1893	0.3077
Bothrocophias_microphthalmus	bioclim	M_0.8_F_l_Set_bioc	bioclim	8.9173	1.28391	0	0.0645161	3601.98	1.64419	1	7	1.71093	0	0	104	0.3575	0.3728	144	0.8131	10102.8	0.4513	1	0.1771	0.9396	0.0115	5	0.2557	0.8199	0.025	10	0.2993	0.7036	0.049	0.7002	0.1284	0.9609	0	19.6966	0.3873	0.5365	0.0904	44.2196	0.5944	0.2644	0.2625	57.5634	0.683	0.1695	0.3077
Bothrocophias_microphthalmus	bioclim	M_0.9_F_l_Set_bioc	bioclim	8.956	1.27604	0	0.0645161	3602.23	1.88918	1	7	1.71933	0	0	104	0.3116	0.3274	152	0.8079	10104	0.4704	1	0.1936	0.9446	0.0144	5	0.2734	0.8321	0.023	10	0.3183	0.7214	0.0519	1.7391	0.1743	0.9371	0	19.6361	0.4067	0.5587	0.0904	46.556	0.6127	0.2595	0.2587	54.5078	0.6672	0.2039	0.2731
Bothrocophias_microphthalmus	topvars	M_0.2_F_l_Set_topvars	topvars	8.7719	1.2761	0	0.0322581	3595.03	0	0.747093	12	1.58933	0	0	104	0.5023	0.5091	182	0.8305	10104	0.3851	1	0.1185	0.9146	0.0144	5	0.1981	0.7671	0.0356	10	0.252	0.6401	0.049	0.715	0.0961	0.9341	0	19.9198	0.3535	0.4649	0.0885	38.4404	0.5311	0.2524	0.2519	46.1916	0.597	0.2079	0.2442
Bothrocophias_microphthalmus	topvars	M_0.3_F_l_Set_topvars	topvars	8.7866	1.2567	0	0.0322581	3595.25	0.213587	0.401707	12	1.6447	0	0	104	0.4846	0.4941	184	0.8321	10101.2	0.3911	1	0.1209	0.9165	0.0067	5	0.1988	0.77	0.026	10	0.2543	0.6425	0.0394	0.8758	0.104	0.9268	0	19.9749	0.3545	0.4641	0.0923	39.885	0.5507	0.2459	0.2471	45.5937	0.6018	0.2067	0.25
Bothrocophias_microphthalmus	topvars	M_0.4_F_l_Set_topvars	topvars	8.7088	1.27395	0	0.0322581	3595.59	0.55143	0.253325	12	1.65737	0	0	104	0.5185	0.5328	186	0.8474	10101.6	0.3603	1	0.0992	0.9028	0.0096	5	0.1688	0.7327	0.0307	10	0.2297	0.5944	0.0481	1.3992	0.0968	0.8897	0	21.8566	0.3732	0.3947	0.0914	40.1333	0.5665	0.2171	0.2163	39.8609	0.5623	0.2214	0.1885
Bothrocophias_microphthalmus	topvars	M_0.5_F_l_Set_topvars	topvars	8.7933	1.26407	0	0.0322581	3595.71	0.680084	0.191947	12	1.60881	0	0	104	0.4748	0.4909	178	0.8425	10102.6	0.3933	1	0.1251	0.9214	0.0038	5	0.2075	0.7815	0.024	10	0.2558	0.6576	0.0365	2.0368	0.1479	0.8827	0	25.0056	0.3961	0.4058	0.0914	41.3445	0.5554	0.2362	0.2365	40.9306	0.5519	0.2472	0.1798
Bothrocophias_microphthalmus	topvars	M_0.6_F_l_Set_topvars	topvars	8.7614	1.27271	0	0.0322581	3595.99	0.953774	0.143394	12	1.67282	0	0	104	0.4993	0.5187	174	0.8458	10104	0.3799	1	0.1155	0.9148	0.0086	5	0.1853	0.7623	0.0202	10	0.2393	0.6287	0.0365	1.3341	0.108	0.9152	0	20.3323	0.3542	0.4476	0.0943	40.4861	0.5597	0.2321	0.2346	40.8694	0.5583	0.2412	0.1875
Bothrocophias_microphthalmus	topvars	M_0.7_F_l_Set_topvars	topvars	8.7784	1.2782	0	0.0322581	3596.25	1.21287	0.111877	12	1.64125	0	0	104	0.4837	0.5074	192	0.8423	10104	0.3886	1	0.1232	0.9172	0.0096	5	0.2003	0.7683	0.024	10	0.2546	0.6405	0.0384	0.7953	0.0949	0.9315	0	21.3265	0.3665	0.4443	0.0933	41.297	0.56	0.2335	0.2337	47.2316	0.614	0.1967	0.2327
Bothrocophias_microphthalmus	topvars	M_0.8_F_l_Set_topvars	topvars	8.7942	1.28169	0	0.0322581	3596.56	1.53053	0.087131	12	1.62149	0	0	104	0.4818	0.506	188	0.83	10104	0.3944	1	0.1269	0.9171	0.0086	5	0.2031	0.7733	0.026	10	0.2545	0.6459	0.0481	1.7933	0.1242	0.9053	0	18.6993	0.3428	0.4882	0.0933	39.8766	0.5545	0.2479	0.2481	46.7702	0.6181	0.2023	0.2577
Bothrocophias_myersi	all	M_2_F_l_Set_bioc	bioclim	8.8809	1.49097	0	0	353.233	0	0.315841	2	1.48705	0	0	11	0.3414	0.6269	76	0.7691	10009.2	0.4489	1	0.1217	0.872	0	5	0.2466	0.723	0	10	0.3445	0.6186	0.0091	20.0466	0.4662	0.4872	0	28.1473	0.5534	0.4059	0.0454	41.3755	0.6394	0.2959	0.2818	34.6937	0.5948	0.3486	0.0909
Bothrocophias_myersi	all	M_2_F_lq_Set_bioc	bioclim	8.5679	1.52994	0	0	354.803	1.57029	0.119211	4	1.53621	0	0	11	0.6788	1.1698	138	0.8715	10008	0.3238	1	0.0684	0.7335	0	5	0.1938	0.5731	0.0091	10	0.2896	0.4758	0.0364	14.0207	0.3272	0.4368	0	32.9011	0.5399	0.2511	0.0818	35.3038	0.5571	0.2335	0.2182	39.6225	0.5973	0.2264	0.1
Bothrocophias_myersi	all	M_2_F_q_Set_bioc	bioclim	8.7358	1.53053	0	0	354.803	1.57028	0.130455	4	1.52701	0	0.2	11	0.4911	0.9627	88	0.8567	10009.5	0.3791	1	0.0822	0.8042	0	5	0.2127	0.6426	0	10	0.3185	0.5403	0.0182	17.8196	0.4123	0.4449	0	31.5618	0.5364	0.3186	0.0818	42.5712	0.6163	0.2317	0.2273	44.7851	0.6343	0.2272	0.1363
Bothrocophias_myersi	all	M_3_F_lq_Set_bioc	bioclim	8.8484	1.48026	0	0	353.596	0.363464	0.161062	3	1.48852	0	0.2	11	0.3708	0.7332	104	0.8201	10011	0.4274	1	0.1034	0.8287	0	5	0.2507	0.6846	0	10	0.3549	0.5879	0	23.4444	0.5087	0.432	0	33.68	0.5878	0.3419	0.0545	44.6965	0.6547	0.2594	0.2454	41.2577	0.6223	0.2862	0.0909
Bothrocophias_myersi	all	M_3_F_q_Set_bioc	bioclim	8.7775	1.47834	0	0	353.596	0.36351	0.182286	3	1.52208	0	0	11	0.4539	0.9218	84	0.8566	10011	0.4049	1	0.0985	0.8159	0	5	0.2323	0.6666	0	10	0.3317	0.5668	0.0091	27.1516	0.4971	0.3865	0	36.7306	0.5816	0.2963	0.0454	48.126	0.6557	0.2153	0.2	44.5797	0.624	0.2496	0.0727
Bothrocophias_myersi	bioclim	M_2_F_l_Set_bioc	bioclim	8.8276	1.49189	0	0	353.233	0	0.212174	2	1.50369	0	0	11	0.4001	0.8802	80	0.8428	10008.9	0.4163	1	0.0994	0.8699	0	5	0.2136	0.705	0	10	0.3131	0.5913	0	19.876	0.4455	0.4566	0	34.5297	0.5741	0.3236	0.0909	45.986	0.6518	0.2345	0.2182	50.8767	0.6793	0.2117	0.1636
Bothrocophias_myersi	bioclim	M_2_F_lq_Set_bioc	bioclim	8.6625	1.5208	0	0	354.803	1.57029	0.091635	4	1.57716	0	0	11	0.575	1.0107	110	0.85	10011	0.3586	1	0.0734	0.7625	0	5	0.2195	0.6058	0	10	0.3131	0.5106	0.0091	25.0072	0.4941	0.3593	0	36.4983	0.5917	0.2668	0.0545	43.1386	0.6323	0.2178	0.2091	38.3017	0.5947	0.2539	0.0545
Bothrocophias_myersi	bioclim	M_2_F_q_Set_bioc	bioclim	8.665	1.53689	0	0	354.803	1.57028	0.0941294	4	1.56526	0	0	11	0.5714	0.981	86	0.8472	10008.1	0.3655	1	0.077	0.7714	0	5	0.2178	0.6174	0	10	0.3106	0.5201	0.0091	20.1706	0.4448	0.4008	0	31.9121	0.5344	0.298	0.0636	41.6815	0.6032	0.2256	0.2363	36.1423	0.5611	0.2682	0.0727
Bothrocophias_myersi	bioclim	M_3_F_lq_Set_bioc	bioclim	8.7917	1.48518	0	0	353.596	0.363464	0.151631	3	1.49544	0	0	11	0.4374	0.8634	106	0.8366	10009.1	0.404	1	0.091	0.8055	0	5	0.2367	0.6565	0	10	0.3402	0.5592	0.0182	18.4258	0.446	0.4616	0	41.5443	0.6421	0.2747	0.0818	45.7658	0.6639	0.2415	0.2182	43.055	0.65	0.2633	0.0818
Bothrocophias_myersi	bioclim	M_3_F_q_Set_bioc	bioclim	8.8082	1.48058	0	0	353.596	0.36351	0.158581	3	1.51642	0	0	11	0.4273	0.8282	78	0.8117	10006.4	0.4236	1	0.1067	0.8299	0	5	0.2396	0.6816	0	10	0.3494	0.5835	0	23.5382	0.5058	0.4242	0	37.5458	0.6227	0.3207	0.0545	45.2385	0.6561	0.2579	0.2454	39.1132	0.63	0.3086	0.0636
Bothrocophias_myersi	topvars	M_3_F_l_Set_topvars	topvars	8.9484	1.46207	0	0	359.106	0	0.787336	3	1.47334	0	0.2	11	0.2692	0.633	76	0.8163	10009	0.4759	1	0.136	0.8951	0	5	0.2684	0.7543	0	10	0.364	0.6521	0	24.1148	0.5213	0.4762	0	35.7075	0.6081	0.371	0.0636	45.7256	0.66	0.2874	0.3091	52.4235	0.6786	0.2518	0.1454
Bothrocophias_myersi	topvars	M_3_F_lt_Set_topvars	topvars	8.5765	1.45809	0	0	359.106	2.55603e-08	0.418067	3	1.53486	0	0	11	0.6737	0.8882	74	0.7536	10010.5	0.3385													5.1533	0.1092	0.7312	0	12.9382	0.3566	0.5614	0.0545	33.347	0.5669	0.3115	0.2545	43.1694	0.5989	0.2564	0.2
Bothrocophias_myersi	topvars	M_5_F_l_Set_topvars	topvars	9.1094	1.45821	0	0	360.61	1.5039	0.10947	1	1.45486	0	0	11	0.1033	0.3076	60	0.747	10009.8	0.5664	1	0.2907	0.9514	0	5	0.3938	0.8564	0	10	0.4633	0.7734	0	29.5684	0.5867	0.5427	0	41.1826	0.6423	0.4361	0.0636	57.173	0.6831	0.2984	0.3	49.0626	0.659	0.3706	0.1
Bothrocophias_myersi	topvars	M_5_F_lt_Set_topvars	topvars	9.0582	1.45616	0	0	360.61	1.5039	0.0961892	1	1.45727	0	0	11	0.156	0.4055	60	0.7678	10007.5	0.5366	1	0.2314	0.9334	0	5	0.3493	0.8246	0	10	0.4238	0.7346	0	35.993	0.6164	0.4377	0	41.1985	0.6433	0.3955	0.0364	50.3313	0.6722	0.3153	0.3091	40.2213	0.6371	0.4039	0.0273
Bothrops_alternatus	all	M_0.6_F_lqth_Set_topvars	topvars	8.6146	1.42627	0	0.0453515	55396.8	0	0.204124	201	1.38469	0	0.0721649	1684	0.4495	0.5476	500	0.8131	11684	0.2841	1	0.0503	0.6889	0.0014	5	0.1746	0.5169	0.0191	10	0.2784	0.4241	0.0731	0.4917	0.0276	0.7645	0	12.0115	0.3134	0.3972	0.0991	26.3991	0.4915	0.2663	0.2663	10.3713	0.2855	0.4194	0.0712
Bothrops_alternatus	all	M_0.6_F_lth_Set_topvars	topvars	8.6495	1.42447	0	0.0453515	55396.8	0	0.383133	201	1.37202	0	0.0721649	1684	0.4408	0.5437	500	0.8111	11681.4	0.2945	1	0.0498	0.6988	0.0013	5	0.182	0.5244	0.0176	10	0.2916	0.433	0.0721	0.4629	0.0268	0.7712	0	12.1207	0.33	0.4053	0.0996	27.2933	0.5056	0.2708	0.2707	12.9597	0.341	0.3984	0.0993
Bothrops_alternatus	all	M_0.6_F_qth_Set_topvars	topvars	8.6274	1.42645	0	0.0453515	55396.8	0	0.277004	201	1.37319	0	0.0721649	1684	0.4483	0.5501	500	0.8145	11679.3	0.288	1	0.053	0.6891	0.001	5	0.1737	0.5189	0.0181	10	0.2861	0.4255	0.0719	0.5564	0.0305	0.7547	0	12.3919	0.3322	0.3947	0.0996	26.8731	0.4991	0.2683	0.2684	12.3937	0.329	0.3968	0.0927
Bothrops_alternatus	all	M_0.6_F_th_Set_topvars	topvars	8.6437	1.42316	0	0.0453515	55396.8	0	0.715627	201	1.38506	0	0.0618557	1684	0.4331	0.5344	500	0.8106	11681.5	0.2933	1	0.0533	0.6828	0.0016	5	0.1913	0.5227	0.0218	10	0.297	0.4349	0.0717	0.3466	0.0233	0.7762	0	12.3375	0.3374	0.4051	0.0996	27.2127	0.494	0.2727	0.2726	11.7881	0.3267	0.4131	0.0869
Bothrops_alternatus	bioclim	M_0.6_F_lpt_Set_bioc	bioclim	8.6444	1.37298	0	0.0498866	55478.6	0.311405	0.499801	170	1.33138	0	0.0721649	1684	0.4033	0.5009	500	0.8081	11681.5	0.2936	1	0.0584	0.6879	0.002	5	0.1759	0.5361	0.0267	10	0.2691	0.4375	0.0828	0.4231	0.0254	0.7666	0	11.3988	0.2941	0.4171	0.0991	27.7356	0.5099	0.2666	0.2666	14.4261	0.3482	0.3813	0.126
Bothrops_alternatus	bioclim	M_0.6_F_lqpt_Set_bioc	bioclim	8.6885	1.372	0	0.0498866	55478.8	0.557278	0.233222	169	1.31644	0	0.0721649	1684	0.3899	0.492	500	0.805	11682	0.3064	1	0.0557	0.7142	0.0014	5	0.1798	0.5535	0.0245	10	0.2718	0.4521	0.0834	0.562	0.0342	0.7647	0	11.4344	0.2981	0.4302	0.0995	28.5307	0.5256	0.2705	0.2705	17.1458	0.3881	0.3675	0.152
Bothrops_alternatus	bioclim	M_0.6_F_pt_Set_bioc	bioclim	8.6379	1.37238	0	0.0498866	55478.6	0.311405	1	170	1.34187	0	0.0721649	1684	0.4017	0.5039	500	0.8087	11682.5	0.2916	1	0.0568	0.6889	0.0013	5	0.1757	0.5361	0.0271	10	0.2699	0.4389	0.0834	0.4346	0.0253	0.7828	0	11.127	0.2896	0.4224	0.0996	27.9842	0.5039	0.2644	0.2644	16.5685	0.3744	0.362	0.1458
Bothrops_alternatus	bioclim	M_0.6_F_qpt_Set_bioc	bioclim	8.6812	1.37561	0	0.0498866	55478.8	0.557278	0.306427	169	1.31732	0	0.0824742	1684	0.3959	0.4966	500	0.8062	11684	0.3044	1	0.0585	0.707	0.0015	5	0.1803	0.5526	0.0236	10	0.268	0.4519	0.0797	0.5269	0.0324	0.7721	0	11.7161	0.2981	0.426	0.0995	28.3163	0.521	0.2704	0.2704	16.5037	0.3785	0.3715	0.1444
Bothrops_alternatus	bioclim	M_0.7_F_lqt_Set_bioc	bioclim	8.6985	1.36946	0	0.0453515	55478.3	0	0.157493	151	1.32909	0	0.0618557	1684	0.3731	0.4742	500	0.7999	11682.2	0.31	1	0.0611	0.7176	0.0014	5	0.183	0.566	0.0258	10	0.2686	0.4639	0.0791	0.5012	0.0316	0.7848	0	11.7302	0.2989	0.4376	0.0995	28.3773	0.5139	0.2762	0.2766	16.9689	0.3838	0.3769	0.1514
Bothrops_alternatus	bioclim	M_0.7_F_lt_Set_bioc	bioclim	8.6929	1.36913	0	0.0453515	55478.3	0	0.232616	151	1.31648	0	0.0721649	1684	0.3732	0.4672	500	0.7973	11681.8	0.3084	1	0.0623	0.7052	0.0016	5	0.1809	0.5525	0.0254	10	0.2716	0.4507	0.0885	0.3401	0.0229	0.7966	0	10.9341	0.2911	0.4364	0.099	27.7979	0.5254	0.2777	0.2778	14.9494	0.3691	0.3887	0.1392
Bothrops_alternatus	bioclim	M_0.7_F_qt_Set_bioc	bioclim	8.6929	1.37314	0	0.0453515	55478.3	0	0.188717	151	1.31654	0	0.0721649	1684	0.3732	0.4672	500	0.7973	11681.8	0.3084	1	0.0623	0.7052	0.0016	5	0.1809	0.5525	0.0254	10	0.2716	0.4507	0.0885	0.3401	0.0229	0.7966	0	10.9341	0.2911	0.4364	0.099	27.7979	0.5254	0.2777	0.2778	14.9494	0.3691	0.3887	0.1392
Bothrops_alternatus	topvars	M_0.6_F_lqth_Set_topvars	topvars	8.6378	1.42533	0	0.0453515	55396.8	0	0.204124	201	1.36798	0	0.0721649	1684	0.4327	0.5345	500	0.8121	11683.2	0.2913	1	0.0519	0.6858	0.0011	5	0.1821	0.5184	0.0191	10	0.2911	0.4277	0.07	0.4744	0.0283	0.7535	0	12.5255	0.3376	0.3956	0.0995	26.7289	0.4974	0.2705	0.2707	12.6315	0.3364	0.3954	0.0956
Bothrops_alternatus	topvars	M_0.6_F_lth_Set_topvars	topvars	8.637	1.42514	0	0.0453515	55396.8	0	0.383133	201	1.37944	0	0.0618557	1684	0.4349	0.5369	500	0.8123	11681.5	0.2912	1	0.0508	0.6965	0.0013	5	0.1834	0.5254	0.0202	10	0.2918	0.4352	0.0655	0.5057	0.0281	0.7667	0	12.9682	0.3417	0.3976	0.0995	27.3334	0.4932	0.2708	0.2708	12.5166	0.3333	0.4038	0.089
Bothrops_alternatus	topvars	M_0.6_F_qth_Set_topvars	topvars	8.6445	1.4274	0	0.0453515	55396.8	0	0.277004	201	1.37786	0	0.0618557	1684	0.4326	0.5338	500	0.8103	11677.1	0.2929	1	0.0508	0.701	0.001	5	0.1787	0.527	0.018	10	0.2818	0.4328	0.0688	0.6	0.0323	0.7543	0	12.5246	0.327	0.399	0.0994	26.8209	0.5002	0.2699	0.2699	12.5789	0.3255	0.4	0.0944
Bothrops_alternatus	topvars	M_0.6_F_th_Set_topvars	topvars	8.6107	1.42694	0	0.0453515	55396.8	0	0.715627	201	1.36427	0	0.0721649	1684	0.4444	0.5486	500	0.8124	11680.5	0.2838	1	0.0492	0.6936	0.0017	5	0.177	0.5217	0.0188	10	0.2779	0.4298	0.0717	0.5187	0.0294	0.7604	0	12.1106	0.3147	0.4015	0.0993	26.7155	0.4848	0.2684	0.2684	12.2782	0.3159	0.4002	0.095
Bothrops_ammodytoides	all	M_3_F_qpt_Set_bioc	bioclim	8.5861	1.1978	0	0.0377358	5089.65	0	0.980447	25	1.22572	0	0.111111	155	1.0512	1.3926	500	0.7869	10154.1	0.3207	1	0.0609	0.7622	0.0136	5	0.1981	0.6092	0.0368	10	0.2855	0.5136	0.0677	0.3442	0.0239	0.8846	0	14.583	0.3419	0.4507	0.0968	30.4903	0.4738	0.2899	0.2903	22.9248	0.4152	0.3619	0.1548
Bothrops_ammodytoides	bioclim	M_3_F_qpt_Set_bioc	bioclim	8.6363	1.20143	0	0.0377358	5089.65	0	0.954886	25	1.19821	0	0.111111	155	0.973	1.2945	500	0.7788	10152.5	0.3382	1	0.0585	0.7835	0.0174	5	0.1994	0.6154	0.0497	10	0.3008	0.5173	0.091	0.1685	0.0187	0.9214	0	10.6666	0.3053	0.5114	0.0942	31.6611	0.5107	0.2925	0.2935	29.3378	0.4861	0.3208	0.2103
Bothrops_ammodytoides	topvars	M_10_F_lt_Set_topvars	topvars	8.8694	1.12032	0	0.0377358	5165.91	0	1	7	1.16181	0	0.111111	154	0.5756	0.8084	122	0.6172	10154	0.4257	1	0.079	0.8905	0.0176	5	0.2496	0.7022	0.0656	10	0.3414	0.6016	0.1747	0.0636	0.043	0.9886	0	6.9337	0.2948	0.6584	0.0909	23.8681	0.4853	0.421	0.4195	8.0461	0.3068	0.6377	0.089
Bothrops_asper	all	M_0.9_F_lqpt_Set_topvars	topvars	9.0129	1.19486	0	0.0481696	57444.7	0	1	176	1.20554	0	0.0747664	1624	0.3562	0.4934	500	0.7481	11617.5	0.4325	1	0.1205	0.8334	0.0054	5	0.2765	0.7097	0.0318	10	0.3638	0.6188	0.0683	0.317	0.0525	0.892	0	13.9396	0.4096	0.5621	0.0995	36.8731	0.5707	0.3233	0.3233	29.4479	0.5243	0.392	0.2417
Bothrops_asper	bioclim	M_2_F_qt_Set_bioc	bioclim	9.1173	1.18484	0	0.044316	57832.8	0	1	62	1.17688	0	0.0654206	1625	0.2507	0.3485	328	0.6981	11617.3	0.4845	1	0.1469	0.8633	0.0044	5	0.3305	0.7538	0.0292	10	0.411	0.6699	0.0665	0.21	0.0463	0.9306	0	13.8418	0.4522	0.6166	0.0996	38.5088	0.605	0.3658	0.3657	23.3245	0.5225	0.5105	0.1911
Bothrops_asper	topvars	M_0.9_F_lqpt_Set_topvars	topvars	9.0105	1.19423	0	0.0481696	57444.7	0	1	176	1.20599	0	0.0654206	1624	0.3592	0.4972	500	0.7498	11611.6	0.4318	1	0.1215	0.835	0.0044	5	0.2775	0.711	0.0276	10	0.3633	0.6204	0.0643	0.2052	0.0398	0.9063	0	13.9762	0.409	0.5632	0.0995	37.4102	0.5707	0.3201	0.3202	27.6536	0.5111	0.4108	0.2165
Bothrops_atrox	all	M_3_F_qpth_Set_topo	topo	9.2563	1.04291	0	0.0486486	46126.6	0	0.495672	36	1.0364	0	0.0533333	1240	0.0927	0.1373	254	0.5868	11236.1	0.5835	1	0.3417	0.9557	0.0111	5	0.4551	0.8846	0.0686	10	0.5027	0.8139	0.126	0.0628	0.0868	0.9918	0	7.5618	0.4853	0.8475	0.0998	42.7403	0.6011	0.4381	0.4381	44.7664	0.6078	0.4188	0.4466
Bothrops_atrox	all	M_3_F_qth_Set_topo	topo	9.2563	1.04216	0	0.0486486	46126.6	0	0.982861	36	1.03688	0	0.0533333	1240	0.0926	0.1369	256	0.5862	11236.1	0.5836	1	0.3415	0.9557	0.0112	5	0.455	0.8846	0.0683	10	0.5029	0.8139	0.127	0.0626	0.0867	0.9918	0	7.5321	0.4856	0.8479	0.0998	42.7023	0.6011	0.4385	0.4386	46.5084	0.6125	0.4026	0.4642
Bothrops_atrox	bioclim	M_3_F_lq_Set_bioc	bioclim	9.2802	1.04213	0	0.0567568	46320.8	0	1	7	1.04446	0	0.0533333	1241	0.0639	0.0876	142	0.5188	11240.4	0.5993	1	0.2969	0.9578	0.0055	5	0.4678	0.8824	0.0682	10	0.529	0.8139	0.1567	0.093	0.1371	0.9918	0	6.8539	0.4965	0.8555	0.0994	38.7338	0.6306	0.506	0.5061	26.5115	0.5156	0.6712	0.2624
Bothrops_atrox	topvars	M_0.1_F_lq_Set_topvars	topvars	9.2228	1.04414	0.002	0.0567568	46129.2	0.354298	1	24	1.06721	0	0.0533333	1240	0.1292	0.1371	500	0.5829	11238.7	0.5629	1	0.2605	0.9317	0.0072	5	0.4096	0.847	0.0648	10	0.4732	0.7704	0.1307	0.0212	0.0317	0.987	0	7.6251	0.4487	0.8048	0.0997	37.5985	0.6109	0.4589	0.4588	34.8952	0.5799	0.513	0.3651
Bothrops_atrox	topvars	M_0.2_F_lq_Set_topvars	topvars	9.23	1.04169	0	0.0567568	46129.6	0.761867	1	23	1.04733	0	0.0666667	1240	0.1235	0.136	494	0.584	11238.5	0.5673	1	0.2693	0.9358	0.0095	5	0.4172	0.8541	0.0703	10	0.4753	0.7779	0.1353	0.062	0.0541	0.985	0	7.2742	0.4473	0.818	0.0996	39.1109	0.6154	0.4503	0.4503	47.8369	0.6336	0.3814	0.4987
Bothrops_atrox	topvars	M_0.3_F_lq_Set_topvars	topvars	9.241	1.04124	0	0.0567568	46128.8	0	1	20	1.04996	0	0.04	1240	0.1107	0.1253	450	0.5711	11238.8	0.5744	1	0.2738	0.9385	0.0069	5	0.4271	0.8581	0.0721	10	0.488	0.7837	0.1409	0.0283	0.0451	0.9884	0	6.9159	0.4553	0.828	0.0996	38.468	0.6208	0.4676	0.4676	55.0555	0.6496	0.335	0.5567
Bothrops_barnetti	all	M_0.6_F_lpt_Set_bioc	bioclim	9.0006	1.88635	0	0	124.876	0.544552	0.265622	3	1.82812	0	0	3	0.232	0.6095	84	0.7861	10002.2	0.5088	1	0.2323	0.8763	0	5	0.3867	0.7813	0	10	0.4555	0.6997	0.0667	32.6806	0.572	0.4729	0	32.6806	0.572	0.4729	0	52.0837	0.6498	0.2946	0.3	72.3698	0.7489	0.1735	0.2
Bothrops_barnetti	all	M_0.6_F_lqpt_Set_bioc	bioclim	8.178	1.88544	0	0	124.876	0.544552	0.265622	3	1.13297	0	1	3	1.0875	1.6445	248	0.8967	10000.7	0.3486	1	0.1391	0.6476	0	5	0.2741	0.5543	0	10	0.3625	0.4884	0	58.3166	0.7208	0.2017	0	58.3166	0.7208	0.2017	0	62.3129	0.7212	0.1649	0.2333	64.5541	0.7283	0.1458	0.0333
Bothrops_barnetti	all	M_0.6_F_lt_Set_bioc	bioclim	8.1957	1.88513	0	0	124.332	0	0.348748	3	1.88206	0	0	3	0.9299	1.316	90	0.8351	10002.3	0.3428	1	0.1438	0.704	0	5	0.2474	0.5801	0	10	0.3128	0.4977	0.0333	24.545	0.442	0.3845	0	24.545	0.442	0.3845	0	35.7736	0.5118	0.2768	0.2666	57.122	0.6105	0.1411	0.1666
Bothrops_barnetti	bioclim	M_0.6_F_lpt_Set_bioc	bioclim	8.8639	1.88501	0	0	124.876	0.544552	0.265793	3	1.43914	0	0.333333	3	0.3485	0.6483	172	0.818	10003	0.4542	1	0.1972	0.8492	0	5	0.3335	0.74	0	10	0.4034	0.6521	0	37.118	0.6	0.3756	0	37.118	0.6	0.3756	0	53.5954	0.6205	0.2329	0.2666	55.0237	0.6483	0.2243	0.1
Bothrops_barnetti	bioclim	M_0.6_F_lqpt_Set_bioc	bioclim	8.9835	1.88523	0	0	124.876	0.544552	0.265793	3	1.8054	0	0	3	0.2487	0.5511	104	0.8051	10003	0.5009	1	0.2539	0.8597	0	5	0.4108	0.772	0	10	0.485	0.6818	0.0333	38.8469	0.6245	0.4252	0	38.8469	0.6245	0.4252	0	58.3435	0.6546	0.2491	0.2666	66.4524	0.7186	0.2	0.1333
Bothrops_barnetti	bioclim	M_0.6_F_lt_Set_bioc	bioclim	8.6416	1.88607	0	0	124.332	0	0.348973	3	1.90024	0	0	3	0.5395	0.8161	88	0.8173	10003	0.4396	1	0.2102	0.8053	0	5	0.3268	0.7094	0	10	0.3891	0.6242	0	34.9945	0.5898	0.3876	0	34.9945	0.5898	0.3876	0	46.2374	0.6328	0.2835	0.2	64.9863	0.6707	0.138	0.1666
Bothrops_barnetti	topvars	M_3_F_lp_Set_topvars	topvars	8.7276	1.33384	0	0.333333	131.023	0.032286	1	1	1.60116	0	0.333333	3	0.5403	0.7396	96	0.7495	10003	0.5205	1	0.2565	0.8631	0	5	0.4199	0.7833	0	10	0.4777	0.7152	0	55.6453	0.6717	0.309	0	55.6453	0.6717	0.309	0	59.0318	0.6733	0.2778	0.2333	55.6453	0.6717	0.309	0
Bothrops_barnetti	topvars	M_3_F_lpt_Set_topvars	topvars	9.0788	1.33986	0	0.333333	131.023	0.032286	1	1	1.84713	0	0	3	0.15	0.2737	108	0.7612	10003	0.5582	1	0.2762	0.9286	0	5	0.455	0.8376	0	10	0.5176	0.7665	0	56.152	0.6529	0.3195	0	56.152	0.6529	0.3195	0	59.5265	0.6541	0.2881	0.1666	56.152	0.6529	0.3195	0
Bothrops_barnetti	topvars	M_3_F_pt_Set_topvars	topvars	9.1511	1.34569	0	0.333333	130.991	0	1	1	1.44401	0	0.333333	3	0.0594	0.143	64	0.6295	10002.1	0.5925	1	0.2796	0.9431	0	5	0.4882	0.867	0	10	0.5582	0.8037	0	41.1397	0.6489	0.5025	0	41.1397	0.6489	0.5025	0	51.0907	0.6523	0.4104	0.3667	41.1397	0.6489	0.5025	0
Bothrops_barnetti	topvars	M_4_F_lp_Set_topvars	topvars	9.1028	1.31284	0	0.333333	131.281	0.289946	1	1	1.32142	0	0.666667	3	0.1238	0.2087	88	0.6626	10003	0.5727	1	0.3253	0.9443	0	5	0.4673	0.8577	0	10	0.5365	0.7889	0	41.3002	0.6425	0.4843	0	41.3002	0.6425	0.4843	0	50.5792	0.6443	0.3965	0.2667	41.3002	0.6425	0.4843	0
Bothrops_barnetti	topvars	M_4_F_lph_Set_topvars	topvars	9.1135	1.3136	0	0.333333	131.281	0.289946	1	1	1.30331	0	0.666667	3	0.1308	0.2544	86	0.6466	10001.9	0.568	1	0.2682	0.9544	0	5	0.4079	0.858	0	10	0.4863	0.7764	0	41.3075	0.6477	0.4514	0	41.3075	0.6477	0.4514	0	48.1136	0.6508	0.3878	0.4333	41.3075	0.6477	0.4514	0
Bothrops_barnetti	topvars	M_4_F_lpt_Set_topvars	topvars	8.7738	1.31701	0	0.333333	131.281	0.289946	1	1	1.34714	0	0.666667	3	0.4662	0.6703	76	0.7091	10003	0.5439	1	0.3052	0.8629	0	5	0.4618	0.799	0	10	0.5292	0.743	0	50.1229	0.6816	0.423	0	50.1229	0.6816	0.423	0	54.9177	0.6827	0.3778	0.3333	50.1229	0.6816	0.423	0
Bothrops_barnetti	topvars	M_4_F_lpth_Set_topvars	topvars	8.4447	1.31615	0	0.333333	131.281	0.289946	1	1	1.31057	0	0.666667	3	0.7606	1.0057	116	0.7365	10003	0.482	1	0.2735	0.8291	0	5	0.4043	0.7407	0	10	0.4633	0.6743	0	46.5127	0.6498	0.3829	0	46.5127	0.6498	0.3829	0	51.2885	0.6506	0.3375	0.3333	46.5127	0.6498	0.3829	0
Bothrops_barnetti	topvars	M_4_F_ph_Set_topvars	topvars	9.0537	1.32516	0	0.333333	131.196	0.205492	1	1	1.37041	0	0.666667	3	0.1734	0.2451	72	0.626	10002.3	0.5513	1	0.3043	0.9292	0	5	0.4473	0.8328	0	10	0.5181	0.7619	0	37.6109	0.6339	0.4915	0	37.6109	0.6339	0.4915	0	45.7581	0.6355	0.4142	0.4	37.6109	0.6339	0.4915	0
Bothrops_barnetti	topvars	M_4_F_pt_Set_topvars	topvars	8.0665	1.32033	0	0.333333	131.196	0.205492	1	1	1.53462	0	0.333333	3	1.1665	1.5377	116	0.7141	10001.7	0.4001	1	0.219	0.7309	0	5	0.3366	0.6368	0	10	0.3993	0.5701	0	45.8244	0.6779	0.3436	0	45.8244	0.6779	0.3436	0	49.0675	0.6786	0.3129	0.3333	45.8244	0.6779	0.3436	0
Bothrops_barnetti	topvars	M_4_F_pth_Set_topvars	topvars	8.8223	1.31427	0	0.333333	131.196	0.205492	1	1	1.40443	0	0.666667	3	0.4178	0.5881	70	0.6409	10002	0.5487	1	0.3202	0.8691	0	5	0.4693	0.8062	0	10	0.5358	0.7504	0	46.0902	0.6742	0.4624	0	46.0902	0.6742	0.4624	0	49.8564	0.6754	0.427	0.3333	46.0902	0.6742	0.4624	0
Bothrops_barnetti	topvars	M_5_F_l_Set_topvars	topvars	9.0404	1.27641	0	0.333333	131.529	0.537995	1	1	1.33969	0	0.666667	3	0.2204	0.3295	62	0.7042	10003	0.5312	1	0.2243	0.9256	0	5	0.3754	0.815	0	10	0.4546	0.7294	0	45.2926	0.6355	0.3667	0	45.2926	0.6355	0.3667	0	48.2415	0.6382	0.3394	0.4667	45.2926	0.6355	0.3667	0
Bothrops_barnetti	topvars	M_5_F_lh_Set_topvars	topvars	9.0759	1.27746	0	0.333333	131.529	0.537995	1	1	1.59033	0	0.333333	3	0.154	0.2329	68	0.7462	10003	0.5608	1	0.371	0.9297	0	5	0.4804	0.8491	0	10	0.5287	0.7823	0	54.1189	0.6376	0.3439	0	54.1189	0.6376	0.3439	0	58.7623	0.6394	0.2997	0.2	54.1189	0.6376	0.3439	0
Bothrops_barnetti	topvars	M_5_F_lp_Set_topvars	topvars	8.8149	1.32917	0	0.333333	131.395	0.403823	1	1	1.45606	0	0.333333	3	0.4223	0.6096	70	0.7019	10003	0.5541	1	0.3628	0.8751	0	5	0.4886	0.8178	0	10	0.5427	0.7638	0	50.7292	0.6777	0.4315	0	50.7292	0.6777	0.4315	0	55.4444	0.6783	0.386	0.3333	50.7292	0.6777	0.4315	0
Bothrops_barnetti	topvars	M_5_F_lph_Set_topvars	topvars	9.0909	1.3208	0	0.333333	131.395	0.403823	1	1	1.23284	0	0.666667	3	0.1521	0.2577	74	0.6553	10003	0.5629	1	0.3375	0.9525	0	5	0.4271	0.8576	0	10	0.4958	0.7793	0	40.1246	0.6414	0.4694	0	40.1246	0.6414	0.4694	0	49.7267	0.6434	0.3768	0.3666	40.1246	0.6414	0.4694	0
Bothrops_barnetti	topvars	M_5_F_lpt_Set_topvars	topvars	7.7301	1.32481	0	0.333333	131.395	0.403823	1	1	1.21315	0	1	3	1.4098	1.8942	142	0.8346	10003	0.3565	1	0.1768	0.7056	0	5	0.288	0.593	0	10	0.3423	0.5172	0	52.8817	0.6534	0.2258	0	52.8817	0.6534	0.2258	0	54.6197	0.6541	0.2092	0.2333	52.8817	0.6534	0.2258	0
Bothrops_barnetti	topvars	M_5_F_lpth_Set_topvars	topvars	9.1493	1.32692	0	0.333333	131.395	0.403823	1	1	1.10913	0	0.666667	3	0.1072	0.2134	56	0.6489	10001.9	0.5901	1	0.3584	0.9713	0	5	0.4389	0.8906	0	10	0.5017	0.8131	0	44.0626	0.6509	0.4528	0	44.0626	0.6509	0.4528	0	51.6554	0.6516	0.3791	0.5667	44.0626	0.6509	0.4528	0
Bothrops_barnetti	topvars	M_5_F_lqp_Set_topvars	topvars	9.1153	1.24351	0	0.333333	131.395	0.403823	1	1	1.41391	0	0.333333	3	0.1265	0.2296	60	0.673	10003	0.5722	1	0.2751	0.9438	0	5	0.4927	0.8539	0	10	0.5537	0.7828	0	46.476	0.6498	0.4359	0	46.476	0.6498	0.4359	0	50.0801	0.6501	0.4021	0.3333	46.476	0.6498	0.4359	0
Bothrops_barnetti	topvars	M_5_F_lqph_Set_topvars	topvars	9.1438	1.24351	0	0.333333	131.395	0.403823	1	1	1.863	0	0	3	0.071	0.1711	72	0.7567	10001.7	0.5887	1	0.2884	0.9425	0	5	0.5157	0.8663	0	10	0.5719	0.8034	0	59.6983	0.6579	0.3421	0	59.6983	0.6579	0.3421	0	65.2969	0.6582	0.2894	0.3	59.6983	0.6579	0.3421	0
Bothrops_barnetti	topvars	M_5_F_lqpt_Set_topvars	topvars	8.77	1.24351	0	0.333333	131.395	0.403823	1	1	1.25044	0	0.666667	3	0.4794	0.6951	76	0.7202	10002	0.5221	1	0.253	0.856	0	5	0.4381	0.7752	0	10	0.5084	0.7113	0	48.5292	0.6805	0.4042	0	48.5292	0.6805	0.4042	0	57.5237	0.6809	0.3192	0.2333	48.5292	0.6805	0.4042	0
Bothrops_barnetti	topvars	M_5_F_lqpth_Set_topvars	topvars	9.0496	1.24351	0	0.333333	131.395	0.403823	1	1	1.33262	0	0.666667	3	0.2026	0.3904	70	0.773	10001.3	0.5307	1	0.1819	0.9257	0	5	0.3362	0.8014	0	10	0.4468	0.7114	0	58.4709	0.6704	0.2583	0	58.4709	0.6704	0.2583	0	58.4777	0.6704	0.2583	0.1	58.4709	0.6704	0.2583	0
Bothrops_barnetti	topvars	M_5_F_lt_Set_topvars	topvars	9.0696	1.27995	0	0.333333	131.529	0.537995	1	1	1.49325	0	0.666667	3	0.1795	0.2811	66	0.7262	10003	0.5493	1	0.2952	0.9356	0	5	0.4178	0.838	0	10	0.4829	0.7587	0	50.6107	0.6377	0.3437	0	50.6107	0.6377	0.3437	0	52.7713	0.6403	0.3238	0.3333	50.6107	0.6377	0.3437	0
Bothrops_barnetti	topvars	M_5_F_lth_Set_topvars	topvars	9.113	1.27743	0	0.333333	131.529	0.537995	1	1	1.4534	0	0.666667	3	0.1288	0.2356	68	0.752	10002.1	0.5697	1	0.3049	0.9471	0	5	0.4493	0.8596	0	10	0.5069	0.7843	0	53.7196	0.6445	0.3382	0	53.7196	0.6445	0.3382	0	56.0043	0.6481	0.3185	0.3667	53.7196	0.6445	0.3382	0
Bothrops_barnetti	topvars	M_5_F_ph_Set_topvars	topvars	8.8162	1.33107	0	0.333333	131.4	0.409492	1	1	1.46834	0	0.333333	3	0.3575	0.4826	102	0.6793	10002.1	0.527	1	0.3333	0.9181	0	5	0.4444	0.8222	0	10	0.5015	0.7497	0	40.3196	0.6216	0.4562	0	40.3196	0.6216	0.4562	0	49.9741	0.6227	0.363	0.3333	40.3196	0.6216	0.4562	0
Bothrops_barnetti	topvars	M_5_F_pt_Set_topvars	topvars	8.8581	1.32773	0	0.333333	131.4	0.409492	1	1	1.60795	0	0	3	0.3832	0.5592	72	0.6837	10003	0.554	1	0.3492	0.8755	0	5	0.4878	0.8158	0	10	0.5457	0.7613	0	49.9659	0.6771	0.4399	0	49.9659	0.6771	0.4399	0	56.5356	0.6781	0.3764	0.3	49.9659	0.6771	0.4399	0
Bothrops_barnetti	topvars	M_5_F_pth_Set_topvars	topvars	8.8569	1.32759	0	0.333333	131.4	0.409492	1	1	1.42307	0	0.333333	3	0.3814	0.5506	62	0.6227	10001.8	0.5609	1	0.4119	0.8847	0	5	0.5047	0.8309	0	10	0.5541	0.7778	0	46.0618	0.6739	0.4918	0	46.0618	0.6739	0.4918	0	50.8104	0.6744	0.4458	0.3667	46.0618	0.6739	0.4918	0
Bothrops_barnetti	topvars	M_5_F_qp_Set_topvars	topvars	8.2069	1.24351	0	0.333333	131.395	0.403823	1	1	1.30513	0	1	3	0.9735	1.5544	158	0.7965	10002	0.4666	1	0.218	0.7825	0	5	0.379	0.6924	0	10	0.4466	0.6325	0	59.5377	0.726	0.2843	0	59.5377	0.726	0.2843	0	62.284	0.7261	0.2584	0.2333	59.5377	0.726	0.2843	0
Bothrops_barnetti	topvars	M_5_F_qph_Set_topvars	topvars	9.1523	1.24351	0	0.333333	131.395	0.403823	1	1	1.3068	0	1	3	0.0464	0.1458	70	0.716	10003	0.5935	1	0.2996	0.94	0	5	0.5108	0.8671	0	10	0.5764	0.8031	0	51.1459	0.6625	0.4388	0	51.1459	0.6625	0.4388	0	59.3071	0.6629	0.3611	0.3333	51.1459	0.6625	0.4388	0
Bothrops_barnetti	topvars	M_5_F_qpt_Set_topvars	topvars	9.1614	1.24351	0	0.333333	131.395	0.403823	1	1	1.35874	0	1	3	0.0425	0.1419	74	0.7636	10003	0.599	1	0.3005	0.9457	0	5	0.5221	0.8741	0	10	0.5819	0.8134	0	58.2222	0.6622	0.3701	0	58.2222	0.6622	0.3701	0	63.9437	0.6625	0.316	0.2666	58.2222	0.6622	0.3701	0
Bothrops_barnetti	topvars	M_5_F_qpth_Set_topvars	topvars	9.1603	1.24351	0	0.333333	131.395	0.403823	1	1	1.27598	0	0.333333	3	0.0565	0.1325	68	0.6971	10003	0.5993	1	0.3287	0.9518	0	5	0.5539	0.8833	0	10	0.5948	0.8234	0	49.5573	0.6498	0.4501	0	49.5573	0.6498	0.4501	0	57.9231	0.6502	0.3708	0.3333	49.5573	0.6498	0.4501	0
Bothrops_barnetti	topvars	M_6_F_l_Set_topvars	topvars	9.0488	1.24351	0	0.333333	131.7	0.709035	1	1	1.19834	0	0.666667	3	0.1985	0.2699	52	0.6774	10003	0.542													33.2972	0.6303	0.5232	0	33.2972	0.6303	0.5232	0	35.1229	0.633	0.5072	0.2	33.2972	0.6303	0.5232	0
Bothrops_barnetti	topvars	M_6_F_lh_Set_topvars	topvars	8.6141	1.24351	0	0.333333	131.7	0.709035	1	1	1.32907	0	0.333333	3	0.6046	0.7694	64	0.7056	10001.9	0.5058													41.2527	0.6454	0.4919	0	41.2527	0.6454	0.4919	0	45.5781	0.6468	0.4501	0.2333	41.2527	0.6454	0.4919	0
Bothrops_barnetti	topvars	M_6_F_lp_Set_topvars	topvars	8.8288	1.13027	0	0.333333	131.575	0.583724	1	1	1.16501	0	1	3	0.4318	0.6286	54	0.6615	10002	0.5408													40.194	0.6741	0.4986	0	40.194	0.6741	0.4986	0	43.9402	0.6748	0.4623	0.3333	40.194	0.6741	0.4986	0
Bothrops_barnetti	topvars	M_6_F_lph_Set_topvars	topvars	9.1521	1.13027	0	0.333333	131.575	0.583724	1	1	1.20148	0	0.666667	3	0.0804	0.1962	54	0.6451	10001.9	0.5922													40.5749	0.6502	0.4985	0	40.5749	0.6502	0.4985	0	42.472	0.6514	0.4803	0.3	40.5749	0.6502	0.4985	0
Bothrops_barnetti	topvars	M_6_F_lpt_Set_topvars	topvars	9.1651	1.13027	0	0.333333	131.575	0.583724	1	1	1.16821	0	0.666667	3	0.063	0.1512	44	0.6062	10003	0.601													29.8429	0.6458	0.6274	0	29.8429	0.6458	0.6274	0	31.5527	0.6463	0.6108	0.2667	29.8429	0.6458	0.6274	0
Bothrops_barnetti	topvars	M_6_F_lpth_Set_topvars	topvars	8.8561	1.13027	0	0.333333	131.575	0.583724	1	1	1.35651	0	0.333333	3	0.3943	0.5574	60	0.6809	10002.1	0.5519													44.0725	0.6702	0.4805	0	44.0725	0.6702	0.4805	0	51.7609	0.6708	0.4049	0.2666	44.0725	0.6702	0.4805	0
Bothrops_barnetti	topvars	M_6_F_lqp_Set_topvars	topvars	8.7778	1.1897	0	0.333333	131.58	0.589122	1	1	1.2617	0	0.333333	3	0.475	0.6951	64	0.6967	10003	0.5199	1	0.2634	0.8615	0	5	0.4291	0.7785	0	10	0.4973	0.7121	0	44.6664	0.6785	0.4352	0	44.6664	0.6785	0.4352	0	56.4961	0.6789	0.3228	0.2333	44.6664	0.6785	0.4352	0
Bothrops_barnetti	topvars	M_6_F_lqph_Set_topvars	topvars	9.1715	1.1897	0	0.333333	131.58	0.589122	1	1	1.27804	0	0.333333	3	0.0473	0.1176	64	0.628	10003	0.6057	1	0.3456	0.9593	0	5	0.5376	0.8923	0	10	0.5919	0.8311	0	42.8156	0.6515	0.5195	0	42.8156	0.6515	0.5195	0	51.3566	0.6519	0.4383	0.3333	42.8156	0.6515	0.5195	0
Bothrops_barnetti	topvars	M_6_F_lqpt_Set_topvars	topvars	9.1757	1.1897	0	0.333333	131.58	0.589122	1	1	1.32632	0	1	3	0.0317	0.1133	72	0.72	10003	0.6081	1	0.3244	0.9553	0	5	0.5253	0.8874	0	10	0.5904	0.8281	0	51.1449	0.6561	0.4416	0	51.1449	0.6561	0.4416	0	59.9319	0.6565	0.3588	0.2666	51.1449	0.6561	0.4416	0
Bothrops_barnetti	topvars	M_6_F_lqpth_Set_topvars	topvars	8.7523	1.1897	0	0.333333	131.58	0.589122	1	1	1.32834	0	1	3	0.511	0.7824	72	0.7811	10003	0.498	1	0.2078	0.8539	0	5	0.3439	0.7527	0	10	0.4362	0.6734	0	59.2485	0.6936	0.2632	0	59.2485	0.6936	0.2632	0	59.3055	0.6936	0.2627	0.2	59.2485	0.6936	0.2632	0
Bothrops_barnetti	topvars	M_6_F_lt_Set_topvars	topvars	8.9122	1.24351	0	0.333333	131.7	0.709035	1	1	1.37588	0	0.333333	3	0.2664	0.3603	66	0.7201	10003	0.5516	1	0.3856	0.939	0	5	0.4821	0.8591	0	10	0.5249	0.788	0	47.9051	0.6143	0.416	0	47.9051	0.6143	0.416	0	56.6628	0.6173	0.3314	0.3333	47.9051	0.6143	0.416	0
Bothrops_barnetti	topvars	M_6_F_lth_Set_topvars	topvars	8.8883	1.24351	0	0.333333	131.7	0.709035	1	1	1.38349	0	0.333333	3	0.2971	0.3876	66	0.6807	10003	0.5396													39.9405	0.6115	0.478	0	39.9405	0.6115	0.478	0	47.8874	0.6133	0.4004	0.3667	39.9405	0.6115	0.478	0
Bothrops_barnetti	topvars	M_6_F_ph_Set_topvars	topvars	9.1293	1.13027	0	0.333333	131.575	0.583724	1	1	1.43637	0	0.333333	3	0.0889	0.1531	68	0.6588	10001.1	0.5881													44.4401	0.6416	0.479	0	44.4401	0.6416	0.479	0	48.88	0.6417	0.435	0.4	44.4401	0.6416	0.479	0
Bothrops_barnetti	topvars	M_6_F_pt_Set_topvars	topvars	9.1983	1.13027	0	0.333333	131.575	0.583724	1	1	1.39883	0	0.333333	3	0.0114	0.0452	44	0.5744	10003	0.6235													29.3233	0.6411	0.6815	0	29.3233	0.6411	0.6815	0	32.8151	0.6415	0.6473	0.1667	29.3233	0.6411	0.6815	0
Bothrops_barnetti	topvars	M_6_F_pth_Set_topvars	topvars	8.8508	1.13027	0	0.333333	131.575	0.583724	1	1	1.60174	0	0	3	0.2772	0.393	78	0.644	10003	0.5593													36.3883	0.6129	0.5397	0	36.3883	0.6129	0.5397	0	36.8358	0.6132	0.5355	0.2333	36.3883	0.6129	0.5397	0
Bothrops_barnetti	topvars	M_6_F_qp_Set_topvars	topvars	9.1062	1.1897	0	0.333333	131.575	0.583724	1	1	1.23838	0	0.666667	3	0.1162	0.2185	82	0.7159	10001.7	0.5769	1	0.3147	0.9264	0	5	0.4996	0.8523	0	10	0.5631	0.7905	0	46.4104	0.6602	0.4604	0	46.4104	0.6602	0.4604	0	57.8327	0.6607	0.352	0.2666	50.2914	0.6603	0.4236	0.0333
Bothrops_barnetti	topvars	M_6_F_qph_Set_topvars	topvars	9.1455	1.1897	0	0.333333	131.575	0.583724	1	1	1.28909	0	0.666667	3	0.0759	0.1875	68	0.6883	10002.2	0.5892	1	0.2986	0.9525	0	5	0.4808	0.8712	0	10	0.5464	0.8026	0	48.5286	0.6583	0.4359	0	48.5286	0.6583	0.4359	0	54.9576	0.6586	0.3748	0.2333	48.5286	0.6583	0.4359	0
Bothrops_barnetti	topvars	M_6_F_qpt_Set_topvars	topvars	8.7838	1.1897	0	0.333333	131.575	0.583724	1	1	1.23301	0	0.666667	3	0.4898	0.7494	72	0.6813	10003	0.5023	1	0.2377	0.8625	0	5	0.3771	0.7661	0	10	0.4527	0.6886	0	43.4312	0.6838	0.421	0	43.4312	0.6838	0.421	0	50.0742	0.684	0.3576	0.2333	43.4312	0.6838	0.421	0
Bothrops_barnetti	topvars	M_6_F_qpth_Set_topvars	topvars	9.1625	1.1897	0	0.333333	131.575	0.583724	1	1	1.24425	0	0.333333	3	0.0488	0.1333	66	0.6757	10001.2	0.6003	1	0.3394	0.9569	0	5	0.5188	0.8846	0	10	0.5759	0.8208	0	43.9692	0.6542	0.5033	0	43.9692	0.6542	0.5033	0	56.4615	0.6546	0.3836	0.3333	47.8699	0.6543	0.4659	0.0333
Bothrops_bilineatus	all	M_0.9_F_qp_Set_topvars	topvars	8.9023	1.15327	0	0.049505	12000.1	1.37217	0.759191	29	1.15155	0	0.1	334	0.415	0.4974	500	0.8056	10334	0.4336	1	0.1491	0.8877	0.0069	5	0.2635	0.7684	0.0311	10	0.3225	0.6656	0.0557	0.2587	0.0535	0.9529	0	16.0887	0.3773	0.5661	0.0973	42.0755	0.5723	0.2746	0.274	51.0932	0.6317	0.2077	0.3147
Bothrops_bilineatus	all	M_1_F_qp_Set_topvars	topvars	8.8696	1.17745	0	0.049505	11998.7	0	0.601227	29	1.25744	0	0.1	334	0.4327	0.5264	500	0.8044	10334	0.4195	1	0.1478	0.8662	0.006	5	0.2509	0.7452	0.029	10	0.3186	0.6424	0.0662	0.3758	0.0649	0.9169	0	15.4816	0.3727	0.555	0.0979	41.3994	0.5691	0.2708	0.2707	45.8248	0.5957	0.2377	0.2904
Bothrops_bilineatus	all	M_2_F_qp_Set_topvars	topvars	8.9422	1.20064	0	0.029703	11999	0.214909	0.347066	22	1.14339	0	0.1	334	0.356	0.4672	500	0.798	10334	0.4529	1	0.1394	0.8931	0.0057	5	0.2706	0.7685	0.0278	10	0.3438	0.667	0.0518	0.7966	0.0984	0.9162	0	17.8281	0.423	0.5481	0.097	43.483	0.5986	0.2823	0.2823	46.9613	0.6168	0.2594	0.2806
Bothrops_bilineatus	bioclim	M_4_F_pth_Set_bioc	bioclim	9.0076	1.14531	0	0.049505	12040.5	0	1	25	1.17289	0	0.1	334	0.3668	0.4992	398	0.8133	10334	0.4876	1	0.1593	0.9291	0.0012	5	0.2913	0.8079	0.0123	10	0.3734	0.7099	0.035	1.632	0.1737	0.9109	0	21.0087	0.4664	0.5515	0.0976	50.9913	0.6399	0.2629	0.2629	50.6773	0.6368	0.265	0.2449
Bothrops_bilineatus	topvars	M_0.9_F_qp_Set_topvars	topvars	8.8775	1.15824	0	0.049505	12000.1	1.37217	0.759191	29	1.25479	0	0.1	334	0.4496	0.5316	500	0.8105	10334	0.4226	1	0.1496	0.8739	0.006	5	0.253	0.7529	0.0243	10	0.3173	0.6492	0.0482	0.2744	0.0448	0.9455	0	17.4064	0.3877	0.5318	0.0982	41.7452	0.5699	0.27	0.2707	48.6326	0.6161	0.2186	0.306
Bothrops_bilineatus	topvars	M_1_F_qp_Set_topvars	topvars	8.9145	1.18344	0	0.049505	11998.7	0	0.601227	29	1.24175	0	0.1	334	0.4119	0.4994	500	0.8064	10333.3	0.4402	1	0.1557	0.8857	0.0069	5	0.2775	0.7738	0.0231	10	0.3373	0.6758	0.0539	0.1834	0.0412	0.9593	0	16.4919	0.3895	0.5733	0.0967	43.5938	0.5708	0.2714	0.2715	49.3052	0.607	0.23	0.2904
Bothrops_bilineatus	topvars	M_2_F_qp_Set_topvars	topvars	8.9381	1.20516	0	0.029703	11999	0.214909	0.347066	22	1.14807	0	0.1	334	0.3618	0.4669	500	0.8041	10332.8	0.4517	1	0.1404	0.8865	0.0057	5	0.2717	0.7637	0.021	10	0.3469	0.6633	0.047	0.3656	0.0695	0.9401	0	17.9674	0.4305	0.5444	0.0979	44.3665	0.6057	0.2786	0.2787	51.5399	0.6397	0.2272	0.3111
Bothrops_brazili	all	M_0.4_F_qp_Set_topvars	topvars	8.2306	1.41869	0	0.047619	2882.49	0	0.934303	21	1.85467	0	0	82	1.038	1.2599	500	0.9141	10080.4	0.2221	1	0.0467	0.7196	0.0024	5	0.1165	0.5363	0.0207	10	0.1805	0.4167	0.0366	1.9123	0.0628	0.6712	0	23.8951	0.3398	0.2451	0.0903	33.3505	0.4463	0.1624	0.1634	33.7557	0.4479	0.1641	0.1293
Bothrops_brazili	bioclim	M_0.4_F_qp_Set_bioc	bioclim	8.411	1.29316	0	0.047619	2928.76	0	0.495896	21	1.92124	0	0	82	0.9076	1.0916	500	0.9028	10082	0.2652	1	0.0539	0.7589	0.0037	5	0.1367	0.575	0.0366	10	0.2106	0.4563	0.0403	1.5523	0.0664	0.7283	0	27.551	0.4109	0.2477	0.0903	37.9423	0.5266	0.1693	0.1731	37.7772	0.5178	0.1765	0.1293
Bothrops_brazili	bioclim	M_0.5_F_lqp_Set_bioc	bioclim	8.4443	1.26591	0	0.047619	2930.57	1.80923	0.200688	20	1.92336	0	0	82	0.8783	1.0766	500	0.8974	10082	0.2748	1	0.0555	0.7819	0.0037	5	0.1439	0.5991	0.0342	10	0.2157	0.4808	0.05	1.4285	0.0677	0.7532	0	24.531	0.3675	0.2959	0.0878	37.5749	0.5062	0.1778	0.178	41.2256	0.5486	0.1624	0.1561
Bothrops_brazili	bioclim	M_0.5_F_qp_Set_bioc	bioclim	8.4205	1.27522	0	0.047619	2930.25	1.48862	0.235581	19	1.91984	0	0	82	0.8846	1.0788	500	0.8959	10082	0.2679	1	0.0536	0.7691	0.0073	5	0.1365	0.5836	0.0329	10	0.2056	0.4609	0.0537	1.9415	0.0636	0.7482	0	25.4174	0.3911	0.2651	0.0939	36.6374	0.5196	0.1747	0.1792	34.8692	0.5003	0.1896	0.1281
Bothrops_brazili	topvars	M_0.4_F_qp_Set_topvars	topvars	8.2265	1.41233	0	0.047619	2882.49	0	0.934303	21	1.80092	0	0	82	1.0984	1.3032	500	0.919	10082	0.2173	1	0.0428	0.7717	0	5	0.1054	0.5671	0.0098	10	0.1639	0.4351	0.0317	5.1629	0.1041	0.5768	0	27.6611	0.355	0.2029	0.0939	34.1292	0.4351	0.1542	0.1536	29.2944	0.3754	0.1899	0.0891
Bothrops_caribbaeus	all	M_2_F_h_Set_topo	topo	6.397	1.73934	0	0	163.84	0.193177	0.999558	5	1.22425	0	0.6	6	0.2033	0.5464	126	0.7939	734	0.5145	1	0.4036	0.6263	0.1667	5	0.4144	0.5922	0.1667	10	0.424	0.5371	0.1667	24.1418	0.5392	0.6588	0	24.1418	0.5392	0.6588	0	59.0017	0.5616	0.2199	0.3167	75.6761	0.7961	0.0926	0.3
Bothrops_caribbaeus	all	M_2_F_lh_Set_topo	topo	6.4204	1.73934	0	0	163.84	0.193177	0.499899	5	1.25059	0	0.2	6	0.1789	0.5633	90	0.8124	734	0.528	1	0.3973	0.7897	0.1	5	0.4193	0.7318	0.1	10	0.439	0.6688	0.1	26.853	0.5198	0.6127	0	26.853	0.5198	0.6127	0	58.7958	0.5851	0.2357	0.2833	66.7981	0.7054	0.1745	0.2
Bothrops_caribbaeus	all	M_2_F_lph_Set_topo	topo	6.4817	1.73934	0	0	163.84	0.193177	0.199989	5	1.18202	0	0.6	6	0.1178	0.4349	102	0.8366	734	0.5557	1	0.3891	0.9004	0.05	5	0.4233	0.8339	0.05	10	0.4506	0.7598	0.05	46.0236	0.5763	0.411	0	46.0236	0.5763	0.411	0	62.1521	0.6169	0.2304	0.2	62.8594	0.6636	0.2387	0.0833
Bothrops_caribbaeus	all	M_2_F_lpth_Set_topo	topo	6.3634	1.73934	0	0	163.84	0.193177	0.0980114	5	1.36581	0	0.6	6	0.2362	0.6931	150	0.8433	734	0.4978	1	0.3226	0.893	0.0333	5	0.3644	0.8067	0.0333	10	0.3894	0.7064	0.0333	35.5278	0.4975	0.4553	0	35.5278	0.4975	0.4553	0	55.197	0.596	0.2323	0.25	63.6606	0.7219	0.2033	0.1333
Bothrops_caribbaeus	all	M_2_F_lqph_Set_topo	topo	6.4175	1.73934	0	0	163.647	0	0.11968	5	1.15615	0	1	6	0.1806	0.5973	122	0.8332	734	0.5255	1	0.3374	0.8661	0.05	5	0.4021	0.7909	0.05	10	0.4349	0.7152	0.0667	31.0647	0.5564	0.5411	0	31.0647	0.5564	0.5411	0	62.7088	0.651	0.2011	0.2334	67.8739	0.7078	0.1631	0.1667
Bothrops_caribbaeus	all	M_2_F_lqpth_Set_topo	topo	6.2847	1.73934	0	0	163.647	0	0.0887828	5	1.2331	0	0.8	6	0.3122	0.6748	114	0.8529	734	0.4944	1	0.3415	0.8396	0.0167	5	0.4093	0.7585	0.0167	10	0.4448	0.6921	0.0333	42.7077	0.6135	0.4238	0	42.7077	0.6135	0.4238	0	61.8211	0.6456	0.2274	0.25	68.7345	0.7071	0.1787	0.1333
Bothrops_caribbaeus	all	M_2_F_lth_Set_topo	topo	6.4089	1.73934	0	0	163.84	0.193177	0.16666	5	1.20941	0	0.6	6	0.1914	0.578	140	0.8029	734	0.5215	1	0.3575	0.8245	0.1	5	0.3958	0.7519	0.1	10	0.4246	0.677	0.1	33.4298	0.5664	0.5255	0	33.4298	0.5664	0.5255	0	58.1777	0.6013	0.2467	0.2833	71.1796	0.7265	0.1386	0.2167
Bothrops_caribbaeus	all	M_2_F_ph_Set_topo	topo	6.4908	1.73934	0	0	163.84	0.193177	0.333293	5	1.26073	0	0.2	6	0.1083	0.3924	70	0.7689	734	0.5617	1	0.4361	0.7555	0.1333	5	0.455	0.705	0.1333	10	0.475	0.6488	0.1333	24.6164	0.5542	0.6617	0	24.6164	0.5542	0.6617	0	58.6084	0.5659	0.264	0.3833	71.5552	0.7069	0.1548	0.3
Bothrops_caribbaeus	all	M_2_F_pth_Set_topo	topo	6.4333	1.73934	0	0	163.84	0.193177	0.123433	5	1.19035	0	0.6	6	0.1658	0.5524	128	0.8256	734	0.5319	1	0.3942	0.827	0.0667	5	0.4125	0.7752	0.0667	10	0.43	0.7159	0.0667	34.1214	0.5213	0.5475	0	34.1214	0.5213	0.5475	0	57.7607	0.6215	0.2399	0.2334	57.703	0.6596	0.2474	0.1167
Bothrops_caribbaeus	all	M_2_F_qph_Set_topo	topo	6.2735	1.73934	0	0	163.647	0	0.155093	5	1.10482	0	0.8	6	0.3236	0.7742	152	0.8576	734	0.4656	1	0.28	0.7988	0.05	5	0.3581	0.7078	0.05	10	0.4016	0.6319	0.05	36.7492	0.5547	0.412	0	36.7492	0.5547	0.412	0	55.6854	0.6059	0.2097	0.2167	60.861	0.6914	0.1845	0.1334
Bothrops_caribbaeus	all	M_2_F_qpth_Set_topo	topo	6.1857	1.73934	0	0	163.647	0	0.0974329	5	1.26523	0	0.8	6	0.4112	0.859	164	0.8664	734	0.4379	1	0.2684	0.845	0	5	0.3324	0.7444	0	10	0.3819	0.662	0	31.3364	0.5431	0.4538	0	31.3364	0.5431	0.4538	0	55.6152	0.6192	0.1924	0.2167	60.3451	0.6505	0.1542	0.1333
Bothrops_caribbaeus	all	M_2_F_th_Set_topo	topo	6.4091	1.73934	0	0	163.84	0.193177	0.24998	5	1.34256	0	0.4	6	0.1901	0.567	102	0.8054	734	0.5182	1	0.3712	0.9056	0.05	5	0.3907	0.8326	0.05	10	0.4164	0.7512	0.05	29.6843	0.5087	0.5623	0	29.6843	0.5087	0.5623	0	56.8527	0.572	0.2326	0.3167	77.129	0.7971	0.0808	0.3333
Bothrops_caribbaeus	bioclim	M_0.5_F_lp_Set_bioc	bioclim	6.3601	1.40101	0	0.2	143.331	0	1	2	1.33398	0	0.2	6	0.2055	0.3917	62	0.752	713	0.5121	1	0.2328	0.9459	0	5	0.3209	0.8353	0	10	0.3812	0.7342	0	30.5626	0.5158	0.4712	0	30.5626	0.5158	0.4712	0	47.0455	0.6278	0.3062	0.2833	44.602	0.6386	0.3536	0.0667
Bothrops_caribbaeus	bioclim	M_0.5_F_lqp_Set_bioc	bioclim	6.1655	1.37293	0	0.2	143.331	0	1	2	1.41871	0	0.2	6	0.3941	0.5764	72	0.8049	713	0.4386	1	0.1688	0.8855	0	5	0.2591	0.7464	0	10	0.3335	0.6429	0	31.1474	0.5285	0.394	0	31.1474	0.5285	0.394	0	44.6223	0.6189	0.2648	0.2667	51.5133	0.668	0.2188	0.1333
Bothrops_caribbaeus	bioclim	M_0.5_F_qp_Set_bioc	bioclim	6.3415	1.38339	0	0.2	143.357	0.0257893	1	2	1.41151	0	0.2	6	0.2216	0.4198	62	0.7839	713	0.493	1	0.1861	0.9428	0	5	0.2869	0.8152	0	10	0.3667	0.7118	0	28.1683	0.498	0.4698	0	28.1683	0.498	0.4698	0	45.5326	0.6248	0.2997	0.3	47.2788	0.6401	0.3083	0.1
Bothrops_caribbaeus	bioclim	M_0.6_F_lp_Set_bioc	bioclim	6.28	1.386	0	0.2	143.65	0.319756	1	2	1.35959	0	0.2	6	0.2831	0.5199	70	0.8054	713	0.4604	1	0.1647	0.9327	0	5	0.2522	0.7933	0	10	0.3235	0.679	0	23.1887	0.4469	0.4917	0	23.1887	0.4469	0.4917	0	49.8093	0.6607	0.2372	0.2333	53.8655	0.6924	0.2182	0.1333
Bothrops_caribbaeus	bioclim	M_0.6_F_lqp_Set_bioc	bioclim	6.278	1.38378	0	0.2	143.65	0.319756	1	2	1.4244	0	0.2	6	0.2838	0.5006	74	0.7907	713	0.478	1	0.1995	0.915	0	5	0.3053	0.7886	0	10	0.3717	0.6865	0	33.5421	0.5262	0.405	0	33.5421	0.5262	0.405	0	44.3946	0.6009	0.2993	0.2667	46.8607	0.6147	0.2865	0.0833
Bothrops_caribbaeus	bioclim	M_0.6_F_qp_Set_bioc	bioclim	6.397	1.37064	0	0.2	143.677	0.345963	1	2	1.40737	0	0.2	6	0.1679	0.3546	64	0.7675	713	0.5235	1	0.2358	0.9535	0	5	0.3251	0.8439	0	10	0.3963	0.7445	0	31.9403	0.534	0.4714	0	31.9403	0.534	0.4714	0	49.2143	0.6401	0.3011	0.3	45.4781	0.6327	0.3475	0.0667
Bothrops_caribbaeus	bioclim	M_0.7_F_lp_Set_bioc	bioclim	6.2332	1.3887	0	0.2	144.016	0.68482	1	2	1.36776	0	0.2	6	0.3279	0.5598	72	0.8002	713	0.4584	1	0.1879	0.9047	0	5	0.2681	0.7725	0	10	0.3419	0.6656	0	29.9093	0.5118	0.4323	0	29.9093	0.5118	0.4323	0	50.1558	0.6638	0.244	0.2333	53.3282	0.6944	0.2382	0.1
Bothrops_caribbaeus	bioclim	M_0.7_F_lqp_Set_bioc	bioclim	6.3719	1.35685	0	0.2	144.016	0.68482	1	2	1.35143	0	0.2	6	0.1924	0.4293	66	0.7797	713	0.5094	1	0.2188	0.9464	0	5	0.3116	0.8316	0	10	0.3803	0.7293	0	30.8056	0.5139	0.471	0	30.8056	0.5139	0.471	0	48.8895	0.6452	0.2902	0.2833	55.1897	0.6928	0.2581	0.1167
Bothrops_caribbaeus	bioclim	M_0.7_F_qp_Set_bioc	bioclim	6.2996	1.3846	0	0.2	144.043	0.711874	1	2	1.36963	0	0.2	6	0.2641	0.5044	60	0.8009	713	0.4783	1	0.1953	0.9314	0	5	0.2848	0.8039	0	10	0.3505	0.6987	0	28.9282	0.499	0.4623	0	28.9282	0.499	0.4623	0	52.8183	0.6715	0.2342	0.2167	55.6095	0.6978	0.2221	0.1167
Bothrops_caribbaeus	bioclim	M_0.8_F_lp_Set_bioc	bioclim	6.4543	1.3977	0	0.2	144.425	1.09398	1	2	1.38749	0	0.2	6	0.1132	0.311	62	0.7566	713	0.5624	1	0.3407	0.9641	0	5	0.4038	0.8755	0	10	0.4517	0.7933	0	39.4586	0.5721	0.4473	0	39.4586	0.5721	0.4473	0	53.7798	0.6553	0.3121	0.3	53.1662	0.6689	0.3335	0.0667
Bothrops_caribbaeus	bioclim	M_0.8_F_lqp_Set_bioc	bioclim	6.1989	1.3733	0	0.2	144.425	1.09398	1	2	1.34431	0	0.2	6	0.3633	0.6042	66	0.8169	713	0.441	1	0.1718	0.91	0	5	0.2543	0.7673	0	10	0.3234	0.657	0	33.7355	0.5446	0.3767	0	33.7355	0.5446	0.3767	0	48.0071	0.6317	0.2369	0.1833	57.5274	0.6788	0.1671	0.1333
Bothrops_caribbaeus	bioclim	M_0.8_F_qp_Set_bioc	bioclim	6.2768	1.37048	0	0.2	144.453	1.12244	1	2	1.37258	0	0.2	6	0.2871	0.533	66	0.8133	713	0.483	1	0.2248	0.906	0	5	0.3069	0.791	0	10	0.3772	0.6921	0	34.7121	0.5414	0.4091	0	34.7121	0.5414	0.4091	0	53.2307	0.6746	0.2439	0.2167	53.3168	0.6868	0.2645	0.0667
Bothrops_caribbaeus	bioclim	M_0.9_F_lp_Set_bioc	bioclim	6.4665	1.36872	0	0.2	144.877	1.54599	1	2	1.37906	0	0.2	6	0.1006	0.2548	64	0.75	713	0.5651	1	0.3383	0.9642	0	5	0.4009	0.8799	0	10	0.4517	0.7938	0	39.038	0.5806	0.4562	0	39.038	0.5806	0.4562	0	53.9774	0.6599	0.3132	0.3166	52.5154	0.6543	0.3322	0.0667
Bothrops_caribbaeus	bioclim	M_0.9_F_lpt_Set_bioc	bioclim	6.3514	1.37738	0	0.2	144.429	1.09854	1	2	1.36721	0	0.2	6	0.2137	0.4601	70	0.7966	713	0.5074	1	0.2433	0.9454	0	5	0.3178	0.8324	0	10	0.3801	0.7266	0	31.8552	0.5333	0.4578	0	31.8552	0.5333	0.4578	0	53.1011	0.665	0.2506	0.25	59.8148	0.6852	0.2025	0.1333
Bothrops_caribbaeus	bioclim	M_0.9_F_lqp_Set_bioc	bioclim	6.2839	1.37318	0	0.2	144.877	1.54599	1	2	1.44689	0	0.2	6	0.2784	0.5208	78	0.8066	713	0.4981	1	0.265	0.9074	0	5	0.3376	0.802	0	10	0.4085	0.7112	0	35.1641	0.5558	0.4199	0	35.1641	0.5558	0.4199	0	53.7661	0.6572	0.2516	0.2333	61.3383	0.6958	0.1991	0.15
Bothrops_caribbaeus	bioclim	M_0.9_F_lqpt_Set_bioc	bioclim	6.3953	1.38331	0	0.2	144.429	1.09854	1	2	1.40686	0	0.2	6	0.1723	0.4264	70	0.7974	713	0.5338	1	0.3138	0.9599	0	5	0.3733	0.8659	0	10	0.4165	0.777	0	38.5546	0.5755	0.4276	0	38.5546	0.5755	0.4276	0	53.5519	0.6425	0.2769	0.2833	61.3959	0.6921	0.2219	0.15
Bothrops_caribbaeus	bioclim	M_0.9_F_pt_Set_bioc	bioclim	6.1511	1.36862	0	0.2	144.429	1.09854	1	2	1.34107	0	0.2	6	0.4132	0.8459	72	0.8285	713	0.4231													29.7362	0.5312	0.4216	0	29.7362	0.5312	0.4216	0	45.6546	0.649	0.2628	0.1333	50.7063	0.6992	0.2449	0.0667
Bothrops_caribbaeus	bioclim	M_0.9_F_qp_Set_bioc	bioclim	6.3534	1.37969	0	0.2	144.907	1.57657	1	2	1.36051	0	0.2	6	0.213	0.4328	60	0.7996	713	0.526	1	0.3085	0.9174	0	5	0.3786	0.8258	0	10	0.4348	0.738	0	36.0344	0.56	0.459	0	36.0344	0.56	0.459	0	56.0227	0.6686	0.2666	0.2667	58.7815	0.675	0.2466	0.1167
Bothrops_caribbaeus	bioclim	M_0.9_F_qpt_Set_bioc	bioclim	6.4215	1.37219	0	0.2	144.429	1.09854	1	2	1.32825	0	0.2	6	0.1459	0.4851	80	0.7994	713	0.5433	1	0.314	0.9651	0	5	0.3733	0.8733	0	10	0.4162	0.7839	0.0167	37.281	0.5499	0.4546	0	37.281	0.5499	0.4546	0	54.0055	0.6497	0.2808	0.3	62.3183	0.7124	0.2274	0.15
Bothrops_caribbaeus	bioclim	M_1_F_lpt_Set_bioc	bioclim	6.3147	1.39327	0	0.2	144.977	1.64645	1	2	1.36545	0	0.2	6	0.2481	0.5173	68	0.8301	713	0.5072	1	0.2835	0.9222	0	5	0.3604	0.7828	0.0167	10	0.4068	0.7065	0.0167	35.7204	0.5748	0.4484	0	35.7204	0.5748	0.4484	0	56.4244	0.6841	0.2426	0.2333	64.3767	0.7212	0.1889	0.15
Bothrops_caribbaeus	bioclim	M_1_F_lqpt_Set_bioc	bioclim	6.2113	1.38834	0	0.2	144.977	1.64645	1	2	1.36681	0	0.2	6	0.351	0.6404	78	0.8342	713	0.4596	1	0.2159	0.8926	0	5	0.3013	0.7662	0	10	0.3627	0.6713	0	33.4558	0.5454	0.417	0	33.4558	0.5454	0.417	0	56.2909	0.6832	0.2052	0.2	58.9189	0.7097	0.1945	0.1
Bothrops_caribbaeus	bioclim	M_1_F_pt_Set_bioc	bioclim	6.3231	1.36369	0	0.2	144.977	1.64645	1	2	1.34076	0	0.2	6	0.2428	0.5952	68	0.8286	713	0.5024	1	0.3286	0.8226	0.0167	5	0.3875	0.7285	0.0167	10	0.4308	0.6485	0.0167	27.3764	0.5361	0.5342	0	27.3764	0.5361	0.5342	0	57.2554	0.6954	0.222	0.2167	63.0665	0.7335	0.1917	0.15
Bothrops_caribbaeus	bioclim	M_1_F_qpt_Set_bioc	bioclim	6.3959	1.36898	0	0.2	144.977	1.64645	1	2	1.33477	0	0.2	6	0.1718	0.4629	70	0.7814	713	0.5351													31.8071	0.5483	0.5292	0	31.8071	0.5483	0.5292	0	51.6359	0.6689	0.3243	0.2	61.2407	0.7268	0.2722	0.1167
Bothrops_caribbaeus	bioclim	M_2_F_l_Set_bioc	bioclim	6.4963	1.3388	0	0.2	145.255	1.92414	1	1	1.4295	0	0.2	6	0.0704	0.2853	62	0.7918	713	0.583	1	0.3762	0.9721	0	5	0.4404	0.8878	0	10	0.492	0.8073	0	42.1295	0.6067	0.4538	0	42.1295	0.6067	0.4538	0	62.1912	0.6751	0.272	0.2833	61.2776	0.6712	0.2811	0.1167
Bothrops_caribbaeus	bioclim	M_2_F_lq_Set_bioc	bioclim	6.4734	1.33134	0	0.2	144.184	0.853671	1	1	1.34181	0	0.6	6	0.0934	0.2655	68	0.7684	713	0.568	1	0.3178	0.9627	0	5	0.405	0.8755	0	10	0.4492	0.7892	0	40.0259	0.6086	0.4397	0	40.0259	0.6086	0.4397	0	59.0369	0.6761	0.268	0.2	53.8232	0.6584	0.3152	0.05
Bothrops_caribbaeus	bioclim	M_2_F_lqt_Set_bioc	bioclim	6.3691	1.32386	0	0.2	144.184	0.853671	1	1	1.32795	0	0.2	6	0.1955	0.3732	74	0.7705	713	0.5302	1	0.3096	0.9241	0	5	0.403	0.8215	0	10	0.4661	0.7394	0	51.4938	0.6424	0.3168	0	51.4938	0.6424	0.3168	0	56.9758	0.6854	0.2697	0.2	54.0048	0.6504	0.2952	0.0167
Bothrops_caribbaeus	bioclim	M_2_F_lt_Set_bioc	bioclim	6.5326	1.3296	0	0.2	145.255	1.92414	1	1	1.39792	0	0.2	6	0.0349	0.1442	60	0.7338	713	0.6062	1	0.4315	0.9722	0	5	0.489	0.9006	0	10	0.534	0.8259	0	48.12	0.6198	0.4231	0	48.12	0.6198	0.4231	0	56.2419	0.6654	0.3454	0.2667	51.1162	0.6234	0.3934	0.0167
Bothrops_caribbaeus	bioclim	M_2_F_q_Set_bioc	bioclim	6.5039	1.3267	0	0.2	144.24	0.909511	1	1	1.41084	0	0.2	6	0.0629	0.2577	56	0.7566	713	0.5873													37.7421	0.613	0.4986	0	37.7421	0.613	0.4986	0	54.3534	0.6727	0.3473	0.2167	50.3018	0.6567	0.3872	0.0833
Bothrops_caribbaeus	bioclim	M_2_F_qt_Set_bioc	bioclim	6.4902	1.31322	0	0.2	144.24	0.909511	1	1	1.32898	0	0.6	6	0.0776	0.2524	60	0.765	713	0.5802	1	0.3796	0.9651	0	5	0.4398	0.8885	0	10	0.4816	0.8073	0	47.2895	0.635	0.4043	0	47.2895	0.635	0.4043	0	59.342	0.6698	0.2916	0.3	56.2168	0.6562	0.3214	0.0333
Bothrops_caribbaeus	topvars	M_0.8_F_lp_Set_topvars	topvars	6.3889	1.41228	0	0.2	145.185	0	1	2	1.43813	0	0.2	6	0.1772	0.421	74	0.8006	713	0.5328	1	0.262	0.931	0	5	0.3699	0.8313	0	10	0.4311	0.746	0	45.2245	0.6297	0.368	0	45.2245	0.6297	0.368	0	56.3477	0.6773	0.2689	0.25	50.1668	0.6438	0.324	0.0333
Bothrops_caribbaeus	topvars	M_0.9_F_lp_Set_topvars	topvars	6.4843	1.38127	0	0.2	145.707	0.522164	1	2	1.38016	0	0.2	6	0.0837	0.2753	72	0.7671	713	0.581	1	0.3946	0.9473	0	5	0.462	0.8791	0	10	0.5082	0.799	0	49.0701	0.6328	0.3991	0	49.0701	0.6328	0.3991	0	58.9613	0.6695	0.3053	0.3333	54.467	0.6539	0.3501	0.0167
Bothrops_caribbaeus	topvars	M_1_F_lp_Set_topvars	topvars	6.4863	1.33069	0	0.2	146.258	1.07252	1	2	1.34613	0	0.6	6	0.0813	0.2758	74	0.7877	713	0.5774	1	0.3515	0.9669	0	5	0.4253	0.8875	0	10	0.4698	0.8078	0	44.1533	0.6176	0.4186	0	44.1533	0.6176	0.4186	0	59.0662	0.6662	0.2854	0.2667	59.9125	0.6859	0.2952	0.0833
Bothrops_caribbaeus	topvars	M_2_F_l_Set_topvars	topvars	6.4896	1.32365	0	0.2	145.255	0.0697083	1	1	1.49545	0	0.2	6	0.0775	0.2765	62	0.7747	713	0.5776	1	0.3329	0.9693	0	5	0.4068	0.8864	0	10	0.4624	0.8039	0	45.4591	0.6175	0.3987	0	45.4591	0.6175	0.3987	0	58.9727	0.6733	0.2774	0.2667	58.1252	0.6625	0.2844	0.0667
Bothrops_caribbaeus	topvars	M_2_F_lt_Set_topvars	topvars	6.4746	1.33083	0	0.2	145.255	0.0697083	1	1	1.39846	0	0.2	6	0.0931	0.3402	64	0.7906	713	0.5722	1	0.3472	0.963	0	5	0.4226	0.8745	0	10	0.4766	0.7935	0	44.6405	0.6093	0.4178	0	44.6405	0.6093	0.4178	0	62.2277	0.6876	0.262	0.25	66.6549	0.7102	0.2498	0.0833
Bothrops_chloromelas	all	M_0.1_F_lqp_Set_bioc	bioclim	8.193	1.87125	0	0	339.518	0.00562201	0.215569	4	1.862	0	0	9	1.0056	1.2334	170	0.8707	10009	0.2214	1	0.0481	0.7319	0.0111	5	0.1176	0.5429	0.0556	10	0.1771	0.4189	0.1	13.1521	0.2247	0.4783	0	13.1521	0.2247	0.4783	0	33.6701	0.4455	0.1729	0.1778	40.1544	0.5049	0.1324	0.1444
Bothrops_chloromelas	all	M_0.1_F_qp_Set_bioc	bioclim	8.3582	1.85854	0	0	339.512	0	0.265729	4	1.86432	0	0	9	0.8512	1.0389	156	0.8553	10009	0.2631	1	0.0632	0.8016	0	5	0.1367	0.6239	0.0556	10	0.1874	0.4954	0.1	11.7023	0.2181	0.5568	0	11.7023	0.2181	0.5568	0	38.1919	0.4837	0.1758	0.1666	38.6034	0.4851	0.1726	0.1111
Bothrops_chloromelas	all	M_0.2_F_lp_Set_bioc	bioclim	8.406	1.90561	0	0	341.034	1.52151	0.0888255	3	1.88433	0	0	9	0.7431	0.9414	148	0.8477	10009	0.2839	1	0.0609	0.8461	0	5	0.152	0.6605	0.0111	10	0.2135	0.5353	0.0778	15.9345	0.2706	0.4738	0	15.9345	0.2706	0.4738	0	37.616	0.458	0.1975	0.1778	40.0791	0.4736	0.1785	0.1333
Bothrops_chloromelas	all	M_0.3_F_lqp_Set_bioc	bioclim	8.4721	1.89518	0	0	339.593	0.0808058	0.122844	3	1.89124	0	0	9	0.6954	0.9864	138	0.857	10009	0.2948	1	0.0663	0.8107	0	5	0.1651	0.6489	0.0333	10	0.2192	0.531	0.1111	9.65	0.226	0.5703	0	9.65	0.226	0.5703	0	41.4034	0.5209	0.1773	0.1778	46.0036	0.5752	0.1578	0.1111
Bothrops_chloromelas	all	M_0.3_F_qp_Set_bioc	bioclim	8.4692	1.89562	0	0	339.593	0.0807897	0.137452	3	1.89061	0	0	9	0.6678	0.9198	102	0.8308	10009	0.3047	1	0.0648	0.7893	0	5	0.1764	0.6245	0.0333	10	0.2523	0.5167	0.0778	12.2427	0.2847	0.5191	0	12.2427	0.2847	0.5191	0	36.2473	0.4841	0.2245	0.2333	36.9974	0.4914	0.2219	0.1333
Bothrops_chloromelas	all	M_0.4_F_lp_Set_bioc	bioclim	8.5202	1.90378	0	0	341.039	1.52652	0.0546627	2	1.88309	0	0	9	0.6196	0.7999	76	0.8525	10009	0.3081	1	0.0648	0.8539	0	5	0.1728	0.6868	0.0222	10	0.233	0.5728	0.0778	16.5559	0.2934	0.4894	0	16.5559	0.2934	0.4894	0	39.8811	0.4879	0.207	0.1889	37.3603	0.4654	0.2287	0.0778
Bothrops_chloromelas	all	M_0.4_F_lqp_Set_bioc	bioclim	8.6961	1.91242	0	0	340.971	1.45829	0.0515233	3	1.90496	0	0	9	0.4725	0.6596	98	0.8071	10009	0.3752	1	0.1015	0.8841	0	5	0.2124	0.7296	0.0111	10	0.2856	0.6195	0.0778	11.3092	0.2996	0.6207	0	11.3092	0.2996	0.6207	0	43.8979	0.5589	0.2256	0.2	41.0322	0.5405	0.2508	0.1
Bothrops_chloromelas	all	M_0.4_F_qp_Set_bioc	bioclim	8.6233	1.9131	0	0	340.975	1.46265	0.0538094	3	1.89623	0	0	9	0.534	0.746	92	0.8343	10009	0.3456	1	0.0818	0.8536	0	5	0.1936	0.6966	0.0111	10	0.2615	0.5852	0.0444	17.233	0.3369	0.5005	0	17.233	0.3369	0.5005	0	44.0434	0.5527	0.1966	0.2	42.605	0.5373	0.2066	0.1111
Bothrops_chloromelas	all	M_0.5_F_lp_Set_bioc	bioclim	8.7344	1.91068	0	0	341.1	1.58759	0.0454268	2	1.91197	0	0	9	0.426	0.5923	86	0.8082	10007.5	0.389	1	0.1009	0.8806	0	5	0.2224	0.7324	0	10	0.3049	0.6282	0.0222	20.6476	0.4079	0.4917	0	20.6476	0.4079	0.4917	0	43.7588	0.5501	0.2397	0.2222	45.9603	0.557	0.2236	0.1333
Bothrops_chloromelas	all	M_0.6_F_lp_Set_bioc	bioclim	8.593	1.90521	0	0	341.195	1.68235	0.0398481	2	1.90355	0	0	9	0.555	0.785	62	0.8432	10009	0.3385	1	0.081	0.8578	0	5	0.1932	0.7012	0.0333	10	0.2575	0.5919	0.0444	19.9867	0.3508	0.493	0	19.9867	0.3508	0.493	0	45.8255	0.5467	0.1863	0.1778	48.6831	0.579	0.172	0.1
Bothrops_chloromelas	all	M_0.6_F_lqp_Set_bioc	bioclim	8.6035	1.91003	0	0	340.888	1.37566	0.0427482	2	1.90874	0	0	9	0.5458	0.8109	94	0.8436	10009	0.3403	1	0.0765	0.8446	0	5	0.19	0.6837	0	10	0.2657	0.5728	0.0333	23.6261	0.3981	0.411	0	23.6261	0.3981	0.411	0	41.68	0.5441	0.2144	0.2333	38.4335	0.5133	0.2386	0.0556
Bothrops_chloromelas	all	M_0.6_F_qp_Set_bioc	bioclim	8.4761	1.90481	0	0	340.888	1.37566	0.0446575	2	1.89816	0	0	9	0.6699	1.0054	86	0.8421	10009	0.317	1	0.0843	0.826	0	5	0.1756	0.667	0.0222	10	0.2401	0.5496	0.0333	17.2538	0.3228	0.4693	0	17.2538	0.3228	0.4693	0	37.4982	0.4814	0.232	0.2333	39.1211	0.5005	0.2276	0.1222
Bothrops_chloromelas	all	M_0.7_F_lp_Set_bioc	bioclim	8.6535	1.91104	0	0	341.324	1.81217	0.0329362	2	1.89545	0	0	9	0.5089	0.7964	62	0.8395	10008.1	0.3625	1	0.0895	0.878	0	5	0.2014	0.72	0.0111	10	0.2762	0.6076	0.0556	15.6644	0.3427	0.5598	0	15.6644	0.3427	0.5598	0	46.9036	0.5754	0.1928	0.1778	51.645	0.6184	0.1666	0.1444
Bothrops_chloromelas	all	M_0.7_F_lqp_Set_bioc	bioclim	8.6976	1.9134	0	0	341.018	1.50532	0.035855	2	1.90973	0	0	9	0.4583	0.7197	76	0.8366	10008	0.3688	1	0.0821	0.8656	0	5	0.2084	0.7046	0	10	0.2959	0.5997	0.0667	16.5806	0.3575	0.515	0	16.5806	0.3575	0.515	0	45.2684	0.5731	0.2072	0.1778	44.4093	0.5609	0.2153	0.1111
Bothrops_chloromelas	all	M_0.7_F_qp_Set_bioc	bioclim	8.5663	1.91404	0	0	341.018	1.50532	0.0371634	2	1.91158	0	0	9	0.5994	0.9298	88	0.8537	10009	0.3399	1	0.0977	0.8252	0	5	0.2011	0.6758	0	10	0.2662	0.5695	0.0222	26.0781	0.4297	0.376	0	26.0781	0.4297	0.376	0	42.3675	0.5326	0.2126	0.1889	42.7599	0.5185	0.2058	0.0889
Bothrops_chloromelas	all	M_0.8_F_lqp_Set_bioc	bioclim	8.891	1.90643	0	0	341.182	1.66975	0.0296952	2	1.91389	0	0	9	0.275	0.5175	64	0.7948	10008.3	0.4473	1	0.1148	0.899	0	5	0.2495	0.7495	0	10	0.3649	0.651	0.0556	13.2576	0.4087	0.6115	0	13.2576	0.4087	0.6115	0	49.8277	0.6314	0.2379	0.2111	54.3842	0.6655	0.2122	0.1666
Bothrops_chloromelas	all	M_0.8_F_qp_Set_bioc	bioclim	8.7078	1.90939	0	0	341.182	1.66975	0.0311259	2	1.91527	0	0	9	0.4553	0.807	82	0.8477	10008.2	0.3757	1	0.0923	0.8554	0	5	0.2136	0.7044	0	10	0.3001	0.5999	0.0222	22.4695	0.4251	0.4658	0	22.4695	0.4251	0.4658	0	47.3948	0.5933	0.2005	0.1555	46.6923	0.5861	0.2082	0.1
Bothrops_chloromelas	all	M_0.9_F_lqp_Set_bioc	bioclim	8.7084	1.91532	0	0	341.383	1.87026	0.0232114	2	1.90923	0	0	9	0.4406	0.7123	62	0.8488	10009	0.3724	1	0.0825	0.8539	0	5	0.217	0.6959	0	10	0.3076	0.5969	0.0222	26.1894	0.4444	0.4143	0	26.1894	0.4444	0.4143	0	47.9283	0.5958	0.1929	0.2	46.7524	0.5853	0.2009	0.0556
Bothrops_chloromelas	all	M_0.9_F_qh_Set_bioc	bioclim	8.3836	1.90466	0	0	341.482	1.96956	0.0227462	5	1.88423	0	0	9	0.8661	1.6884	202	0.8913	10007.7	0.2917	1	0.0837	0.7863	0	5	0.1483	0.6053	0.0556	10	0.2084	0.4818	0.0778	15.0267	0.2768	0.5399	0	15.0267	0.2768	0.5399	0	45.3764	0.6117	0.1376	0.1333	52.8775	0.6878	0.1027	0.1111
Bothrops_chloromelas	all	M_0.9_F_qp_Set_bioc	bioclim	8.8364	1.9137	0	0	341.383	1.87026	0.0243839	2	1.90205	0	0	9	0.3361	0.6259	60	0.8146	10009	0.4283	1	0.1187	0.8971	0	5	0.2446	0.752	0	10	0.3351	0.6504	0.0222	21.3263	0.4481	0.5161	0	21.3263	0.4481	0.5161	0	49.1675	0.6098	0.2261	0.2333	50.3099	0.6113	0.2169	0.1444
Bothrops_chloromelas	bioclim	M_0.1_F_lqp_Set_bioc	bioclim	8.0612	1.85722	0	0	339.518	0.00562201	0.0542711	4	1.87539	0	0	9	1.1957	1.4662	206	0.9035	10009	0.1975	1	0.0405	0.6998	0	5	0.108	0.5103	0.0222	10	0.1631	0.3927	0.0444	20.7176	0.2966	0.3266	0	20.7176	0.2966	0.3266	0	32.5356	0.4173	0.1587	0.1555	31.9287	0.4029	0.1629	0.0667
Bothrops_chloromelas	bioclim	M_0.1_F_qp_Set_bioc	bioclim	8.1656	1.86001	0	0	339.512	0	0.0544239	4	1.83584	0	0	9	1.0302	1.2562	180	0.8661	10008.2	0.2276	1	0.0545	0.7399	0.0111	5	0.1178	0.5517	0.0667	10	0.1759	0.4263	0.0889	11.7806	0.1933	0.4929	0	11.7806	0.1933	0.4929	0	28.8989	0.3875	0.2111	0.2333	37.3242	0.494	0.1688	0.1
Bothrops_chloromelas	bioclim	M_0.2_F_lp_Set_bioc	bioclim	8.4728	1.90185	0	0	341.034	1.52151	0.025433	3	1.87758	0	0	9	0.6611	0.8344	126	0.8236	10009	0.2964	1	0.0628	0.8327	0	5	0.1647	0.6647	0.0111	10	0.2223	0.5477	0.1555	9.9714	0.2258	0.5705	0	9.9714	0.2258	0.5705	0	35.8102	0.4548	0.2255	0.2444	39.6541	0.4936	0.2023	0.1666
Bothrops_chloromelas	bioclim	M_0.3_F_lqp_Set_bioc	bioclim	8.3144	1.89043	0	0	339.593	0.0808058	0.0522688	3	1.89603	0	0	9	0.8545	1.176	128	0.8623	10008.1	0.2776	1	0.0604	0.776	0	5	0.1624	0.6011	0.0111	10	0.2279	0.4926	0.0889	16.0492	0.2936	0.4475	0	16.0492	0.2936	0.4475	0	36.3204	0.4695	0.2009	0.2	35.4516	0.4595	0.2073	0.0889
Bothrops_chloromelas	bioclim	M_0.3_F_qp_Set_bioc	bioclim	8.2396	1.89394	0	0	339.593	0.0807897	0.0522693	3	1.86017	0	0	9	0.9308	1.3283	128	0.8996	10009	0.2343	1	0.053	0.7764	0	5	0.1223	0.5963	0.0111	10	0.1713	0.468	0.0556	19.1687	0.2828	0.3776	0	19.1687	0.2828	0.3776	0	36.2569	0.4446	0.1672	0.1889	38.4811	0.4671	0.1556	0.0889
Bothrops_chloromelas	bioclim	M_0.4_F_lp_Set_bioc	bioclim	8.4666	1.90692	0	0	341.039	1.52652	0.0253694	2	1.89604	0	0	9	0.6623	0.8546	104	0.8607	10009	0.2964	1	0.0658	0.862	0	5	0.1584	0.6946	0	10	0.2157	0.5721	0.0444	22.1801	0.3249	0.3988	0	22.1801	0.3249	0.3988	0	39.4039	0.4639	0.2034	0.2	40.5772	0.4835	0.2018	0.0889
Bothrops_chloromelas	bioclim	M_0.4_F_lqp_Set_bioc	bioclim	8.5412	1.90636	0	0	340.971	1.45829	0.0262498	3	1.90006	0	0	9	0.6253	0.8694	136	0.8602	10009	0.3201	1	0.0758	0.8769	0	5	0.1729	0.7094	0	10	0.2378	0.5881	0.0667	21.6486	0.3468	0.4368	0	21.6486	0.3468	0.4368	0	44.1933	0.5202	0.182	0.1666	44.4843	0.5365	0.1857	0.1
Bothrops_chloromelas	bioclim	M_0.4_F_qp_Set_bioc	bioclim	8.3952	1.90636	0	0	340.975	1.46265	0.0261926	3	1.90123	0	0	9	0.7601	1.0828	110	0.86	10008.2	0.2788	1	0.0626	0.8105	0	5	0.1479	0.6377	0.0333	10	0.2099	0.5144	0.0444	12.9092	0.2522	0.5071	0	12.9092	0.2522	0.5071	0	36.3681	0.4548	0.2006	0.2	42.7781	0.5364	0.1683	0.1333
Bothrops_chloromelas	bioclim	M_0.5_F_lp_Set_bioc	bioclim	8.6365	1.90586	0	0	341.1	1.58759	0.0246064	2	1.90664	0	0	9	0.5047	0.7036	70	0.8222	10009	0.3539	1	0.0766	0.8558	0	5	0.2036	0.6924	0	10	0.2875	0.5873	0.0778	13.9461	0.322	0.5437	0	13.9461	0.322	0.5437	0	42.4636	0.5389	0.2207	0.2222	42.1538	0.5516	0.2291	0.1111
Bothrops_chloromelas	bioclim	M_0.6_F_lp_Set_bioc	bioclim	8.5056	1.90617	0	0	341.195	1.68235	0.0234678	2	1.90734	0	0	9	0.6284	0.8724	78	0.8426	10007.5	0.3164	1	0.0746	0.8231	0	5	0.1794	0.6645	0.0111	10	0.2433	0.5549	0.0333	22.876	0.3671	0.4148	0	22.876	0.3671	0.4148	0	40.8076	0.5143	0.2052	0.1778	39.3527	0.5078	0.2191	0.0556
Bothrops_chloromelas	bioclim	M_0.6_F_lqp_Set_bioc	bioclim	8.6706	1.90559	0	0	340.888	1.37566	0.0273571	2	1.90941	0	0	9	0.4804	0.696	76	0.8297	10009	0.3668	1	0.0843	0.8658	0	5	0.2062	0.7054	0	10	0.2951	0.5995	0	20.1893	0.3897	0.4663	0	20.1893	0.3897	0.4663	0	45.8629	0.5598	0.2042	0.1778	45.2578	0.5506	0.2105	0.1111
Bothrops_chloromelas	bioclim	M_0.6_F_qp_Set_bioc	bioclim	8.5724	1.9092	0	0	340.888	1.37566	0.0273571	2	1.90388	0	0	9	0.5788	0.8427	78	0.8496	10009	0.3286	1	0.0727	0.825	0	5	0.1927	0.6659	0	10	0.2622	0.5604	0.0556	20.3454	0.3631	0.4343	0	20.3454	0.3631	0.4343	0	41.5705	0.5284	0.205	0.1889	41.8692	0.524	0.2058	0.0889
Bothrops_chloromelas	bioclim	M_0.7_F_lp_Set_bioc	bioclim	8.8227	1.90542	0	0	341.324	1.81217	0.0219928	2	1.91237	0	0	9	0.3448	0.5521	62	0.8083	10009	0.4203	1	0.1129	0.8981	0	5	0.2409	0.7512	0	10	0.3292	0.6499	0.0444	16.8256	0.3933	0.5708	0	16.8256	0.3933	0.5708	0	50.0778	0.6132	0.2114	0.2	48.6898	0.6013	0.2221	0.1222
Bothrops_chloromelas	bioclim	M_0.7_F_lqp_Set_bioc	bioclim	8.7509	1.91082	0	0	341.018	1.50532	0.0256397	2	1.90992	0	0	9	0.4069	0.6615	68	0.8121	10009	0.3945	1	0.1021	0.8679	0	5	0.2308	0.7156	0	10	0.3201	0.6156	0.0778	12.8514	0.3469	0.588	0	12.8514	0.3469	0.588	0	44.324	0.5783	0.2375	0.2222	45.7835	0.5996	0.2356	0.1333
Bothrops_chloromelas	bioclim	M_0.7_F_qp_Set_bioc	bioclim	8.7134	1.911	0	0	341.018	1.50532	0.0256397	2	1.9067	0	0	9	0.4504	0.7103	78	0.8241	10007.5	0.3846	1	0.0993	0.8744	0	5	0.219	0.7229	0	10	0.3005	0.6172	0.0444	17.8834	0.3846	0.5225	0	17.8834	0.3846	0.5225	0	45.8966	0.5711	0.2154	0.2111	46.4502	0.5673	0.2107	0.1222
Bothrops_chloromelas	bioclim	M_0.8_F_lqp_Set_bioc	bioclim	8.6115	1.912	0	0	341.182	1.66975	0.0236161	2	1.90488	0	0	9	0.5425	0.8344	68	0.8722	10009	0.3363	1	0.0746	0.8621	0	5	0.1894	0.6994	0	10	0.2573	0.5902	0.0222	29.6071	0.4298	0.3516	0	29.6071	0.4298	0.3516	0	43.3805	0.5394	0.1988	0.1889	43.8644	0.544	0.2001	0.0444
Bothrops_chloromelas	bioclim	M_0.8_F_qp_Set_bioc	bioclim	8.6941	1.91007	0	0	341.182	1.66975	0.0236161	2	1.90925	0	0	9	0.4585	0.7608	64	0.833	10007.8	0.3742	1	0.0907	0.8479	0	5	0.2193	0.6951	0.0111	10	0.3051	0.5956	0.0667	18.3396	0.3839	0.5013	0	18.3396	0.3839	0.5013	0	45.1366	0.5625	0.2128	0.2222	53.4263	0.6299	0.1672	0.1555
Bothrops_chloromelas	bioclim	M_0.9_F_lqp_Set_bioc	bioclim	8.86	1.90976	0	0	341.383	1.87026	0.0213633	2	1.90984	0	0	9	0.3079	0.5508	66	0.7949	10009	0.4416	1	0.1431	0.8954	0	5	0.2679	0.7567	0	10	0.3575	0.6611	0.0111	23.4819	0.4702	0.5111	0	23.4819	0.4702	0.5111	0	47.1165	0.6068	0.261	0.2666	46.8901	0.627	0.274	0.0778
Bothrops_chloromelas	bioclim	M_0.9_F_qh_Set_bioc	bioclim	8.282	1.90843	0	0	341.482	1.96956	0.0203285	5	1.88352	0	0	9	1.0128	1.8606	260	0.9249	10009	0.2858	1	0.0634	0.7773	0	5	0.1339	0.5753	0.0333	10	0.2116	0.4563	0.0333	26.1181	0.4294	0.3736	0	26.1181	0.4294	0.3736	0	50.4921	0.683	0.1115	0.1	43.225	0.6085	0.148	0.0333
Bothrops_chloromelas	bioclim	M_0.9_F_qp_Set_bioc	bioclim	8.6707	1.90933	0	0	341.383	1.87026	0.0213633	2	1.91099	0	0	9	0.4732	0.7741	64	0.8407	10009	0.3712	1	0.0917	0.854	0	5	0.2108	0.7005	0	10	0.2949	0.5959	0	24.2335	0.438	0.4163	0	24.2335	0.438	0.4163	0	46.4725	0.5677	0.2034	0.2222	45.1222	0.5546	0.2141	0.1
Bothrops_chloromelas	topvars	M_0.4_F_q_Set_topvars	topvars	8.2074	1.89944	0	0	341.946	0	0.652957	4	1.91306	0	0	9	0.7498	1.0478	112	0.9068	10009	0.2391	1	0.0647	0.825	0	5	0.156	0.6924	0	10	0.1987	0.5967	0.0222	25.7685	0.2553	0.3817	0	25.7685	0.2553	0.3817	0	45.9786	0.3692	0.1648	0.1555	53.7369	0.4869	0.1251	0.1444
Bothrops_chloromelas	topvars	M_0.5_F_q_Set_topvars	topvars	8.4709	1.89357	0	0	342.703	0.757293	0.312843	4	1.908	0	0	9	0.5801	0.8852	108	0.897	10009	0.3094	1	0.086	0.8667	0	5	0.1998	0.7334	0	10	0.2604	0.6383	0	30.1736	0.3475	0.3726	0	30.1736	0.3475	0.3726	0	50.1483	0.4611	0.1689	0.1555	51.4015	0.4918	0.17	0.0889
Bothrops_chloromelas	topvars	M_0.6_F_q_Set_topvars	topvars	8.5477	1.8791	0	0	343.488	1.54209	0.175669	4	1.89302	0	0	9	0.5216	0.8581	108	0.8971	10009	0.3342	1	0.0989	0.8825	0	5	0.2167	0.7529	0	10	0.2803	0.6591	0	32.0034	0.3738	0.373	0	32.0034	0.3738	0.373	0	52.7912	0.4878	0.1655	0.1555	55.3953	0.5298	0.1538	0.1
Bothrops_cotiara	all	M_4_F_lp_Set_topvars	topvars	8.2855	1.44476	0	0.0322581	3207.25	0	1	17	1.6897	0	0	112	1.0061	1.2362	456	0.8882	10108.7	0.2332	1	0.0427	0.6337	0	5	0.1467	0.4657	0.008	10	0.2379	0.3727	0.0339	4.8066	0.1408	0.4758	0	21.245	0.3874	0.255	0.0964	30.3127	0.484	0.1921	0.1911	21.4632	0.3891	0.2538	0.0848
Bothrops_cotiara	bioclim	M_5_F_lpt_Set_bioc	bioclim	8.5277	1.23707	0	0.16129	3240.26	0	1	14	1.63432	0	0	112	0.7723	1.0767	416	0.8702	10107.8	0.2999	1	0.0557	0.7028	0	5	0.1733	0.5298	0.017	10	0.2798	0.4309	0.0553	4.155	0.1501	0.5653	0	22.3508	0.4661	0.302	0.0937	35.3882	0.5918	0.2133	0.2125	29.7236	0.5299	0.253	0.125
Bothrops_cotiara	topvars	M_4_F_lp_Set_topvars	topvars	8.317	1.43903	0	0.0322581	3207.25	0	1	17	1.65135	0	0	112	0.9595	1.2093	450	0.8881	10109.4	0.2413	1	0.0427	0.6521	0	5	0.1492	0.4788	0.0062	10	0.2405	0.3845	0.0286	5.2573	0.1504	0.4796	0	20.8072	0.3838	0.2684	0.0964	31.453	0.4958	0.1925	0.1929	24.0088	0.4164	0.2447	0.0929
Bothrops_diporus	all	M_0.2_F_lp_Set_topvars	topvars	8.8938	1.16728	0	0.0473684	23184.1	0	1	38	1.1931	0	0.0714286	743	0.3033	0.3367	500	0.7548	10738.6	0.4122	1	0.1068	0.8776	0.0055	5	0.2439	0.7377	0.032	10	0.3201	0.636	0.0899	0.1164	0.0311	0.963	0	10.9811	0.3313	0.6193	0.0989	35.9959	0.512	0.3129	0.3129	42.2415	0.5562	0.2578	0.3521
Bothrops_diporus	bioclim	M_8_F_lpt_Set_bioc	bioclim	9.1156	1.10093	0	0.0473684	23609.9	0.173356	0.477217	9	1.19501	0	0.0238095	745	0.1304	0.204	158	0.7151	10743.1	0.5241	1	0.2705	0.9624	0.0027	5	0.3496	0.8728	0.0158	10	0.3901	0.7806	0.0367	0.7998	0.2353	0.9677	0	17.7398	0.4423	0.6596	0.0985	45.1682	0.5854	0.3328	0.3326	46.8282	0.5939	0.318	0.3361
Bothrops_diporus	bioclim	M_8_F_pt_Set_bioc	bioclim	9.132	1.09977	0	0.0473684	23609.8	0	0.995493	9	1.18491	0	0.0238095	745	0.1179	0.1861	168	0.698	10743.5	0.5335	1	0.2839	0.9631	0.0011	5	0.3418	0.8734	0.0125	10	0.3886	0.7784	0.0368	0.9299	0.2656	0.9655	0	16.4326	0.4417	0.676	0.0984	44.4259	0.5971	0.3497	0.3497	39.3806	0.5745	0.3995	0.2833
Bothrops_diporus	topvars	M_0.2_F_lp_Set_topvars	topvars	8.8427	1.17156	0	0.0473684	23184.1	0	1	38	1.2003	0	0.047619	743	0.3262	0.3606	500	0.7631	10741.3	0.3902	1	0.0965	0.8699	0.004	5	0.2238	0.7216	0.0332	10	0.2978	0.6156	0.094	0.1798	0.0329	0.9573	0	10.5555	0.3044	0.6062	0.0989	34.7357	0.4954	0.304	0.304	38.4795	0.5229	0.2717	0.3244
Bothrops_erythromelas	all	M_1_F_lqp_Set_bioc	bioclim	8.7754	1.11103	0	0.0434783	2578.59	0	0.417057	12	1.37166	0	0.2	92	0.4428	0.5563	474	0.7027	10090.3	0.3909	1	0.1215	0.896	0.0369	5	0.2081	0.7534	0.0913	10	0.2781	0.6378	0.1544	0.3341	0.077	0.9376	0	5.881	0.2206	0.7318	0.0924	29.7466	0.4494	0.3561	0.3576	40.6508	0.537	0.2643	0.3891
Bothrops_erythromelas	all	M_1_F_qp_Set_bioc	bioclim	8.6458	1.11282	0	0.0434783	2579.59	0.999062	0.253077	12	1.43824	0	0	92	0.5579	0.72	494	0.7459	10092	0.3422	1	0.092	0.8786	0.038	5	0.1704	0.7156	0.075	10	0.2372	0.5905	0.1196	0.297	0.0545	0.9351	0	7.4022	0.1968	0.6679	0.0913	28.1663	0.4128	0.3259	0.3272	38.2201	0.521	0.2472	0.3456
Bothrops_erythromelas	bioclim	M_1_F_lqp_Set_bioc	bioclim	8.6861	1.11856	0	0.0434783	2578.59	0	0.417057	12	1.38296	0	0	92	0.4914	0.62	498	0.7144	10090.6	0.3625	1	0.1029	0.8927	0.0348	5	0.1878	0.7396	0.088	10	0.2535	0.6196	0.138	0.3535	0.0681	0.9375	0	6.0781	0.2013	0.7142	0.0913	29.317	0.4287	0.3443	0.3446	31.8986	0.4424	0.3341	0.3076
Bothrops_erythromelas	bioclim	M_1_F_qp_Set_bioc	bioclim	8.7084	1.11348	0	0.0434783	2579.59	0.999062	0.253077	12	1.44219	0	0	92	0.4935	0.627	484	0.7242	10092	0.3663	1	0.1062	0.8918	0.0315	5	0.1859	0.7395	0.0793	10	0.2562	0.6182	0.1239	0.4107	0.0718	0.9348	0	8.3989	0.2323	0.6579	0.0902	29.13	0.4335	0.3463	0.3456	34.4578	0.4815	0.3092	0.3359
Bothrops_erythromelas	topvars	M_10_F_h_Set_topvars	topvars	9.2113	1.00144	0	0	2634.38	0.777884	0.245671	1	1.09742	0	0.2	92	0.0072	0.0586	54	0.5751	10091.1	0.6262													1.0738	0.5744	0.9832	0	5.9141	0.5972	0.9255	0.0359	40.6225	0.633	0.5548	0.3587	49.7726	0.649	0.4698	0.3783
Bothrops_erythromelas	topvars	M_10_F_th_Set_topvars	topvars	9.2095	1.00144	0	0	2634.38	0.777884	0.201986	1	1.10433	0	0	92	0.009	0.0688	62	0.5706	10090.7	0.625													1.3092	0.5714	0.9832	0	4.7128	0.593	0.9379	0.0272	30.5807	0.6296	0.6543	0.2565	34.1967	0.6391	0.6208	0.2402
Bothrops_erythromelas	topvars	M_8_F_h_Set_topvars	topvars	9.2051	1.00202	0	0	2633.6	0	0.780122	3	1.18411	0	0.2	92	0.012	0.0854	74	0.6059	10092	0.6218	1	0.5482	0.8409	0.1206	5	0.5672	0.7702	0.1598	10	0.5756	0.7203	0.1935	0.8795	0.5509	0.9881	0	9.0648	0.5841	0.8933	0.0489	53.3983	0.6206	0.4108	0.45	61.2811	0.6459	0.3362	0.4467
Bothrops_erythromelas	topvars	M_8_F_th_Set_topvars	topvars	9.1967	1.00261	0	0	2633.6	0	0.462493	3	1.22944	0	0.2	92	0.0205	0.1387	82	0.6281	10088.5	0.6161													3.6456	0.5125	0.9481	0	14.7171	0.5836	0.8064	0.0555	45.6741	0.6221	0.4714	0.3696	62.2764	0.6678	0.3221	0.4598
Bothrops_fonsecai	all	M_0.2_F_qp_Set_bioc	bioclim	8.2318	1.4359	0	0.0416667	2116.56	1.60632	0.167583	9	1.57399	0	0	81	0.857	0.9743	500	0.8668	10075.3	0.2298	1	0.0908	0.5718	0.0037	5	0.1944	0.4757	0.0234	10	0.255	0.4012	0.0642	2.699	0.1428	0.5255	0	16.109	0.3103	0.3369	0.0963	28.3842	0.4098	0.2309	0.2321	27.3608	0.4079	0.2581	0.142
Bothrops_fonsecai	all	M_0.4_F_lq_Set_topvars	topvars	8.0989	1.49007	0	0.0416667	2115.68	0.722882	0.260656	20	1.59651	0	0.2	81	1.0018	1.1102	500	0.8833	10073.9	0.1981	1	0.0517	0.5796	0	5	0.1478	0.4514	0.0296	10	0.215	0.3694	0.0839	2.4271	0.0931	0.5204	0	13.9818	0.2521	0.3237	0.0976	27.2012	0.3733	0.2058	0.2049	24.665	0.3519	0.2311	0.1531
Bothrops_fonsecai	all	M_2_F_lt_Set_topvars	topvars	8.1905	1.4661	0	0.0416667	2114.95	0	0.374145	21	1.59824	0	0.2	81	0.9411	1.3645	364	0.9024	10073.5	0.2138	1	0.0327	0.6603	0	5	0.1345	0.4761	0.021	10	0.2147	0.3821	0.0543	3.4456	0.0968	0.5322	0	16.403	0.2869	0.3046	0.0914	30.0971	0.4196	0.1889	0.1876	35.2817	0.4696	0.1653	0.1889
Bothrops_fonsecai	bioclim	M_0.2_F_qp_Set_bioc	bioclim	8.3557	1.4438	0	0.0416667	2116.56	0	0.828031	9	1.52102	0	0	81	0.7203	0.8254	500	0.8515	10077.3	0.2595	1	0.0928	0.5929	0.0025	5	0.2198	0.4961	0.0272	10	0.2848	0.4231	0.0531	2.8836	0.1633	0.5431	0	16.3948	0.3473	0.3525	0.0938	29.8364	0.4534	0.2406	0.237	22.7038	0.399	0.298	0.1296
Bothrops_fonsecai	topvars	M_0.4_F_lq_Set_topvars	topvars	8.0447	1.48494	0	0.0416667	2115.68	0.722882	0.329749	20	1.58914	0	0.2	81	1.0594	1.1666	500	0.8851	10080.1	0.1863	1	0.047	0.5688	0.0049	5	0.1353	0.4331	0.0568	10	0.2034	0.3484	0.0839	1.9665	0.0704	0.5261	0	11.4476	0.2177	0.3412	0.0939	24.4817	0.3489	0.2077	0.2074	26.6356	0.3675	0.1974	0.1766
Bothrops_fonsecai	topvars	M_2_F_lt_Set_topvars	topvars	8.2017	1.46802	0	0.0416667	2114.95	0	0.47332	21	1.51935	0	0.2	81	0.9346	1.3967	362	0.9102	10077.5	0.2166	1	0.0335	0.6681	0.0012	5	0.1337	0.4854	0.0173	10	0.21	0.3889	0.0395	5.2761	0.1267	0.5131	0	20.2913	0.3248	0.2748	0.0976	31.1297	0.4307	0.1842	0.1852	30.032	0.4209	0.2	0.1259
Bothrops_itapetiningae	all	M_1_F_qt_Set_bioc	bioclim	8.3227	1.62464	0	0	1135.23	0	0.24875	11	1.68964	0	0	36	0.7985	1.3079	290	0.9216	10036	0.2477	1	0.0305	0.666	0	5	0.1589	0.4374	0.0056	10	0.303	0.3525	0.0361	6.9361	0.199	0.4091	0	24.4962	0.4809	0.2471	0.0778	39.752	0.6105	0.1615	0.1639	37.5648	0.5735	0.1832	0.0972
Bothrops_itapetiningae	all	M_3_F_pt_Set_topvars	topvars	8.7329	1.60641	0	0	1136.23	0.996196	0.151162	5	1.60971	0	0	36	0.5077	0.8312	124	0.8738	10036	0.3741	1	0.0787	0.8256	0	5	0.1822	0.6444	0	10	0.2838	0.5238	0.0028	15.9935	0.3867	0.4416	0	29.553	0.5655	0.3112	0.075	42.6803	0.6579	0.2255	0.2278	40.0595	0.6269	0.2482	0.1111
Bothrops_itapetiningae	bioclim	M_1_F_qt_Set_bioc	bioclim	8.3322	1.6237	0	0	1135.23	0	0.54396	11	1.55436	0	0	36	0.8099	1.3282	268	0.9162	10035.4	0.2498	1	0.0342	0.6894	0	5	0.1414	0.4595	0.0083	10	0.2608	0.3655	0.0361	7.3503	0.2034	0.4143	0	23.4536	0.4641	0.2482	0.0833	37.5708	0.5897	0.1692	0.1667	42.4774	0.6108	0.1567	0.1361
Bothrops_itapetiningae	topvars	M_0.3_F_lq_Set_topvars	topvars	8.161	1.73159	0	0	1137.27	1.04619	0.165097	13	1.74421	0	0	36	1.0229	1.1592	444	0.8926	10036	0.2097	1	0.0436	0.5595	0	5	0.1485	0.4068	0.0222	10	0.2454	0.3255	0.0611	5.7898	0.1626	0.4046	0	13.9204	0.2986	0.2899	0.075	25.6257	0.4511	0.196	0.1972	20.1689	0.3832	0.2352	0.0972
Bothrops_itapetiningae	topvars	M_0.7_F_lq_Set_topvars	topvars	8.2139	1.70399	0	0	1138.2	1.97652	0.103686	12	1.73006	0	0	36	0.9382	1.0776	256	0.8886	10034.2	0.2201	1	0.0435	0.5626	0	5	0.1616	0.4128	0.0139	10	0.2645	0.3353	0.0667	7.3323	0.2057	0.3792	0	13.1319	0.306	0.3054	0.075	25.907	0.4614	0.2046	0.2055	23.58	0.4075	0.2473	0.0917
Bothrops_itapetiningae	topvars	M_3_F_pt_Set_topvars	topvars	8.7388	1.60472	0	0	1136.23	0	0.278558	5	1.64398	0	0	36	0.5053	0.846	162	0.8811	10035.3	0.3759	1	0.0783	0.8302	0	5	0.1793	0.648	0	10	0.2817	0.5257	0.0083	16.4514	0.3929	0.4411	0	28.3441	0.5491	0.3219	0.0667	47.5042	0.6903	0.1995	0.1917	42.763	0.6519	0.2331	0.1222
Bothrops_jararaca	all	M_2_F_lqpth_Set_topvars	topvars	9.1113	1.13325	0	0.0427136	42322.9	0	0.872473	65	1.08702	0.215686	0.075	1423	0.2109	0.2886	500	0.7373	11415.5	0.4864	1	0.1983	0.9515	0.0039	5	0.285	0.8403	0.0193	10	0.3396	0.7344	0.0425	0.1693	0.1215	0.9883	0	17.0091	0.3988	0.6141	0.0995	41.038	0.564	0.3216	0.3216	38.5255	0.547	0.3471	0.2881
Bothrops_jararaca	bioclim	M_0.1_F_lqp_Set_bioc	bioclim	9.1082	1.12828	0	0.0326633	42426.3	0	1	27	1.10543	0.0917031	0.0375	1423	0.2095	0.2221	500	0.6998	11417.9	0.4848	1	0.1628	0.9419	0.0061	5	0.2754	0.8136	0.0476	10	0.3559	0.7102	0.0933	0.0522	0.069	0.9944	0	10.9796	0.3673	0.6931	0.0992	38.8867	0.5651	0.3465	0.3463	38.4683	0.5621	0.351	0.3382
Bothrops_jararaca	topvars	M_2_F_lqpth_Set_topvars	topvars	9.1075	1.13466	0	0.0427136	42322.9	0	0.872473	65	1.10503	0.111597	0.05	1423	0.2196	0.2975	500	0.7362	11415.4	0.4843	1	0.1961	0.9528	0.0052	5	0.281	0.84	0.0207	10	0.3376	0.7333	0.0491	0.0717	0.1044	0.9945	0	16.4776	0.3957	0.6215	0.0996	40.7356	0.5588	0.3237	0.3238	38.4163	0.5439	0.3481	0.2917
Bothrops_jararacussu	all	M_1_F_lqpth_Set_topvars	topvars	8.443	1.35765	0	0.047619	13784.7	0	0.366129	120	1.38587	0	0.037037	489	0.7727	1.066	500	0.8951	10484.7	0.2606	1	0.0528	0.748	0.0014	5	0.1451	0.5775	0.0184	10	0.21	0.4636	0.045	0.7255	0.0373	0.7995	0	20.7152	0.3245	0.31	0.0982	35.0807	0.4749	0.1827	0.1824	38.3074	0.5094	0.1619	0.1933
Bothrops_jararacussu	all	M_1_F_qpth_Set_topvars	topvars	8.4478	1.36354	0	0.047619	13784.7	0	0.577607	120	1.35944	0	0.037037	489	0.7768	1.0695	500	0.8957	10487.5	0.2619	1	0.0513	0.7497	0.0026	5	0.1434	0.5748	0.0172	10	0.2135	0.4611	0.039	0.4178	0.023	0.8711	0	21.5975	0.339	0.3002	0.0974	35.1219	0.4813	0.1836	0.1834	35.7478	0.4905	0.1829	0.1755
Bothrops_jararacussu	bioclim	M_1_F_qt_Set_bioc	bioclim	8.5217	1.2573	0	0.047619	13797.1	0	1	77	1.35252	0	0.037037	489	0.7209	0.947	500	0.875	10485.9	0.2819	1	0.0511	0.7805	0.0045	5	0.1601	0.6085	0.0233	10	0.2202	0.4943	0.0505	0.3678	0.0239	0.8795	0	18.482	0.3038	0.3615	0.0969	32.8642	0.4542	0.2127	0.2127	38.8715	0.5234	0.1729	0.2323
Bothrops_jararacussu	topvars	M_1_F_lqpth_Set_topvars	topvars	8.5049	1.3566	0	0.047619	13784.7	0	0.366401	120	1.34144	0	0.0740741	489	0.7296	1.0167	500	0.8908	10486.9	0.278	1	0.0562	0.7608	0.0024	5	0.156	0.5947	0.0174	10	0.2225	0.4819	0.0423	0.4681	0.0268	0.8668	0	22.2782	0.3528	0.3089	0.0978	36.0621	0.4947	0.189	0.1892	35.6647	0.491	0.1932	0.1706
Bothrops_jararacussu	topvars	M_1_F_qpth_Set_topvars	topvars	8.4638	1.35916	0	0.047619	13784.7	0	0.578285	120	1.35514	0	0.0740741	489	0.7619	1.0489	500	0.8917	10487.4	0.2663	1	0.052	0.7505	0.0022	5	0.1485	0.5765	0.0147	10	0.2183	0.4645	0.038	0.5805	0.0283	0.8639	0	20.4918	0.3322	0.3159	0.0974	34.5887	0.4758	0.1904	0.1904	38.5348	0.5171	0.1652	0.2053
Bothrops_jonathani	all	M_0.2_F_lp_Set_bioc	bioclim	8.9198	1.47737	0	0	322.927	0	0.392969	4	1.52908	0	0	6	0.3044	0.5256	122	0.8337	10005.3	0.4675	1	0.1895	0.9092	0	5	0.2695	0.7765	0	10	0.3289	0.666	0	36.2491	0.602	0.3686	0	36.2491	0.602	0.3686	0	52.6022	0.6983	0.2353	0.2	47.9503	0.6651	0.2762	0.05
Bothrops_jonathani	all	M_1_F_lt_Set_bioc	bioclim	9.1132	1.43542	0	0	324.047	1.12019	0.224447	2	1.43111	0	0	6	0.0959	0.2174	68	0.7316	10006	0.5678													35.3443	0.6074	0.4926	0	35.3443	0.6074	0.4926	0	49.1401	0.6698	0.3719	0.2833	40.9478	0.6225	0.4414	0.0333
Bothrops_jonathani	bioclim	M_0.2_F_lp_Set_bioc	bioclim	8.9665	1.4634	0	0	322.927	0	0.392969	4	1.58181	0	0	6	0.2404	0.4202	104	0.8048	10006	0.5039	1	0.2625	0.9195	0	5	0.3534	0.8005	0	10	0.4093	0.7085	0.0167	29.8085	0.5542	0.4883	0	29.8085	0.5542	0.4883	0	57.5544	0.6811	0.2318	0.2167	57.8415	0.6776	0.2319	0.1167
Bothrops_jonathani	bioclim	M_1_F_lt_Set_bioc	bioclim	9.1474	1.43128	0	0	324.047	1.12019	0.224447	2	1.46942	0	0	6	0.071	0.2271	66	0.7353	10006	0.5916													28.2918	0.595	0.6224	0	28.2918	0.595	0.6224	0	52.2942	0.6622	0.3867	0.25	54.3227	0.676	0.3811	0.1
Bothrops_jonathani	topvars	M_1_F_l_Set_topvars	topvars	8.6118	1.21092	0	0.4	344.655	0	1	6	1.21043	0	0.6	6	0.5884	1.2463	92	0.9017	10006	0.3479	1	0.1016	0.8516	0	5	0.1884	0.6822	0	10	0.2569	0.5644	0.0167	30.8869	0.4591	0.3307	0	30.8869	0.4591	0.3307	0	46.4661	0.5858	0.1768	0.2	62.6538	0.7462	0.1186	0.1
Bothrops_lanceolatus	all	M_3_F_lqp_Set_topo	topo	7.1916	1.05264	0	0.125	374.963	0	1	0	1.11368	0	0.5	17	0.0191	0.1091	64	0.7325	1354	0.6185	1	0.5073	0.9831	0	5	0.5481	0.9297	0.0059	10	0.5671	0.8692	0.0059	19.7066	0.5868	0.7571	0	30.3697	0.6009	0.6418	0.0529	61.4227	0.6411	0.3283	0.3176	68.3002	0.6501	0.2641	0.2941
Bothrops_lanceolatus	all	M_3_F_qp_Set_topo	topo	7.1641	1.05847	0	0.125	374.963	0	1	0	1.10853	0	0.375	17	0.0463	0.1791	64	0.7275	1354	0.6004	1	0.3908	0.9667	0.0059	5	0.4984	0.9009	0.0059	10	0.5422	0.8345	0.0294	14.6258	0.5595	0.777	0	29.3216	0.6098	0.6199	0.047	58.8595	0.6467	0.3309	0.3294	60.2632	0.6527	0.3309	0.1823
Bothrops_lanceolatus	bioclim	M_0.7_F_lp_Set_bioc	bioclim	6.854	1.04904	0	0.25	375.975	0	1	4	1.04819	0	0.5	17	0.305	0.4914	118	0.751	1285	0.4579	1	0.2019	0.9534	0.0059	5	0.2595	0.8258	0.0529	10	0.3088	0.7079	0.0882	6.5142	0.2663	0.8084	0	10.1167	0.3044	0.7308	0.0353	39.1385	0.5587	0.3152	0.3118	52.2319	0.6496	0.2313	0.2764
Bothrops_lanceolatus	topvars	M_1_F_l_Set_topvars	topvars	6.8232	1.06411	0	0.25	379.668	0	1	6	1.05461	0	0.375	17	0.3362	0.599	96	0.7808	1285	0.4459	1	0.196	0.9454	0.0118	5	0.2535	0.8122	0.047	10	0.3026	0.6926	0.0588	6.4502	0.2532	0.799	0	12.4426	0.3007	0.6845	0.047	41.545	0.5823	0.2817	0.2765	53.1738	0.6743	0.2059	0.2588
Bothrops_leucurus	all	M_2_F_lp_Set_topvars	topvars	8.3146	1.44095	0	0.0566038	6246.95	0	1	20	1.42806	0	0.0769231	237	1.191	1.2893	492	0.8698	10232.4	0.2389	1	0.0371	0.5681	0	5	0.1794	0.4106	0.0304	10	0.291	0.3349	0.0751	2.1911	0.0875	0.4944	0	13.097	0.3476	0.303	0.0966	25.7057	0.5258	0.2155	0.2148	14.497	0.3665	0.2938	0.0932
Bothrops_leucurus	bioclim	M_6_F_pth_Set_bioc	bioclim	8.3902	1.42198	0	0.0566038	6303.28	0	1	8	1.50248	0	0.0769231	237	1.0748	1.227	248	0.8602	10230.3	0.2592	1	0.0328	0.5905	0.0013	5	0.1967	0.4136	0.0346	10	0.3336	0.3427	0.0776	1.2629	0.044	0.5715	0	14.5226	0.4139	0.3024	0.0957	29.7342	0.6227	0.2132	0.2144	20.0958	0.5032	0.264	0.1148
Bothrops_leucurus	topvars	M_2_F_lp_Set_topvars	topvars	8.2806	1.44411	0	0.0566038	6246.95	0	1	20	1.46488	0	0.0769231	237	1.2266	1.3292	470	0.875	10233.8	0.2307	1	0.0369	0.5537	0	5	0.1749	0.4024	0.0262	10	0.2789	0.3264	0.0738	1.9448	0.0804	0.4909	0	12.915	0.3305	0.2961	0.0932	25.741	0.521	0.2063	0.2076	15.298	0.3635	0.2803	0.0987
Bothrops_lutzi	all	M_0.8_F_q_Set_topvars	topvars	8.8141	1.42353	0	0	378.295	0	0.639357	4	1.35686	0	0.2	7	0.3045	0.5304	76	0.796	10007	0.4359	1	0.2072	0.9238	0	5	0.2739	0.8128	0	10	0.3212	0.7089	0	24.0352	0.4142	0.5069	0	24.0352	0.4142	0.5069	0	45.1908	0.5223	0.2627	0.2857	44.6221	0.5187	0.2732	0.1286
Bothrops_lutzi	all	M_0.9_F_q_Set_topvars	topvars	8.5536	1.4136	0	0	378.969	0.673912	0.32535	4	1.37173	0	0.2	7	0.5199	0.9163	78	0.8338	10007	0.3543	1	0.1305	0.8866	0	5	0.2028	0.752	0.0143	10	0.251	0.6365	0.0143	33.9356	0.4271	0.3427	0	33.9356	0.4271	0.3427	0	39.8242	0.4616	0.2476	0.2714	43.2996	0.5203	0.2593	0.0429
Bothrops_lutzi	all	M_1_F_q_Set_topvars	topvars	8.7874	1.38368	0	0	379.678	1.38241	0.183302	4	1.4441	0	0.2	7	0.3238	0.6616	80	0.8191	10007	0.4217	1	0.1997	0.9483	0	5	0.262	0.8203	0	10	0.3065	0.7041	0	30.1909	0.4209	0.4242	0	30.1909	0.4209	0.4242	0	41.4136	0.4828	0.2865	0.3286	43.4236	0.531	0.2939	0.0857
Bothrops_lutzi	bioclim	M_0.1_F_lq_Set_bioc	bioclim	8.3977	1.32759	0	0.2	378.701	1.54099	1	3	1.23891	0	0	7	0.642	0.6891	132	0.8221	10007	0.29	1	0.0979	0.8963	0	5	0.1458	0.7061	0.0143	10	0.1926	0.564	0.0143	19.4091	0.274	0.4129	0	19.4091	0.274	0.4129	0	32.3349	0.3713	0.2325	0.1715	28.6495	0.346	0.2737	0.0714
Bothrops_lutzi	bioclim	M_0.1_F_lqp_Set_bioc	bioclim	8.6817	1.31359	0	0.2	378.966	1.80601	1	3	1.36976	0	0	7	0.431	0.5538	188	0.7843	10007	0.3679	1	0.1019	0.8747	0	5	0.2045	0.7071	0	10	0.2872	0.5944	0.0429	18.05	0.3574	0.514	0	18.05	0.3574	0.514	0	36.98	0.5011	0.2706	0.3	36.1148	0.4948	0.28	0.1143
Bothrops_lutzi	bioclim	M_0.1_F_q_Set_bioc	bioclim	8.5889	1.33689	0	0.2	378.64	1.47971	1	3	1.38647	0	0.2	7	0.484	0.5204	72	0.7847	10007	0.3403	1	0.0893	0.8956	0	5	0.1708	0.7039	0	10	0.2464	0.574	0.0143	21.0812	0.3695	0.425	0	21.0812	0.3695	0.425	0	32.3862	0.4577	0.2814	0.2714	31.8616	0.4609	0.2903	0.0857
Bothrops_lutzi	bioclim	M_0.1_F_qp_Set_bioc	bioclim	8.6658	1.31569	0	0.2	378.905	1.74449	1	3	1.30498	0	0.2	7	0.4133	0.5148	146	0.768	10007	0.3644	1	0.1172	0.9049	0	5	0.1978	0.7447	0	10	0.2604	0.623	0.0286	22.3759	0.3809	0.4377	0	22.3759	0.3809	0.4377	0	31.6798	0.4433	0.327	0.3143	33.1915	0.4469	0.3086	0.1
Bothrops_lutzi	bioclim	M_0.2_F_lp_Set_bioc	bioclim	8.6929	1.31159	0	0.2	377.229	0.0691291	1	2	1.33503	0	0	7	0.4053	0.5201	72	0.7856	10007	0.3759	1	0.1342	0.936	0	5	0.1946	0.7771	0	10	0.2575	0.6461	0.0286	18.3852	0.3252	0.5204	0	18.3852	0.3252	0.5204	0	34.8141	0.4499	0.2972	0.2857	39.0049	0.4782	0.2637	0.1857
Bothrops_lutzi	bioclim	M_0.2_F_lq_Set_bioc	bioclim	8.6703	1.31479	0	0.2	378.966	1.80601	1	3	1.34158	0	0.2	7	0.4447	0.5191	108	0.7488	10007	0.3666	1	0.1165	0.9231	0	5	0.1809	0.7501	0.0143	10	0.2531	0.6186	0.0286	17.1261	0.3392	0.5317	0	17.1261	0.3392	0.5317	0	31.7	0.4494	0.3201	0.3143	26.4715	0.4136	0.3937	0.0714
Bothrops_lutzi	bioclim	M_0.2_F_q_Set_bioc	bioclim	8.7096	1.31866	0	0.2	378.905	1.74449	1	3	1.29985	0	0.2	7	0.399	0.466	70	0.7489	10007	0.376	1	0.1271	0.9311	0	5	0.1983	0.7745	0	10	0.2666	0.6508	0.0714	15.3502	0.3118	0.5758	0	15.3502	0.3118	0.5758	0	34.1312	0.4418	0.3159	0.3143	39.9335	0.5238	0.2656	0.1857
Bothrops_lutzi	bioclim	M_0.3_F_lp_Set_bioc	bioclim	8.816	1.30954	0	0.2	377.16	0	1	2	1.30069	0	0.2	7	0.3087	0.4713	74	0.7599	10007	0.4135	1	0.1481	0.9447	0	5	0.2209	0.8051	0	10	0.2897	0.6863	0.0714	13.5962	0.3306	0.6355	0	13.5962	0.3306	0.6355	0	39.4015	0.5034	0.2942	0.3	42.1899	0.5519	0.2688	0.1857
Bothrops_lutzi	bioclim	M_0.4_F_lp_Set_bioc	bioclim	8.6387	1.31084	0	0.2	377.213	0.0526206	1	2	1.4581	0	0	7	0.4405	0.618	90	0.795	10007	0.3671	1	0.1164	0.9037	0	5	0.1939	0.7229	0	10	0.2658	0.5946	0	25.3151	0.4228	0.3779	0	25.3151	0.4228	0.3779	0	36.9913	0.5164	0.2571	0.2429	34.0439	0.4962	0.2846	0.0572
Bothrops_lutzi	bioclim	M_0.4_F_qp_Set_bioc	bioclim	8.617	1.31124	0	0.2	377.379	0.219205	1	2	1.28828	0	0.2	7	0.4455	0.6745	92	0.8167	10007	0.3575	1	0.1623	0.937	0	5	0.2055	0.7859	0	10	0.2473	0.6555	0	22.8847	0.3383	0.4502	0	22.8847	0.3383	0.4502	0	40.5519	0.4518	0.232	0.2286	38.9634	0.4492	0.2514	0.0857
Bothrops_lutzi	bioclim	M_0.5_F_lp_Set_bioc	bioclim	8.8431	1.30912	0	0.2	377.385	0.225107	1	2	1.39602	0	0.2	7	0.2864	0.5041	74	0.8019	10007	0.4291	1	0.1714	0.944	0	5	0.2375	0.8067	0	10	0.2956	0.6885	0.0286	28.3434	0.457	0.4369	0	28.3434	0.457	0.4369	0	43.2924	0.5572	0.2642	0.2429	45.2415	0.5926	0.2514	0.1
Bothrops_lutzi	bioclim	M_0.5_F_lqp_Set_bioc	bioclim	8.8391	1.31624	0	0.2	377.385	0.225107	1	2	1.3357	0	0	7	0.2881	0.5151	104	0.7945	10006.1	0.4355	1	0.1693	0.9328	0	5	0.2446	0.7933	0	10	0.3148	0.6777	0.0143	19.4584	0.4085	0.5351	0	19.4584	0.4085	0.5351	0	46.2598	0.5601	0.2503	0.2572	46.6201	0.5568	0.2486	0.1572
Bothrops_lutzi	bioclim	M_0.5_F_qp_Set_bioc	bioclim	8.8281	1.31583	0	0.2	377.536	0.375474	1	2	1.28851	0	0.2	7	0.2798	0.4722	80	0.7958	10007	0.4315	1	0.2005	0.9517	0	5	0.2531	0.8211	0	10	0.3064	0.7015	0	30.2768	0.4778	0.4126	0	30.2768	0.4778	0.4126	0	45.1787	0.5535	0.2567	0.2429	40.2361	0.5301	0.3055	0.0714
Bothrops_lutzi	bioclim	M_0.6_F_lp_Set_bioc	bioclim	8.9731	1.30256	0	0.2	377.677	0.51663	1	2	1.44005	0	0	7	0.19	0.3639	70	0.7396	10007	0.5009	1	0.2595	0.9421	0	5	0.3297	0.8306	0	10	0.3887	0.7344	0	28.598	0.5362	0.4933	0	28.598	0.5362	0.4933	0	47.469	0.6025	0.3005	0.2857	44.664	0.5875	0.3285	0.1143
Bothrops_lutzi	bioclim	M_0.6_F_lqp_Set_bioc	bioclim	8.9457	1.31327	0	0.2	377.677	0.51663	1	2	1.33063	0	0.2	7	0.1979	0.4338	78	0.7881	10006.2	0.4813	1	0.2489	0.9611	0	5	0.2988	0.8487	0	10	0.3463	0.7417	0	27.4428	0.4681	0.4927	0	27.4428	0.4681	0.4927	0	44.8915	0.5671	0.3019	0.3	43.9612	0.5735	0.3201	0.1143
Bothrops_lutzi	bioclim	M_0.6_F_qp_Set_bioc	bioclim	8.8345	1.31287	0	0.2	377.816	0.655783	1	2	1.29765	0	0.2	7	0.2807	0.5539	76	0.7754	10007	0.4272	1	0.1677	0.95	0	5	0.2345	0.8146	0	10	0.3018	0.6964	0	23.7153	0.4204	0.4838	0	23.7153	0.4204	0.4838	0	40.2925	0.5279	0.2955	0.3	39.8274	0.5085	0.3116	0.1
Bothrops_lutzi	bioclim	M_0.7_F_lp_Set_bioc	bioclim	9.0611	1.30799	0	0.2	378.087	0.926737	1	2	1.37813	0	0.2	7	0.1178	0.2868	74	0.7128	10005.5	0.5415	1	0.3222	0.9646	0	5	0.3724	0.8675	0	10	0.4274	0.7767	0	30.4286	0.5462	0.5305	0	30.4286	0.5462	0.5305	0	47.4086	0.6129	0.3497	0.3714	44.3119	0.6092	0.386	0.0857
Bothrops_lutzi	bioclim	M_0.7_F_lqp_Set_bioc	bioclim	8.8871	1.30854	0	0.2	378.087	0.926737	1	2	1.37782	0	0	7	0.2633	0.5104	80	0.7642	10007	0.4628	1	0.1799	0.9447	0	5	0.2625	0.8104	0	10	0.3483	0.6995	0	22.4289	0.4579	0.5172	0	22.4289	0.4579	0.5172	0	43.5814	0.565	0.3013	0.3143	42.647	0.5732	0.3172	0.1143
Bothrops_lutzi	bioclim	M_0.7_F_qp_Set_bioc	bioclim	8.9511	1.3124	0	0.2	378.223	1.06267	1	2	1.3159	0	0.2	7	0.1929	0.4067	66	0.7685	10007	0.489	1	0.2454	0.9602	0	5	0.3086	0.8501	0	10	0.3649	0.748	0	28.727	0.4997	0.498	0	28.727	0.4997	0.498	0	47.0358	0.579	0.2962	0.2714	42.0938	0.5657	0.3441	0.0714
Bothrops_lutzi	bioclim	M_0.8_F_lp_Set_bioc	bioclim	8.8145	1.31984	0	0.2	378.616	1.45557	1	2	1.36115	0	0.2	7	0.3112	0.5776	76	0.7725	10007	0.4519	1	0.2068	0.9401	0	5	0.2686	0.8082	0	10	0.3327	0.6973	0	26.8975	0.4735	0.4676	0	26.8975	0.4735	0.4676	0	44.8885	0.5536	0.2762	0.2429	40.6847	0.5428	0.3184	0.0714
Bothrops_lutzi	bioclim	M_0.8_F_lqp_Set_bioc	bioclim	8.8832	1.3089	0	0.2	378.616	1.45557	1	2	1.33185	0	0.2	7	0.2503	0.5028	76	0.7773	10007	0.4609	1	0.2304	0.9449	0	5	0.2944	0.8205	0	10	0.3484	0.7174	0	27.6625	0.4752	0.4763	0	27.6625	0.4752	0.4763	0	45.2992	0.56	0.2886	0.3286	38.1844	0.5336	0.3569	0.0429
Bothrops_lutzi	bioclim	M_0.8_F_qp_Set_bioc	bioclim	8.7402	1.30997	0	0.2	378.76	1.59938	1	2	1.31016	0	0.2	7	0.3572	0.6728	74	0.8367	10007	0.4096	1	0.195	0.9469	0	5	0.2472	0.8083	0	10	0.293	0.6864	0	30.1175	0.4408	0.4004	0	30.1175	0.4408	0.4004	0	45.6676	0.5267	0.2289	0.2429	44.7317	0.5223	0.2425	0.0857
Bothrops_lutzi	bioclim	M_1_F_qp_Set_bioc	bioclim	9.0617	1.33653	0	0.2	377.375	0.21468	1	1	1.40217	0	0	7	0.1109	0.3434	68	0.7323	10006.1	0.5423	1	0.3476	0.9737	0	5	0.3913	0.8884	0	10	0.4292	0.7997	0	32.6664	0.5635	0.5117	0	32.6664	0.5635	0.5117	0	51.7218	0.6226	0.319	0.3428	45.7591	0.6101	0.3765	0.0714
Bothrops_lutzi	topvars	M_0.8_F_q_Set_topvars	topvars	8.7881	1.42598	0	0	378.295	0	0.639357	4	1.54439	0	0.2	7	0.3274	0.6293	74	0.8042	10004.7	0.4191	1	0.1779	0.9445	0	5	0.244	0.8107	0	10	0.2987	0.6942	0	27.4605	0.4281	0.4523	0	27.4605	0.4281	0.4523	0	42.5059	0.5131	0.2741	0.2857	41.2712	0.5483	0.3135	0.0714
Bothrops_lutzi	topvars	M_0.9_F_q_Set_topvars	topvars	8.7229	1.41082	0	0	378.969	0.673912	0.32535	4	1.46926	0	0.2	7	0.3904	0.7467	82	0.7886	10007	0.4042	1	0.1747	0.9334	0	5	0.2371	0.7952	0	10	0.2859	0.6764	0.0286	21.8179	0.3652	0.5134	0	21.8179	0.3652	0.5134	0	39.7816	0.4878	0.2837	0.2714	44.1521	0.5855	0.2775	0.1286
Bothrops_lutzi	topvars	M_1_F_q_Set_topvars	topvars	8.2939	1.38217	0	0	379.678	1.38241	0.183302	4	1.39399	0	0	7	0.7327	1.2206	70	0.8669	10007	0.2826	1	0.0978	0.8757	0	5	0.1434	0.7003	0	10	0.1842	0.5633	0.0286	20.1187	0.2676	0.4025	0	20.1187	0.2676	0.4025	0	34.1175	0.3791	0.2135	0.1857	48.6157	0.5829	0.1354	0.1572
Bothrops_marajoensis	all	M_0.1_F_lp_Set_bioc	bioclim	8.8837	1.40623	0	0	1047.78	0	0.7286	6	1.31098	0	0	30	0.2914	0.4085	438	0.8011	10028.8	0.442	1	0.1505	0.9283	0	5	0.2312	0.7857	0.02	10	0.3015	0.6681	0.04	7.0685	0.2507	0.7553	0	29.9108	0.4899	0.387	0.1	42.2961	0.5932	0.268	0.2733	36.8421	0.5453	0.3185	0.14
Bothrops_marajoensis	all	M_2_F_lh_Set_bioc	bioclim	8.9801	1.29422	0	0	1049.64	1.8612	0.217712	7	1.25229	0	0	30	0.2072	0.3765	174	0.8055	10029.2	0.4881	1	0.1822	0.948	0	5	0.273	0.8205	0.0133	10	0.3404	0.7102	0.0433	9.435	0.3208	0.7487	0	25.3514	0.4841	0.4925	0.0767	48.0208	0.6493	0.2625	0.2667	47.4248	0.636	0.2754	0.1767
Bothrops_marajoensis	all	M_2_F_lpt_Set_topvars	topvars	9.0087	1.41923	0	0	1049.02	1.23388	0.197454	9	1.35042	0	0.0909091	30	0.1549	0.4738	186	0.7767	10030	0.5159	1	0.2591	0.9582	0	5	0.3463	0.8673	0	10	0.3975	0.7786	0.0267	12.7399	0.4161	0.7477	0	32.7757	0.5319	0.4928	0.1	51.6793	0.6003	0.3028	0.3033	53.9461	0.6162	0.2848	0.2367
Bothrops_marajoensis	all	M_2_F_lth_Set_bioc	bioclim	9.0124	1.28675	0	0	1049.64	1.8612	0.12667	7	1.17515	0	0.181818	30	0.1794	0.3677	152	0.7926	10029.3	0.5056	1	0.1948	0.9493	0	5	0.2908	0.8266	0.0133	10	0.3599	0.7205	0.0433	8.0318	0.3299	0.7741	0	24.3533	0.4959	0.518	0.0933	51.1226	0.6676	0.2601	0.2533	53.2404	0.6788	0.2482	0.2167
Bothrops_marajoensis	all	M_3_F_lh_Set_bioc	bioclim	9.03	1.28907	0	0	1049.54	1.75501	0.0992797	5	1.25798	0	0	30	0.16	0.3145	112	0.7838	10030	0.516	1	0.2392	0.96	0	5	0.3123	0.8516	0.0067	10	0.3664	0.749	0.03	8.7622	0.3415	0.7866	0	25.9425	0.4889	0.5131	0.09	49.8171	0.6498	0.2763	0.2767	48.3531	0.6382	0.2901	0.2033
Bothrops_marajoensis	all	M_3_F_lth_Set_bioc	bioclim	9.1252	1.29677	0	0	1049.54	1.75501	0.0758514	5	1.25775	0	0.0909091	30	0.0811	0.1848	116	0.7464	10026.6	0.5731	1	0.3538	0.975	0	5	0.4093	0.8955	0.01	10	0.4494	0.8124	0.0433	6.9546	0.4179	0.8687	0	27.7998	0.5356	0.5788	0.09	54.6817	0.6501	0.301	0.2967	59.7457	0.674	0.2656	0.2667
Bothrops_marajoensis	all	M_5_F_lqh_Set_topvars	topvars	9.0431	1.36495	0	0	1049	1.21579	0.06273	6	1.38963	0	0.0909091	30	0.1403	0.4635	126	0.8128	10029.3	0.5254	1	0.2459	0.9572	0	5	0.3413	0.8588	0	10	0.3931	0.7648	0.0067	15.8432	0.4306	0.6793	0	36.1847	0.5642	0.4327	0.0867	53.2254	0.6441	0.2702	0.27	51.2437	0.6339	0.2887	0.18
Bothrops_marajoensis	all	M_5_F_lqth_Set_topvars	topvars	9.1112	1.37052	0	0	1049	1.21579	0.0585671	6	1.25706	0	0.181818	30	0.0833	0.2956	90	0.7658	10027.8	0.5649	1	0.3309	0.9708	0	5	0.3998	0.8904	0.0033	10	0.4412	0.8068	0.0133	17.578	0.4852	0.7014	0	33.2038	0.5651	0.5105	0.0867	54.1027	0.6465	0.303	0.3033	52.0662	0.635	0.3246	0.1967
Bothrops_marajoensis	bioclim	M_0.1_F_lp_Set_bioc	bioclim	8.9911	1.39733	0	0	1047.78	0	0.819074	6	1.29804	0	0	30	0.1915	0.2577	358	0.7438	10029.3	0.4952	1	0.2256	0.9537	0.0067	5	0.3006	0.8452	0.0267	10	0.3501	0.7409	0.08	5.1145	0.2909	0.8467	0	17.7665	0.4182	0.6215	0.0967	44.4187	0.5941	0.3039	0.31	53.1406	0.6423	0.2432	0.2967
Bothrops_marajoensis	bioclim	M_2_F_lh_Set_bioc	bioclim	9.0481	1.28286	0	0	1049.64	1.8612	0.237733	7	1.24206	0	0.181818	30	0.148	0.2873	156	0.7701	10030	0.5294	1	0.2639	0.9548	0	5	0.3423	0.8518	0.0033	10	0.396	0.7561	0.0333	8.6892	0.3847	0.7819	0	25.9901	0.5129	0.5385	0.0933	52.0637	0.65	0.2794	0.2767	53.4136	0.6601	0.2728	0.2233
Bothrops_marajoensis	bioclim	M_2_F_lth_Set_bioc	bioclim	9.0086	1.29605	0	0	1049.64	1.8612	0.161598	7	1.24513	0	0.181818	30	0.1812	0.3823	190	0.7934	10028.9	0.504	1	0.2074	0.9467	0	5	0.2967	0.8282	0.0133	10	0.3615	0.724	0.05	6.5385	0.3107	0.8018	0	21.0118	0.4589	0.5638	0.0867	51.3167	0.6566	0.2548	0.2567	58.914	0.7026	0.2081	0.2433
Bothrops_marajoensis	bioclim	M_3_F_lh_Set_bioc	bioclim	9.0601	1.29264	0	0	1049.54	1.75501	0.129727	5	1.27355	0	0.0909091	30	0.1316	0.2778	112	0.7708	10029	0.5324	1	0.2606	0.9627	0	5	0.3398	0.8639	0.0267	10	0.3945	0.7686	0.0367	8.7906	0.3677	0.8105	0	26.1135	0.502	0.5666	0.09	52.2357	0.6433	0.2756	0.28	52.3607	0.6531	0.2788	0.2033
Bothrops_marajoensis	bioclim	M_3_F_lth_Set_bioc	bioclim	9.1034	1.30615	0	0	1049.54	1.75501	0.100324	5	1.2612	0	0.0909091	30	0.0992	0.2363	108	0.7689	10030	0.558	1	0.303	0.9702	0	5	0.3733	0.8811	0.0067	10	0.4245	0.7922	0.04	8.0401	0.4013	0.8321	0	24.2455	0.5109	0.5915	0.0933	54.5431	0.6659	0.2788	0.2867	64.3663	0.7194	0.2044	0.29
Bothrops_marajoensis	topvars	M_2_F_lpt_Set_topvars	topvars	8.9943	1.4195	0	0	1049.02	0.0180863	0.712864	9	1.39178	0	0.0909091	30	0.1823	0.5499	200	0.8216	10030	0.5037	1	0.2284	0.9475	0	5	0.3217	0.8426	0	10	0.378	0.7463	0.0233	14.5949	0.4086	0.6764	0	38.7297	0.5876	0.4072	0.0933	54.8896	0.6546	0.2451	0.2433	58.588	0.6804	0.2243	0.1933
Bothrops_marajoensis	topvars	M_3_F_lh_Set_topvars	topvars	8.8887	1.4378	0	0	1050.03	1.03475	0.237846	11	1.37324	0	0.0909091	30	0.2869	0.6442	200	0.8147	10029.6	0.451	1	0.1647	0.926	0	5	0.26	0.7968	0	10	0.3214	0.6873	0.01	11.6679	0.331	0.664	0	30.1512	0.5002	0.4114	0.0933	44.7252	0.5988	0.2699	0.2634	39.6585	0.5588	0.3174	0.1367
Bothrops_marajoensis	topvars	M_3_F_lth_Set_topvars	topvars	8.8303	1.4326	0	0	1050.03	1.03475	0.189838	11	1.34458	0	0	30	0.3276	0.7722	214	0.8383	10029.3	0.4233	1	0.155	0.924	0	5	0.2359	0.7903	0.0033	10	0.2939	0.6758	0.0233	10.3049	0.2835	0.6901	0	28.0932	0.446	0.4134	0.0867	45.867	0.584	0.2398	0.2367	48.1049	0.6121	0.2281	0.1967
Bothrops_marajoensis	topvars	M_5_F_lqh_Set_topvars	topvars	9.0988	1.37242	0	0	1049	0	0.188881	6	1.38769	0	0.0909091	30	0.0982	0.3109	100	0.7875	10029.6	0.5583	1	0.3079	0.9644	0	5	0.3915	0.8787	0.0033	10	0.4354	0.7933	0.0233	18.7036	0.4826	0.6858	0	34.354	0.573	0.4946	0.0867	55.3969	0.6537	0.2876	0.2867	57.9435	0.6734	0.27	0.2333
Bothrops_marajoensis	topvars	M_5_F_lqth_Set_topvars	topvars	9.1135	1.3677	0	0	1049	0	0.160374	6	1.38678	0	0	30	0.0924	0.3017	100	0.7767	10030	0.5653	1	0.3186	0.9692	0	5	0.3931	0.8853	0	10	0.4399	0.7995	0.0133	13.0107	0.4589	0.7582	0	32.026	0.5761	0.5235	0.0867	53.7554	0.6503	0.3076	0.31	56.6253	0.6597	0.2934	0.23
Bothrops_mattogrossensis	all	M_2_F_qt_Set_topvars	topvars	8.2553	1.40145	0	0.0410959	7801.36	0	0.759059	22	1.47624	0	0.0714286	217	1.0734	1.3219	446	0.8835	10215.3	0.2201	1	0.038	0.709	0.0009	5	0.1116	0.5005	0.0184	10	0.1879	0.3819	0.0594	1.8452	0.0541	0.6522	0	13.662	0.2402	0.3257	0.0945	26.2237	0.4086	0.2014	0.2019	24.9275	0.3901	0.2154	0.1659
Bothrops_mattogrossensis	bioclim	M_0.1_F_l_Set_bioc	bioclim	8.1168	1.36912	0	0.0410959	7891.25	0.435107	1	7	1.59637	0	0	217	1.1491	1.1538	136	0.8556	10213.8	0.1906	1	0.0315	0.6704	0	5	0.0944	0.4545	0.0516	10	0.1633	0.3312	0.1157	2.056	0.0509	0.5896	0	8.9712	0.1482	0.3538	0.095	19.0695	0.3171	0.2161	0.2157	16.5941	0.2739	0.2443	0.1627
Bothrops_mattogrossensis	bioclim	M_0.2_F_l_Set_bioc	bioclim	8.1359	1.36619	0	0.0410959	7891.15	0.333422	0.512708	7	1.59453	0	0	217	1.1085	1.1174	132	0.8563	10215.9	0.1937	1	0.0327	0.696	0	5	0.0912	0.4771	0.0318	10	0.1558	0.3458	0.1101	2.6572	0.0605	0.5811	0	9.7933	0.1526	0.3524	0.095	20.6574	0.3317	0.2075	0.2069	17.3617	0.2715	0.2421	0.1567
Bothrops_mattogrossensis	bioclim	M_0.3_F_l_Set_bioc	bioclim	8.1441	1.36484	0	0.0410959	7891.06	0.241905	0.349261	7	1.58202	0	0	217	1.0932	1.1065	138	0.8534	10213.4	0.196	1	0.0332	0.6941	0	5	0.0945	0.4795	0.0415	10	0.161	0.3527	0.1106	2.5032	0.0597	0.5878	0	9.0586	0.147	0.3747	0.0922	21.0252	0.3371	0.2124	0.2124	18.9192	0.2981	0.2353	0.1765
Bothrops_mattogrossensis	bioclim	M_0.4_F_l_Set_bioc	bioclim	8.2496	1.36777	0	0.0410959	7890.96	0.138432	0.268902	7	1.60956	0	0	217	1.0252	1.0428	140	0.8406	10217	0.2185	1	0.0379	0.7055	0	5	0.1043	0.4913	0.0341	10	0.1784	0.3643	0.117	2.4376	0.0648	0.6033	0	9.0856	0.1639	0.3844	0.0954	21.0678	0.3648	0.2252	0.2253	17.8516	0.3058	0.2568	0.1774
Bothrops_mattogrossensis	bioclim	M_0.5_F_l_Set_bioc	bioclim	8.1989	1.36079	0	0.0410959	7890.89	0.0747181	0.217286	7	1.58759	0	0	217	1.0413	1.0627	140	0.8444	10214.8	0.2074	1	0.0356	0.7005	0	5	0.1014	0.4901	0.0341	10	0.168	0.3639	0.1216	2.5425	0.0649	0.5935	0	8.738	0.1504	0.3914	0.094	21.3303	0.3549	0.2199	0.2203	19.5018	0.3218	0.2386	0.188
Bothrops_mattogrossensis	bioclim	M_0.6_F_l_Set_bioc	bioclim	8.2126	1.3538	0	0.0410959	7890.82	0	0.184045	7	1.56614	0	0	217	1.0804	1.1069	142	0.8485	10217	0.21	1	0.0359	0.7059	0	5	0.1006	0.4917	0.0304	10	0.1735	0.3653	0.1124	2.4722	0.0636	0.6015	0	9.0201	0.1572	0.3867	0.0954	21.6685	0.3501	0.2165	0.2175	19.2291	0.3074	0.2412	0.1687
Bothrops_mattogrossensis	bioclim	M_0.7_F_l_Set_bioc	bioclim	8.2612	1.36206	0	0.0410959	7890.86	0.0416355	0.152724	7	1.58694	0	0	217	1.0024	1.0329	136	0.8422	10216.7	0.2212	1	0.0393	0.7226	0	5	0.1061	0.513	0.0253	10	0.1716	0.3839	0.0958	2.8234	0.0732	0.6039	0	9.7537	0.1686	0.3905	0.0908	22.4549	0.3716	0.2215	0.223	19.7275	0.3266	0.2545	0.1737
Bothrops_mattogrossensis	bioclim	M_0.8_F_l_Set_bioc	bioclim	8.2502	1.35989	0	0.0410959	7890.85	0.0277551	0.133289	7	1.60285	0	0	217	1.0181	1.0511	136	0.8438	10215.5	0.2182	1	0.038	0.7214	0	5	0.1042	0.5095	0.0369	10	0.1709	0.3796	0.1023	2.3596	0.0642	0.6256	0	10.0203	0.1689	0.381	0.0936	20.8307	0.3405	0.2324	0.2322	19.3754	0.3134	0.2528	0.1792
Bothrops_mattogrossensis	bioclim	M_0.9_F_l_Set_bioc	bioclim	8.2217	1.35728	0	0.0410959	7890.87	0.0492107	0.116504	7	1.56603	0	0	217	1.0532	1.0914	138	0.8476	10217	0.2121	1	0.0372	0.7133	0	5	0.1018	0.5003	0.0276	10	0.1703	0.372	0.1166	2.681	0.0678	0.6032	0	9.0198	0.1575	0.3945	0.0959	21.3626	0.3426	0.2228	0.2226	18.5661	0.2946	0.2516	0.1742
Bothrops_mattogrossensis	bioclim	M_1_F_l_Set_bioc	bioclim	8.2333	1.35791	0	0.0410959	7890.94	0.122511	0.100971	7	1.5929	0	0	217	1.0217	1.0616	140	0.8462	10215.8	0.2144	1	0.0376	0.7237	0	5	0.1004	0.509	0.0272	10	0.1683	0.3776	0.1203	2.8348	0.0704	0.6003	0	8.8782	0.1528	0.4034	0.0912	22.2676	0.3558	0.2186	0.2198	20.6533	0.3293	0.2339	0.1839
Bothrops_mattogrossensis	topvars	M_2_F_qt_Set_topvars	topvars	8.3048	1.40925	0	0.0410959	7801.36	0	0.759059	22	1.46954	0	0.0714286	217	1.0433	1.2792	458	0.8801	10217	0.2324	1	0.0392	0.706	0	5	0.1195	0.4989	0.0124	10	0.2009	0.3834	0.0553	2.7851	0.076	0.5903	0	14.3411	0.2671	0.3196	0.0927	26.9893	0.4392	0.2031	0.2028	21.3809	0.3611	0.2549	0.1309
Bothrops_monsignifer	all	M_0.1_F_lq_Set_topo	topo	8.1948	1.5785	0	0.5	190.095	0	1	2	1.58522	0	0.5	2	0.8569	1.1529	154	0.863	10002	0.2843	1	0.112	0.4965	0	5	0.3068	0.4309	0	10	0.3858	0.3788	0	60.7063	0.7312	0.1564	0	60.7063	0.7312	0.1564	0	60.7063	0.7312	0.1564	0	60.7063	0.7312	0.1564	0
Bothrops_monsignifer	bioclim	M_0.1_F_lp_Set_bioc	bioclim	6.0516	1.69217	0	1	193.696	1.09398	1	2			1	2	2.822	3.0998	158	0.9832	10002	0.0362	1	0.0129	0.1673	0	5	0.0787	0.0946	0	10	0.172	0.0672	0	37.9954	0.49	0.0268	0	37.9954	0.49	0.0268	0	37.9954	0.49	0.0268	0	37.9954	0.49	0.0268	0
Bothrops_monsignifer	bioclim	M_0.1_F_lqp_Set_bioc	bioclim	3.7052	1.69491	0	1	194.091	1.48938	1	3			1	2	5.0927	5.8113	418	0.9977	10001.1	0.0075	1	0.0186	0.0325	0	5	0.1175	0.0186	0	10	0.1804	0.0133	0	82.7133	0.8226	0.004	0	82.7133	0.8226	0.004	0	82.7133	0.8226	0.004	0	82.7133	0.8226	0.004	0
Bothrops_monsignifer	bioclim	M_0.1_F_qp_Set_bioc	bioclim	4.6888	1.68616	0	1	194.091	1.48938	1	3			1	2	4.1801	4.5743	206	0.9908	10002	0.0222	1	0.0157	0.1122	0	5	0.0742	0.0589	0	10	0.1662	0.0409	0	60.5658	0.6407	0.0168	0	60.5658	0.6407	0.0168	0	60.5658	0.6407	0.0168	0	60.5658	0.6407	0.0168	0
Bothrops_monsignifer	bioclim	M_0.2_F_lp_Set_bioc	bioclim	5.0162	1.69311	0	1	194.446	1.84463	1	2			1	2	3.7382	4.0166	232	0.9897	10002	0.0281	1	0.0099	0.1341	0	5	0.064	0.0736	0	10	0.1376	0.0521	0	44.2709	0.589	0.0156	0	44.2709	0.589	0.0156	0	44.2709	0.589	0.0156	0	44.2709	0.589	0.0156	0
Bothrops_monsignifer	bioclim	M_0.2_F_lqp_Set_bioc	bioclim	5.6607	1.69161	0	1	193.58	0.978111	1	2	1.63905	0	1	2	3.2126	3.7803	182	0.9866	10002	0.0393	1	0.012	0.1834	0	5	0.0739	0.1007	0	10	0.1633	0.072	0	42.1055	0.6035	0.0257	0	42.1055	0.6035	0.0257	0	42.1055	0.6035	0.0257	0	42.1055	0.6035	0.0257	0
Bothrops_monsignifer	bioclim	M_0.2_F_qp_Set_bioc	bioclim	4.5527	1.68989	0	1	193.58	0.978111	1	2			1	2	4.2734	4.9539	188	0.9915	10002	0.0265	1	0.0119	0.1423	0	5	0.0719	0.074	0	10	0.1607	0.0507	0	59.3105	0.7356	0.016	0	59.3105	0.7356	0.016	0	59.3105	0.7356	0.016	0	59.3105	0.7356	0.016	0
Bothrops_monsignifer	bioclim	M_0.3_F_lqp_Set_bioc	bioclim	4.0522	1.6934	0	1	194.508	1.90596	1	2			1	2	4.6091	5.2348	338	0.997	10002	0.013	1	0.0114	0.0589	0	5	0.0696	0.0331	0	10	0.1294	0.0233	0	57.1501	0.7317	0.0047	0	57.1501	0.7317	0.0047	0	57.1501	0.7317	0.0047	0	57.1501	0.7317	0.0047	0
Bothrops_monsignifer	bioclim	M_0.3_F_qp_Set_bioc	bioclim	4.8817	1.68596	0	1	194.508	1.90596	1	2			1	2	4.0154	4.6984	198	0.9934	10002	0.0296	1	0.016	0.1381	0	5	0.0926	0.0755	0	10	0.1596	0.0526	0	65.6144	0.7945	0.0118	0	65.6144	0.7945	0.0118	0	65.6144	0.7945	0.0118	0	65.6144	0.7945	0.0118	0
Bothrops_monsignifer	bioclim	M_0.4_F_lp_Set_bioc	bioclim	6.0271	1.43276	0	1	192.602	0	1	1	1.67893	0	1	2	2.8864	3.5922	216	0.9868	10002	0.0598	1	0.0129	0.2774	0	5	0.0939	0.151	0	10	0.2234	0.1045	0	58.1467	0.7516	0.0229	0	58.1467	0.7516	0.0229	0	58.1467	0.7516	0.0229	0	58.1467	0.7516	0.0229	0
Bothrops_monsignifer	bioclim	M_0.5_F_lp_Set_bioc	bioclim	7.1743	1.45444	0	1	193.191	0.589606	1	1	1.68355	0	1	2	1.7708	2.518	124	0.9825	10002	0.1027	1	0.0155	0.4419	0	5	0.0701	0.2507	0	10	0.1557	0.1743	0	54.3899	0.7581	0.0318	0	54.3899	0.7581	0.0318	0	54.3899	0.7581	0.0318	0	54.3899	0.7581	0.0318	0
Bothrops_monsignifer	bioclim	M_0.6_F_lp_Set_bioc	bioclim	5.5512	1.4568	0	1	193.813	1.21129	1	1			1	2	3.2285	3.5476	224	0.9885	10001.1	0.0405	1	0.0102	0.1848	0	5	0.053	0.105	0	10	0.1264	0.073	0	54.7128	0.6933	0.013	0	54.7128	0.6933	0.013	0	54.7128	0.6933	0.013	0	54.7128	0.6933	0.013	0
Bothrops_monsignifer	bioclim	M_0.6_F_lqp_Set_bioc	bioclim	6.2989	1.44948	0	1	193.813	1.21129	1	1	1.64087	0	1	2	2.6289	3.4097	202	0.9896	10002	0.0801	1	0.017	0.3323	0	5	0.0773	0.1976	0	10	0.1596	0.1376	0	60.9989	0.833	0.0182	0	60.9989	0.833	0.0182	0	60.9989	0.833	0.0182	0	60.9989	0.833	0.0182	0
Bothrops_monsignifer	bioclim	M_0.6_F_qp_Set_bioc	bioclim	4.6381	1.46268	0	1	193.813	1.21129	1	1			1	2	4.2551	5.1007	198	0.9942	10002	0.0389	1	0.0175	0.1553	0	5	0.0916	0.0972	0	10	0.1575	0.0685	0	81.178	0.8813	0.0092	0	81.178	0.8813	0.0092	0	81.178	0.8813	0.0092	0	81.178	0.8813	0.0092	0
Bothrops_monsignifer	bioclim	M_0.7_F_lp_Set_bioc	bioclim	6.375	1.41393	0	1	194.458	1.85614	1	1	1.69636	0	1	2	2.5427	3.1804	164	0.9853	10002	0.0893	1	0.0172	0.3566	0	5	0.0753	0.2181	0	10	0.1633	0.154	0	62.0525	0.8143	0.0212	0	62.0525	0.8143	0.0212	0	62.0525	0.8143	0.0212	0	62.0525	0.8143	0.0212	0
Bothrops_monsignifer	bioclim	M_0.7_F_lqp_Set_bioc	bioclim	6.8285	1.42264	0	1	194.458	1.85614	1	1	1.42046	0	1	2	2.1586	2.9792	140	0.9847	10002	0.1277	1	0.0198	0.4993	0	5	0.0802	0.3128	0	10	0.1628	0.2193	0	66.1114	0.8486	0.0274	0	66.1114	0.8486	0.0274	0	66.1114	0.8486	0.0274	0	66.1114	0.8486	0.0274	0
Bothrops_monsignifer	bioclim	M_0.7_F_qp_Set_bioc	bioclim	6.1131	1.46637	0	1	194.458	1.85614	1	1	1.43064	0	1	2	2.7882	3.7065	144	0.9892	10002	0.1071	1	0.0161	0.414	0	5	0.0723	0.2697	0	10	0.1351	0.1921	0	67.3411	0.8573	0.0203	0	67.3411	0.8573	0.0203	0	67.3411	0.8573	0.0203	0	67.3411	0.8573	0.0203	0
Bothrops_monsignifer	topvars	M_0.7_F_pt_Set_topvars	topvars	8.8084	1.41885	0	0.666667	208.906	0	1	4	1.42129	0	0.666667	2	0.4392	0.4943	88	0.7086	10002	0.495	1	0.4294	0.8711	0	5	0.459	0.7949	0	10	0.4858	0.7318	0	59.8867	0.6795	0.3113	0	59.8867	0.6795	0.3113	0	59.8938	0.6795	0.3113	0.35	59.8867	0.6795	0.3113	0
Bothrops_moojeni	all	M_0.8_F_q_Set_topo	topo	9.2196	1.03605	0.032	0.0479452	16613.7	0	0.996865	8	1.07309	0	0.0344828	529	0.0547	0.0727	88	0.5297	10528.4	0.6034	1	0.3272	0.9505	0.0189	5	0.5094	0.8841	0.0541	10	0.5666	0.8227	0.1164	0.078	0.0963	0.9858	0	8.6348	0.5557	0.8389	0.0979	43.0004	0.6402	0.4908	0.4907	15.4611	0.5627	0.7701	0.1505
Bothrops_moojeni	all	M_0.9_F_q_Set_topo	topo	9.2224	1.03662	0.034	0.0479452	16613.9	0.231983	0.470098	8	1.0695	0	0.0344828	529	0.0517	0.0671	94	0.5376	10528.2	0.6052	1	0.3398	0.9531	0.0168	5	0.5125	0.8881	0.0539	10	0.567	0.827	0.1115	0.0715	0.103	0.9878	0	8.7486	0.5573	0.8417	0.0979	44.1185	0.6358	0.4812	0.4811	18.1109	0.5749	0.7485	0.1713
Bothrops_moojeni	all	M_3_F_qp_Set_topo	topo	9.225	1.03972	0	0.0479452	16614.8	1.1452	0.218512	7	1.06801	0	0.0344828	529	0.0484	0.0837	126	0.5334	10527.6	0.6064	1	0.3409	0.9639	0.0098	5	0.4904	0.8952	0.0422	10	0.5486	0.8302	0.1026	0.2265	0.2043	0.9868	0	10.0108	0.5467	0.8301	0.0977	42.0508	0.6318	0.4931	0.4932	16.298	0.5457	0.77	0.1482
Bothrops_moojeni	bioclim	M_0.4_F_q_Set_bioc	bioclim	9.1418	1.03307	0.042	0.0748299	16788.7	0	1	8	1.1017	0	0	532	0.1305	0.1362	144	0.5311	10529.9	0.5514	1	0.2643	0.9594	0.0122	5	0.346	0.8637	0.0632	10	0.4086	0.7704	0.1485	0.1255	0.1495	0.9905	0	7.4032	0.3781	0.8173	0.099	30.6981	0.5615	0.4973	0.4968	9.5483	0.4032	0.7799	0.1214
Bothrops_moojeni	topvars	M_3_F_lqpt_Set_topvars	topvars	9.1309	1.04468	0.044	0.0753425	16582.5	0	1	22	1.11243	0	0.0344828	529	0.1832	0.2816	366	0.6225	10526.1	0.5453	1	0.2202	0.9417	0.0063	5	0.3564	0.841	0.0354	10	0.4266	0.7534	0.0941	0.2355	0.1278	0.9762	0	10.9842	0.4352	0.7391	0.0974	37.476	0.5995	0.4262	0.427	24.4794	0.5265	0.5712	0.2354
Bothrops_moojeni	topvars	M_3_F_qph_Set_topvars	topvars	9.1226	1.05383	0.0240964	0.0753425	16584.3	1.80112	1	31	1.08747	0	0.0689655	529	0.1997	0.2955	436	0.6063	10527.9	0.5404	1	0.2044	0.9355	0.0093	5	0.3555	0.8329	0.0539	10	0.4284	0.7463	0.1138	0.1648	0.0962	0.9785	0	9.2979	0.4195	0.7577	0.0975	35.7375	0.5924	0.4403	0.4403	29.0029	0.536	0.5375	0.2915
Bothrops_muriciensis	all	M_0.8_F_lqph_Set_topo	topo	9.1882	1.67499	0	1	60.4106	0.741289	1	1	1.66228	0	1	1	0.0219	0.2256	80	1	10000	0.6161	1	0.4362	0.9826	0	5	0.474	0.9184	0	10	0.5075	0.8462	0	100	0.707	0	0	100	0.707	0	0	100	0.707	0	0	100	0.707	0	0
Bothrops_muriciensis	all	M_0.8_F_lqpth_Set_topo	topo	9.1882	1.67499	0	1	60.4106	0.741289	1	1	1.66228	0	1	1	0.0219	0.2256	80	1	10000	0.6161	1	0.4362	0.9826	0	5	0.474	0.9184	0	10	0.5075	0.8462	0	100	0.707	0	0	100	0.707	0	0	100	0.707	0	0	100	0.707	0	0
Bothrops_muriciensis	all	M_0.8_F_qh_Set_topo	topo	9.19	1.67499	0	1	59.6693	0	1	1	1.65755	0	1	1	0.0203	0.2204	80	1	10001	0.6173	1	0.4435	0.9829	0	5	0.479	0.9197	0	10	0.5128	0.8484	0	100	0.7057	0.0001	0	100	0.7057	0.0001	0	100	0.7057	0.0001	0	100	0.7057	0.0001	0
Bothrops_muriciensis	all	M_0.8_F_qph_Set_topo	topo	9.1917	1.67499	0	1	60.4106	0.741289	1	1	1.65589	0	1	1	0.0184	0.2104	80	1	10000	0.6186	1	0.4515	0.9833	0	5	0.4844	0.9214	0	10	0.517	0.851	0	100	0.7028	0.0001	0	100	0.7028	0.0001	0	100	0.7028	0.0001	0	100	0.7028	0.0001	0
Bothrops_muriciensis	all	M_0.8_F_qpth_Set_topo	topo	9.187	1.67499	0	1	60.4106	0.741289	1	1	1.66359	0	1	1	0.0231	0.2281	80	1	10000	0.6152	1	0.4321	0.9823	0	5	0.469	0.9174	0	10	0.5031	0.8443	0	100	0.7075	0.0001	0	100	0.7075	0.0001	0	100	0.7075	0.0001	0	100	0.7075	0.0001	0
Bothrops_muriciensis	all	M_0.8_F_qth_Set_topo	topo	9.1892	1.67499	0	1	59.6693	0	1	1	1.66389	0	1	1	0.0209	0.2193	80	1	10000	0.6168	1	0.4408	0.9828	0	5	0.4772	0.9191	0	10	0.5103	0.8475	0	100	0.7051	0.0001	0	100	0.7051	0.0001	0	100	0.7051	0.0001	0	100	0.7051	0.0001	0
Bothrops_muriciensis	bioclim	M_0.9_F_h_Set_bioc	bioclim	9.1299	1.45764	0	1	64.1228	0	1	1	1.49235	0	1	1	0.0806	0.4636	80	0.9947	10000	0.576	1	0.3161	0.9749	0	5	0.3734	0.8707	0	10	0.4154	0.7777	0	98.3352	0.7685	0.0106	0	98.3352	0.7685	0.0106	0	98.3352	0.7685	0.0106	0	98.3352	0.7685	0.0106	0
Bothrops_muriciensis	bioclim	M_0.9_F_ph_Set_bioc	bioclim	9.1463	1.45764	0	1	64.1228	0	1	1	1.48899	0	1	1	0.0641	0.383	60	0.9949	10000	0.5869	1	0.3717	0.9745	0	5	0.4069	0.9001	0	10	0.4424	0.8132	0	98.522	0.7465	0.0102	0	98.522	0.7465	0.0102	0	98.522	0.7465	0.0102	0	98.522	0.7465	0.0102	0
Bothrops_muriciensis	bioclim	M_0.9_F_pth_Set_bioc	bioclim	9.1435	1.45764	0	1	64.1228	0	1	1	1.45764	0	1	1	0.0668	0.3795	60	0.8911	10000	0.585	1	0.3666	0.9725	0	5	0.4203	0.8605	0	10	0.4393	0.7826	0	68.2756	0.7443	0.2177	0	68.2756	0.7443	0.2177	0	68.2756	0.7443	0.2177	0	68.2756	0.7443	0.2177	0
Bothrops_muriciensis	bioclim	M_0.9_F_th_Set_bioc	bioclim	9.1504	1.45764	0	1	64.1228	0	1	1	1.49382	0	1	1	0.06	0.3988	80	0.9947	10000	0.5898	1	0.3769	0.9731	0	5	0.412	0.9012	0	10	0.4454	0.8157	0	98.4238	0.7535	0.0107	0	98.4238	0.7535	0.0107	0	98.4238	0.7535	0.0107	0	98.4238	0.7535	0.0107	0
Bothrops_muriciensis	bioclim	M_1_F_h_Set_bioc	bioclim	9.1748	1.45764	0	1	64.6285	0.505775	1	1	1.45769	0	1	1	0.0355	0.2844	60	0.8899	10000	0.6066	1	0.429	0.9809	0	5	0.4566	0.91	0	10	0.4852	0.8382	0	70.7889	0.722	0.2203	0	70.7889	0.722	0.2203	0	70.7889	0.722	0.2203	0	70.7889	0.722	0.2203	0
Bothrops_muriciensis	bioclim	M_1_F_ph_Set_bioc	bioclim	9.1737	1.45764	0	1	64.6285	0.505775	1	1	1.45764	0	1	1	0.0366	0.2879	60	0.8901	10000	0.6058	1	0.4411	0.9727	0	5	0.4694	0.9031	0	10	0.4986	0.8148	0	70.7586	0.723	0.2197	0	70.7586	0.723	0.2197	0	70.7586	0.723	0.2197	0	70.7586	0.723	0.2197	0
Bothrops_muriciensis	bioclim	M_1_F_pth_Set_bioc	bioclim	9.1769	1.45764	0	1	64.6285	0.505775	1	1	1.45769	0	1	1	0.0334	0.2738	60	0.888	10000	0.6081	1	0.4487	0.9724	0	5	0.476	0.9045	0	10	0.49	0.8219	0	70.6084	0.719	0.224	0	70.6084	0.719	0.224	0	70.6084	0.719	0.224	0	70.6084	0.719	0.224	0
Bothrops_muriciensis	bioclim	M_1_F_th_Set_bioc	bioclim	9.1743	1.45764	0	1	64.6285	0.505775	1	1	1.45764	0	1	1	0.036	0.2848	60	0.8884	10000	0.6062	1	0.4291	0.9778	0	5	0.4567	0.917	0	10	0.4852	0.8206	0	70.4059	0.722	0.2231	0	70.4059	0.722	0.2231	0	70.4059	0.722	0.2231	0	70.4059	0.722	0.2231	0
Bothrops_muriciensis	topvars	M_0.9_F_h_Set_topvars	topvars	9.0959	1.75732	0	1	64.1222	0	1	1	1.7851	0	1	1	0.1144	0.8122	120	0.9726	10000	0.5546	1	0.3	0.9686	0	5	0.3552	0.884	0	10	0.4004	0.7853	0	92.2099	0.8647	0.0274	0	92.2099	0.8647	0.0274	0	92.2099	0.8647	0.0274	0	92.2099	0.8647	0.0274	0
Bothrops_muriciensis	topvars	M_0.9_F_th_Set_topvars	topvars	9.0963	1.75732	0	1	64.1222	0	1	1	1.76861	0	1	1	0.114	0.7892	120	0.9701	10000	0.5548	1	0.3017	0.9667	0	5	0.3575	0.8841	0	10	0.3991	0.7892	0	91.7107	0.8584	0.0298	0	91.7107	0.8584	0.0298	0	91.7107	0.8584	0.0298	0	91.7107	0.8584	0.0298	0
Bothrops_muriciensis	topvars	M_1_F_h_Set_topvars	topvars	9.149	1.75202	0	1	64.6281	0.505894	1	1	1.7461	0	1	1	0.0613	0.574	160	0.9685	10000	0.5889	1	0.3752	0.979	0	5	0.4189	0.9052	0	10	0.4544	0.8158	0	93.5203	0.8106	0.0316	0	93.5203	0.8106	0.0316	0	93.5203	0.8106	0.0316	0	93.5203	0.8106	0.0316	0
Bothrops_muriciensis	topvars	M_1_F_th_Set_topvars	topvars	9.1526	1.75202	0	1	64.6281	0.505894	1	1	1.75226	0	1	1	0.0577	0.5698	120	0.9686	10000	0.5913	1	0.3866	0.9798	0	5	0.4312	0.9084	0	10	0.4622	0.8199	0	93.5477	0.8104	0.0315	0	93.5477	0.8104	0.0315	0	93.5477	0.8104	0.0315	0	93.5477	0.8104	0.0315	0
Bothrops_neuwiedi	all	M_3_F_lq_Set_topo	topo	8.9843	1.16974	0	0.047619	6799.8	0	1	7	1.38907	0	0	230	0.2494	0.3098	106	0.7288	10227	0.479	1	0.1374	0.9064	0.0061	5	0.2695	0.7719	0.02	10	0.3583	0.6687	0.0478	0.6537	0.0773	0.9475	0	14.8078	0.4197	0.5932	0.0987	38.3023	0.6097	0.3447	0.3448	30.118	0.5469	0.4253	0.2252
Bothrops_neuwiedi	bioclim	M_3_F_lqpth_Set_bioc	bioclim	8.8727	1.09247	0	0.0793651	6766.58	0	1	26	1.42263	0	0	230	0.297	0.5011	456	0.8203	10228.2	0.4243	1	0.1092	0.896	0.0017	5	0.2228	0.7404	0.02	10	0.2992	0.6244	0.0448	1.6738	0.1338	0.8719	0	23.1528	0.4523	0.4306	0.0996	42.9616	0.6257	0.2496	0.2491	39.6264	0.6005	0.2776	0.1952
Bothrops_neuwiedi	topvars	M_4_F_pt_Set_topvars	topvars	8.6794	1.13077	0	0.0952381	6640.77	0	1	18	1.60499	0	0	230	0.5012	0.7163	390	0.8515	10229.1	0.3449	1	0.0761	0.8314	0.0035	5	0.1703	0.6531	0.0209	10	0.2547	0.5312	0.0435	1.57	0.0887	0.8151	0	22.2699	0.4156	0.3578	0.0991	37.5181	0.5731	0.2274	0.2278	32.6016	0.5227	0.2666	0.1513
Bothrops_oligobalius	all	M_0.1_F_q_Set_bioc	bioclim	8.6592	1.32215	0	0	1392.23	0	0.291737	7	1.24675	0	0.0714286	30	0.518	0.5446	150	0.7854	10030	0.3522	1	0.0836	0.8562	0.0033	5	0.1837	0.691	0.04	10	0.2637	0.5761	0.0967	4.5317	0.1623	0.7348	0	12.5042	0.2909	0.5443	0.0933	30.8887	0.4626	0.3109	0.3167	38.0129	0.5064	0.2672	0.2334
Bothrops_oligobalius	all	M_0.2_F_q_Set_bioc	bioclim	8.6186	1.32327	0	0	1392.93	0.700076	0.205576	7	1.23332	0	0.0714286	30	0.5176	0.5703	146	0.7775	10030	0.346	1	0.0832	0.8417	0	5	0.1887	0.6774	0.04	10	0.2607	0.5663	0.0733	5.9089	0.1876	0.6885	0	12.4827	0.2857	0.5284	0.0867	29.1732	0.4462	0.316	0.3167	35.0905	0.492	0.3093	0.2167
Bothrops_oligobalius	all	M_0.3_F_q_Set_bioc	bioclim	8.7175	1.31975	0	0	1393.76	1.5296	0.135782	7	1.21001	0	0.0714286	30	0.4673	0.5396	144	0.7842	10030	0.3738	1	0.0952	0.873	0.0033	5	0.1973	0.7137	0.0267	10	0.2752	0.5997	0.0767	4.9491	0.1822	0.7426	0	13.9127	0.3175	0.5461	0.0967	33.2467	0.4901	0.3084	0.3167	46.0298	0.5813	0.2175	0.2867
Bothrops_oligobalius	bioclim	M_0.1_F_q_Set_bioc	bioclim	8.6183	1.32447	0	0	1392.23	0	0.293958	7	1.26058	0	0	30	0.5092	0.5339	140	0.8002	10030	0.338	1	0.0769	0.8363	0.0033	5	0.184	0.6698	0.04	10	0.2627	0.5596	0.0833	5.4317	0.168	0.6934	0	14.9366	0.308	0.4934	0.09	30.5806	0.4531	0.298	0.3067	39.4773	0.5232	0.2535	0.23
Bothrops_oligobalius	bioclim	M_0.2_F_q_Set_bioc	bioclim	8.7252	1.31772	0	0	1392.93	0.700076	0.207141	7	1.23671	0	0	30	0.4352	0.4827	154	0.7652	10028.7	0.3758	1	0.0925	0.8664	0	5	0.2079	0.7124	0.0467	10	0.2809	0.6019	0.0833	4.5597	0.1915	0.739	0	14.7818	0.3271	0.5333	0.0833	30.1693	0.4664	0.3375	0.3433	28.2288	0.4471	0.3805	0.1533
Bothrops_oligobalius	bioclim	M_0.3_F_q_Set_bioc	bioclim	8.7713	1.31522	0	0	1393.76	1.5296	0.136816	7	1.20631	0	0	30	0.3804	0.4414	142	0.7682	10030	0.3963	1	0.1064	0.888	0	5	0.2156	0.7351	0.01	10	0.2885	0.6226	0.0633	7.8454	0.2562	0.6755	0	14.8021	0.3359	0.5545	0.0867	36.282	0.5262	0.296	0.2933	42.5286	0.5657	0.2571	0.2667
Bothrops_oligobalius	topvars	M_0.1_F_q_Set_topvars	topvars	8.7266	1.42603	0	0	1402.43	0	0.235751	8	1.53986	0	0	30	0.4289	0.4481	130	0.7829	10030	0.3779	1	0.0969	0.8874	0.0033	5	0.1974	0.724	0.0333	10	0.2728	0.606	0.0867	5.2429	0.1914	0.7519	0	13.1197	0.303	0.5609	0.0833	34.7968	0.5052	0.2906	0.2933	42.9293	0.5685	0.241	0.26
Bothrops_oligobalius	topvars	M_0.2_F_q_Set_topvars	topvars	8.7737	1.43224	0	0	1402.81	0.381514	0.194809	8	1.44445	0	0	30	0.4033	0.4404	124	0.7823	10030	0.3965	1	0.1114	0.8963	0.0033	5	0.2144	0.7444	0.0167	10	0.2861	0.6289	0.0667	5.8379	0.2202	0.7482	0	18.2629	0.3667	0.5056	0.0933	36.3923	0.5169	0.2939	0.3	33.0036	0.4886	0.3303	0.1667
Bothrops_oligobalius	topvars	M_0.3_F_q_Set_topvars	topvars	8.6921	1.43207	0	0	1403.29	0.862552	0.153163	8	1.2282	0	0	30	0.4936	0.5502	122	0.7837	10030	0.3662	1	0.0979	0.8857	0.0133	5	0.1945	0.7268	0.0367	10	0.2614	0.6086	0.0767	3.755	0.1479	0.8018	0	15.6859	0.3184	0.5214	0.0967	33.06	0.4636	0.2996	0.2967	43.508	0.554	0.2294	0.2733
Bothrops_oligobalius	topvars	M_0.4_F_q_Set_topvars	topvars	8.7323	1.432	0	0	1403.76	1.33385	0.121007	8	1.251	0	0	30	0.4489	0.5283	126	0.7901	10030	0.3782	1	0.1025	0.8902	0	5	0.2008	0.7345	0.0267	10	0.2706	0.6164	0.0633	5.6171	0.2007	0.7317	0	17.9514	0.349	0.4893	0.09	36.2746	0.5059	0.2801	0.2866	40.3269	0.5419	0.26	0.22
Bothrops_oligobalius	topvars	M_0.5_F_q_Set_topvars	topvars	8.8379	1.43101	0	0	1404.3	1.8742	0.0923586	8	1.41681	0	0	30	0.3553	0.4409	122	0.7665	10030	0.4219	1	0.126	0.9128	0.0033	5	0.231	0.7701	0.0433	10	0.3039	0.6583	0.09	4.3025	0.1973	0.8167	0	12.4662	0.3216	0.6281	0.0767	38.1723	0.5307	0.3026	0.2933	38.7923	0.531	0.3054	0.23
Bothrops_oligolepis	all	M_10_F_lq_Set_bioc	bioclim	8.7711	1.18103	0	0.333333	145.37	0.00473687	1	0	1.15527	0	1	3	0.4206	0.6561	88	0.7119	10003	0.437	1	0.2273	0.865	0	5	0.3371	0.7415	0	10	0.3923	0.6507	0	48.9123	0.7057	0.31	0	48.9123	0.7057	0.31	0	50.9669	0.7074	0.2911	0.2667	48.9123	0.7057	0.31	0
Bothrops_oligolepis	all	M_10_F_lqh_Set_bioc	bioclim	8.8287	1.18726	0	0.333333	145.37	0.00473687	1	0	1.18274	0	0.666667	3	0.3642	0.5863	84	0.6864	10003	0.4615	1	0.2497	0.8802	0	5	0.3644	0.7659	0	10	0.4169	0.6791	0	47.7118	0.6956	0.342	0	47.7118	0.6956	0.342	0	50.7848	0.6983	0.3141	0.3	47.7118	0.6956	0.342	0
Bothrops_oligolepis	all	M_10_F_lqp_Set_bioc	bioclim	8.9296	1.04756	0	0.333333	145.37	0.00473687	1	0	1.15725	0	0.666667	3	0.2668	0.4786	62	0.6354	10003	0.5124	1	0.4309	0.9161	0	5	0.4694	0.8311	0	10	0.4932	0.7568	0	52.2555	0.6984	0.3893	0	52.2555	0.6984	0.3893	0	53.4246	0.6985	0.3777	0.4334	52.2555	0.6984	0.3893	0
Bothrops_oligolepis	all	M_10_F_lqp_Set_topvars	topvars	7.5433	1.0478	0	0.333333	145.365	0	1	0	1.55799	0	1	3	1.6912	2.898	124	0.799	10003	0.2757	1	0.243	0.5158	0	5	0.2867	0.4454	0	10	0.3334	0.4035	0	71.8046	0.8532	0.2136	0	71.8046	0.8532	0.2136	0	71.9014	0.8533	0.2126	0.2667	71.8046	0.8532	0.2136	0
Bothrops_oligolepis	all	M_10_F_lqph_Set_bioc	bioclim	9.0113	1.04756	0	0.333333	145.37	0.00473687	1	0	1.15476	0	1	3	0.1904	0.3325	62	0.5976	10001.9	0.5493	1	0.4791	0.9368	0	5	0.5165	0.864	0	10	0.536	0.7974	0	50.0416	0.6769	0.4361	0	50.0416	0.6769	0.4361	0	52.7782	0.6772	0.4092	0.4333	50.0416	0.6769	0.4361	0
Bothrops_oligolepis	all	M_10_F_lqph_Set_topvars	topvars	8.738	1.0478	0	0.333333	145.365	0	1	0	1.39581	0	0.333333	3	0.4802	0.8512	84	0.6065	10001.6	0.518	1	0.4546	0.8509	0	5	0.5041	0.789	0	10	0.526	0.7369	0	54.6319	0.7087	0.4275	0	54.6319	0.7087	0.4275	0	57.5175	0.709	0.3992	0.4333	54.6319	0.7087	0.4275	0
Bothrops_oligolepis	all	M_10_F_lqpt_Set_bioc	bioclim	9.0854	1.04756	0	0.333333	145.37	0.00473687	1	0	1.28801	0	0.333333	3	0.1233	0.229	62	0.5839	10003	0.5703													44.2808	0.6675	0.4953	0	44.2808	0.6675	0.4953	0	46.9066	0.6677	0.4695	0.3667	44.2808	0.6675	0.4953	0
Bothrops_oligolepis	all	M_10_F_lqpt_Set_topvars	topvars	8.6062	1.0478	0	0.333333	145.365	0	1	0	1.14118	0	1	3	0.6187	1.1676	66	0.6454	10003	0.4667	1	0.4261	0.7786	0	5	0.4643	0.7174	0	10	0.4938	0.667	0	61.5376	0.7432	0.3762	0	61.5376	0.7432	0.3762	0	61.7623	0.7432	0.374	0.4667	61.5376	0.7432	0.3762	0
Bothrops_oligolepis	all	M_10_F_lqpth_Set_bioc	bioclim	9.0152	1.04756	0	0.333333	145.37	0.00473687	1	0	1.14449	0	1	3	0.187	0.3357	64	0.603	10003	0.5503	1	0.4735	0.9354	0	5	0.5166	0.8635	0	10	0.5365	0.7972	0	50.2008	0.6786	0.4366	0	50.2008	0.6786	0.4366	0	54.8373	0.6789	0.3908	0.3667	50.2008	0.6786	0.4366	0
Bothrops_oligolepis	all	M_10_F_lqpth_Set_topvars	topvars	8.4261	1.0478	0	0.333333	145.365	0	1	0	1.22013	0	0.333333	3	0.7975	1.415	82	0.6508	10003	0.4563	1	0.4088	0.7629	0	5	0.4516	0.7006	0	10	0.4787	0.652	0	59.8471	0.7446	0.3813	0	59.8471	0.7446	0.3813	0	62.7667	0.745	0.3527	0.3667	59.8471	0.7446	0.3813	0
Bothrops_oligolepis	all	M_10_F_lqt_Set_bioc	bioclim	8.9213	1.18582	0	0.333333	145.37	0.00473687	1	0	1.19357	0	0.666667	3	0.2797	0.4557	78	0.6385	10003	0.5021	1	0.2879	0.906	0	5	0.4121	0.806	0	10	0.4616	0.7259	0	45.8043	0.6814	0.3934	0	45.8043	0.6814	0.3934	0	48.8722	0.6838	0.3653	0.3667	45.8043	0.6814	0.3934	0
Bothrops_oligolepis	all	M_10_F_lqth_Set_bioc	bioclim	8.7193	1.18489	0	0.333333	145.37	0.00473687	1	0	1.12148	0	1	3	0.4681	0.724	90	0.7251	10003	0.4193	1	0.2177	0.8552	0	5	0.3211	0.7292	0	10	0.3775	0.636	0	48.9741	0.7114	0.3	0	48.9741	0.7114	0.3	0	51.9606	0.7138	0.2727	0.2333	48.9741	0.7114	0.3	0
Bothrops_oligolepis	all	M_10_F_q_Set_bioc	bioclim	9.0139	1.17862	0	0.333333	145.37	0.00473687	1	0	1.1721	0	0.666667	3	0.187	0.316	66	0.5956	10003	0.5408	1	0.32	0.9212	0	5	0.4553	0.8394	0	10	0.5037	0.7672	0	43.8642	0.665	0.4413	0	43.8642	0.665	0.4413	0	47.9225	0.6681	0.4042	0.4	43.8642	0.665	0.4413	0
Bothrops_oligolepis	all	M_10_F_qh_Set_bioc	bioclim	8.9397	1.19568	0	0.333333	145.37	0.00473687	1	0	1.17081	0	0.666667	3	0.2539	0.4153	66	0.6361	10003	0.507	1	0.2904	0.9066	0	5	0.4156	0.8144	0	10	0.4669	0.736	0	45.4728	0.6721	0.397	0	45.4728	0.6721	0.397	0	48.6755	0.6746	0.3676	0.3667	45.4728	0.6721	0.397	0
Bothrops_oligolepis	all	M_10_F_qp_Set_bioc	bioclim	9.0038	1.04756	0	0.333333	145.37	0.00473687	1	0	1.15636	0	1	3	0.1917	0.4001	74	0.636	10003	0.532	1	0.4209	0.9344	0	5	0.478	0.8557	0	10	0.503	0.7833	0	53.0136	0.6956	0.3889	0	53.0136	0.6956	0.3889	0	54.1031	0.6958	0.3783	0.4334	53.0136	0.6956	0.3889	0
Bothrops_oligolepis	all	M_10_F_qp_Set_topvars	topvars	8.0211	1.0478	0	0.333333	145.365	0	1	0	1.54949	0	1	3	1.2061	2.2157	118	0.8043	10002.2	0.3033	1	0.2282	0.5962	0	5	0.2952	0.5018	0	10	0.3467	0.4458	0	74.5211	0.8522	0.2103	0	74.5211	0.8522	0.2103	0	75.4826	0.8524	0.201	0.2333	74.5211	0.8522	0.2103	0
Bothrops_oligolepis	all	M_10_F_qph_Set_bioc	bioclim	9.2104	1.04756	0	0.333333	145.37	0.00473687	1	0	1.17755	0	0.333333	3	0.0002	0.0074	40	0.5017	10003	0.632	1	0.6042	0.9888	0	5	0.6245	0.9469	0	10	0.6291	0.8961	0	46.103	0.6339	0.5355	0	46.103	0.6339	0.5355	0	48.1684	0.634	0.515	0.6	46.103	0.6339	0.5355	0
Bothrops_oligolepis	all	M_10_F_qph_Set_topvars	topvars	8.5087	1.0478	0	0.333333	145.365	0	1	0	1.12519	0	1	3	0.7199	1.3774	66	0.6972	10001.5	0.4192	1	0.3731	0.7277	0	5	0.4161	0.6555	0	10	0.4536	0.6023	0	66.6513	0.778	0.3244	0	66.6513	0.778	0.3244	0	67.6527	0.7781	0.3146	0.3667	66.6513	0.778	0.3244	0
Bothrops_oligolepis	all	M_10_F_qpt_Set_bioc	bioclim	9.0105	1.04756	0	0.333333	145.37	0.00473687	1	0	1.15091	0	1	3	0.1854	0.3864	70	0.6447	10003	0.5341	1	0.4281	0.9379	0	5	0.4804	0.8599	0	10	0.5045	0.7874	0	53.1297	0.6938	0.3888	0	53.1297	0.6938	0.3888	0	56.7093	0.6942	0.3535	0.3333	53.1297	0.6938	0.3888	0
Bothrops_oligolepis	all	M_10_F_qpt_Set_topvars	topvars	8.1074	1.0478	0	0.333333	145.365	0	1	0	1.05615	0	1	3	1.1112	2.0191	112	0.7526	10003	0.3488													64.9129	0.8155	0.3153	0	64.9129	0.8155	0.3153	0	66.7444	0.8157	0.2972	0.2	64.9129	0.8155	0.3153	0
Bothrops_oligolepis	all	M_10_F_qpth_Set_bioc	bioclim	9.1409	1.04756	0	0.333333	145.37	0.00473687	1	0	1.17827	0	0.666667	3	0.0645	0.1468	48	0.5478	10003	0.5984	1	0.5327	0.9695	0	5	0.5719	0.9143	0	10	0.5853	0.856	0	48.4659	0.6569	0.4859	0	48.4659	0.6569	0.4859	0	50.4201	0.6572	0.4667	0.5333	48.4659	0.6569	0.4859	0
Bothrops_oligolepis	all	M_10_F_qpth_Set_topvars	topvars	8.4084	1.0478	0	0.333333	145.365	0	1	0	1.38036	0	1	3	0.8136	1.5206	86	0.6996	10003	0.4129	1	0.358	0.7275	0	5	0.4053	0.6513	0	10	0.4378	0.5963	0	64.6661	0.7797	0.3228	0	64.6661	0.7797	0.3228	0	65.7068	0.7798	0.3126	0.3667	64.6661	0.7797	0.3228	0
Bothrops_oligolepis	all	M_10_F_qt_Set_bioc	bioclim	8.8522	1.18727	0	0.333333	145.37	0.00473687	1	0	1.18556	0	0.666667	3	0.3356	0.5188	68	0.6761	10003	0.4683	1	0.2518	0.8833	0	5	0.3714	0.7796	0	10	0.4236	0.6944	0	47.0042	0.6806	0.3483	0	47.0042	0.6806	0.3483	0	49.0335	0.6825	0.3299	0.3333	47.0042	0.6806	0.3483	0
Bothrops_oligolepis	all	M_10_F_qth_Set_bioc	bioclim	8.91	1.18272	0	0.333333	145.37	0.00473687	1	0	1.17806	0	0.666667	3	0.2828	0.4217	66	0.6326	10003	0.4999	1	0.2953	0.8958	0	5	0.4136	0.8037	0	10	0.4623	0.7268	0	45.2203	0.6688	0.3966	0	45.2203	0.6688	0.3966	0	47.4723	0.6706	0.3759	0.4	45.2203	0.6688	0.3966	0
Bothrops_oligolepis	all	M_2_F_lp_Set_topvars	topvars	7.5276	1.40205	0	0.333333	147.073	1.70824	1	1	1.36454	0	0.333333	3	1.6932	2.172	136	0.8223	10003	0.4055	1	0.2024	0.6771	0	5	0.3258	0.6123	0	10	0.3656	0.5601	0	58.4935	0.7618	0.1971	0	58.4935	0.7618	0.1971	0	58.999	0.7637	0.1928	0.2333	58.4935	0.7618	0.1971	0
Bothrops_oligolepis	all	M_2_F_lpt_Set_topvars	topvars	6.5666	1.39963	0	0.333333	147.073	1.70824	1	1	1.24386	0	1	3	2.7047	3.6981	208	0.8932	10003	0.2923	1	0.1498	0.4941	0	5	0.2385	0.4464	0	10	0.277	0.4072	0	73.3486	0.8463	0.1125	0	73.3486	0.8463	0.1125	0	73.3537	0.8463	0.1125	0.1666	73.3486	0.8463	0.1125	0
Bothrops_oligolepis	all	M_2_F_lqp_Set_bioc	bioclim	8.6675	1.32436	0	0.333333	145.37	0.00473687	1	0	1.31475	0	0.333333	3	0.5584	0.834	144	0.7506	10003	0.462	1	0.2056	0.7924	0	5	0.3635	0.703	0	10	0.4261	0.6366	0	55.1189	0.7123	0.2745	0	55.1189	0.7123	0.2745	0	55.6624	0.7141	0.2702	0.2	55.1189	0.7123	0.2745	0
Bothrops_oligolepis	all	M_2_F_lqph_Set_bioc	bioclim	8.4885	1.31346	0	0.333333	145.37	0.00473687	1	0	1.31329	0	0.666667	3	0.7312	1.1571	204	0.8111	10003	0.4128	1	0.1823	0.7317	0	5	0.3223	0.6348	0	10	0.3958	0.57	0	63.7715	0.7567	0.2011	0	63.7715	0.7567	0.2011	0	63.7715	0.7567	0.2011	0.0667	63.7715	0.7567	0.2011	0
Bothrops_oligolepis	all	M_2_F_lqpt_Set_bioc	bioclim	8.5031	1.30837	0	0.333333	145.37	0.00473687	1	0	1.29583	0	0.333333	3	0.7155	1.1211	210	0.7922	10003	0.4135	1	0.1789	0.7433	0	5	0.3225	0.6425	0	10	0.3884	0.575	0	58.9814	0.746	0.2342	0	58.9814	0.746	0.2342	0	59.5312	0.7479	0.2298	0.1666	58.9814	0.746	0.2342	0
Bothrops_oligolepis	all	M_2_F_lqpth_Set_bioc	bioclim	7.8136	1.33387	0	0.333333	145.37	0.00473687	1	0	1.70713	0	1	3	1.3858	1.9989	300	0.887	10003	0.261	1	0.1065	0.5504	0	5	0.2109	0.4385	0	10	0.2784	0.3779	0	65.3568	0.8195	0.1231	0	65.3568	0.8195	0.1231	0	65.3666	0.8195	0.123	0.0667	65.3568	0.8195	0.1231	0
Bothrops_oligolepis	all	M_2_F_ph_Set_bioc	bioclim	8.5234	1.34579	0	0.333333	145.37	0.00473687	1	0	1.32142	0	0.333333	3	0.6894	1.0685	132	0.7863	10003	0.4279	1	0.2035	0.7613	0	5	0.345	0.6667	0	10	0.3945	0.6008	0	60.668	0.7419	0.2371	0	60.668	0.7419	0.2371	0	61.0581	0.7432	0.2337	0.2	60.668	0.7419	0.2371	0
Bothrops_oligolepis	all	M_2_F_pt_Set_bioc	bioclim	8.1312	1.3555	0	0.333333	145.37	0.00473687	1	0	1.24972	0	1	3	1.0706	1.6763	158	0.8469	10003	0.3257	1	0.1462	0.6502	0	5	0.2656	0.5349	0	10	0.3203	0.4695	0	63.6824	0.8034	0.1689	0	63.6824	0.8034	0.1689	0	63.7882	0.8038	0.168	0.1666	63.6824	0.8034	0.1689	0
Bothrops_oligolepis	all	M_2_F_pt_Set_topvars	topvars	7.8894	1.41613	0	0.333333	147.076	1.71081	1	1	1.37883	0	0.333333	3	1.3699	1.8698	104	0.8397	10003	0.3563	1	0.1815	0.6049	0	5	0.3037	0.5429	0	10	0.372	0.4942	0	60.9401	0.7738	0.1789	0	60.9401	0.7738	0.1789	0	61.4742	0.7757	0.1744	0.2	60.9401	0.7738	0.1789	0
Bothrops_oligolepis	all	M_2_F_pth_Set_bioc	bioclim	8.3506	1.35142	0	0.333333	145.37	0.00473687	1	0	1.31185	0	0.333333	3	0.8584	1.3375	150	0.8107	10003	0.3816	1	0.1861	0.7086	0	5	0.3133	0.6051	0	10	0.3671	0.5401	0	63.8556	0.7719	0.2036	0	63.8556	0.7719	0.2036	0	63.8696	0.7719	0.2035	0.2333	63.8556	0.7719	0.2036	0
Bothrops_oligolepis	all	M_2_F_qp_Set_bioc	bioclim	8.5511	1.2973	0	0.333333	145.37	0.00473687	1	0	1.35925	0	0.333333	3	0.6724	1.0176	150	0.7843	10003	0.419	1	0.174	0.7498	0	5	0.3226	0.6497	0	10	0.3892	0.581	0	55.8784	0.7302	0.2473	0	55.8784	0.7302	0.2473	0	56.7535	0.7334	0.2403	0.2333	55.8784	0.7302	0.2473	0
Bothrops_oligolepis	all	M_2_F_qph_Set_bioc	bioclim	7.886	1.27643	0	0.333333	145.37	0.00473687	1	0	1.58507	0	1	3	1.3112	1.9059	240	0.8633	10002	0.2738	1	0.11	0.5665	0	5	0.2207	0.4542	0	10	0.2908	0.393	0	64.0662	0.81	0.1529	0	64.0662	0.81	0.1529	0	64.6666	0.8118	0.1481	0.1333	64.0662	0.81	0.1529	0
Bothrops_oligolepis	all	M_2_F_qpt_Set_bioc	bioclim	8.2934	1.31441	0	0.333333	145.37	0.00473687	1	0	1.30901	0	0.333333	3	0.9151	1.3461	158	0.8064	10003	0.3653	1	0.1592	0.6842	0	5	0.289	0.5784	0	10	0.3546	0.5127	0	58.9784	0.7614	0.2125	0	58.9784	0.7614	0.2125	0	59.0976	0.7618	0.2115	0.2667	58.9784	0.7614	0.2125	0
Bothrops_oligolepis	all	M_2_F_qpth_Set_bioc	bioclim	8.2866	1.31258	0	0.333333	145.37	0.00473687	1	0	1.29266	0	0.333333	3	0.9256	1.4129	150	0.8151	10003	0.3597	1	0.1487	0.6725	0	5	0.2818	0.5684	0	10	0.355	0.5041	0	60.0131	0.771	0.2067	0	60.0131	0.771	0.2067	0	60.4997	0.7726	0.2029	0.1333	60.0131	0.771	0.2067	0
Bothrops_oligolepis	all	M_3_F_lp_Set_bioc	bioclim	8.7842	1.35478	0	0.333333	145.37	0.00473687	1	0	1.36071	0	0.333333	3	0.436	0.6777	118	0.7617	10003	0.4799	1	0.2652	0.8356	0	5	0.3878	0.7414	0	10	0.4449	0.6711	0	59.9103	0.7121	0.2567	0	59.9103	0.7121	0.2567	0	59.9169	0.7121	0.2567	0.3	59.9103	0.7121	0.2567	0
Bothrops_oligolepis	all	M_3_F_lph_Set_bioc	bioclim	9.0847	1.37704	0	0.333333	145.37	0.00473687	1	0	1.42779	0	0.333333	3	0.1376	0.2794	78	0.7293	10002.7	0.5658	1	0.3226	0.9317	0	5	0.4485	0.854	0	10	0.4915	0.7822	0	58.3362	0.6769	0.2986	0	58.3362	0.6769	0.2986	0	58.8625	0.678	0.2939	0.2333	58.3362	0.6769	0.2986	0
Bothrops_oligolepis	all	M_3_F_lpt_Set_bioc	bioclim	8.7029	1.34648	0	0.333333	145.37	0.00473687	1	0	1.35601	0	0.333333	3	0.505	0.855	154	0.7785	10003	0.4577	1	0.2572	0.8242	0	5	0.3684	0.7175	0	10	0.418	0.6436	0	62.4015	0.739	0.2388	0	62.4015	0.739	0.2388	0	62.4791	0.7392	0.2381	0.2	62.4015	0.739	0.2388	0
Bothrops_oligolepis	all	M_3_F_lpth_Set_bioc	bioclim	8.2845	1.35968	0	0.333333	145.37	0.00473687	1	0	1.22676	0	1	3	0.9125	1.4152	184	0.843	10003	0.3526	1	0.1915	0.697	0	5	0.2959	0.5755	0	10	0.3514	0.5065	0	66.4061	0.7863	0.1687	0	66.4061	0.7863	0.1687	0	66.4117	0.7863	0.1687	0.2	66.4061	0.7863	0.1687	0
Bothrops_oligolepis	all	M_3_F_lqp_Set_bioc	bioclim	8.4929	1.2659	0	0.333333	145.37	0.00473687	1	0	1.23755	0	0.666667	3	0.7162	1.1167	156	0.7382	10003	0.3999	1	0.1856	0.7328	0	5	0.3198	0.6274	0	10	0.3858	0.5581	0	54.5298	0.7515	0.2849	0	54.5298	0.7515	0.2849	0	54.7504	0.7517	0.283	0.3	54.5298	0.7515	0.2849	0
Bothrops_oligolepis	all	M_3_F_lqph_Set_bioc	bioclim	8.5601	1.26022	0	0.333333	145.37	0.00473687	1	0	1.27462	0	0.666667	3	0.6481	1.0758	178	0.773	10003	0.4045	1	0.1852	0.7505	0	5	0.3219	0.6405	0	10	0.389	0.5684	0	57.4209	0.7559	0.2604	0	57.4209	0.7559	0.2604	0	59.8128	0.7581	0.2404	0.2333	57.4209	0.7559	0.2604	0
Bothrops_oligolepis	all	M_3_F_lqpt_Set_bioc	bioclim	8.9772	1.26774	0	0.333333	145.37	0.00473687	1	0	1.32374	0	0.333333	3	0.2472	0.4689	102	0.7073	10003	0.5376	1	0.2642	0.8862	0	5	0.4349	0.8043	0	10	0.4917	0.7369	0	52.7744	0.6909	0.3503	0	52.7744	0.6909	0.3503	0	57.6444	0.695	0.3095	0.2666	52.7744	0.6909	0.3503	0
Bothrops_oligolepis	all	M_3_F_lqpth_Set_bioc	bioclim	8.4992	1.28101	0	0.333333	145.37	0.00473687	1	0	1.27356	0	0.666667	3	0.707	1.1749	160	0.7487	10002.1	0.3954	1	0.188	0.7383	0	5	0.315	0.63	0	10	0.3781	0.5579	0	55.9144	0.7663	0.2851	0	55.9144	0.7663	0.2851	0	58.2037	0.7707	0.2657	0.3	55.9144	0.7663	0.2851	0
Bothrops_oligolepis	all	M_3_F_ph_Set_bioc	bioclim	8.7296	1.37016	0	0.333333	145.37	0.00473687	1	0	1.38874	0	0.333333	3	0.4804	0.8951	106	0.7828	10003	0.4631	1	0.2669	0.8347	0	5	0.3756	0.7284	0	10	0.4223	0.6541	0	66.0911	0.7498	0.2336	0	66.0911	0.7498	0.2336	0	66.2146	0.75	0.2324	0.1666	66.0911	0.7498	0.2336	0
Bothrops_oligolepis	all	M_3_F_pt_Set_bioc	bioclim	8.7249	1.34539	0	0.333333	145.37	0.00473687	1	0	1.35754	0	0.333333	3	0.4872	0.9035	112	0.7835	10003	0.4589	1	0.2534	0.8315	0	5	0.3613	0.7254	0	10	0.4114	0.6489	0	65.0667	0.7506	0.2342	0	65.0667	0.7506	0.2342	0	65.1315	0.7508	0.2336	0.2	65.0667	0.7506	0.2342	0
Bothrops_oligolepis	all	M_3_F_pth_Set_bioc	bioclim	8.7919	1.3383	0	0.333333	145.37	0.00473687	1	0	1.33472	0	0.333333	3	0.4252	0.8014	116	0.7839	10003	0.4752	1	0.2549	0.8448	0	5	0.3869	0.7428	0	10	0.438	0.6694	0	64.1956	0.7394	0.2396	0	64.1956	0.7394	0.2396	0	64.4354	0.7399	0.2375	0.2666	64.1956	0.7394	0.2396	0
Bothrops_oligolepis	all	M_3_F_qp_Set_bioc	bioclim	8.2905	1.25891	0	0.333333	145.37	0.00473687	1	0	1.16641	0	1	3	0.9098	1.4545	138	0.7973	10002.3	0.3423	1	0.1544	0.6795	0	5	0.2724	0.5628	0	10	0.3361	0.4901	0	59.7919	0.7911	0.2301	0	59.7919	0.7911	0.2301	0	62.018	0.7929	0.2114	0.2	59.7919	0.7911	0.2301	0
Bothrops_oligolepis	all	M_3_F_qph_Set_bioc	bioclim	8.6215	1.26934	0	0.333333	145.37	0.00473687	1	0	1.26771	0	0.666667	3	0.5887	0.9606	108	0.7202	10003	0.4422	1	0.2207	0.7832	0	5	0.3593	0.6869	0	10	0.4167	0.6181	0	55.6789	0.74	0.2994	0	55.6789	0.74	0.2994	0	55.7959	0.7401	0.2984	0.2333	55.6789	0.74	0.2994	0
Bothrops_oligolepis	all	M_3_F_qpt_Set_bioc	bioclim	8.7025	1.27397	0	0.333333	145.37	0.00473687	1	0	1.28385	0	0.333333	3	0.5101	0.8253	112	0.7235	10003	0.4549	1	0.2196	0.8038	0	5	0.3647	0.7037	0	10	0.4265	0.6335	0	54.2793	0.7252	0.3039	0	54.2793	0.7252	0.3039	0	54.5673	0.7255	0.3014	0.2667	54.2793	0.7252	0.3039	0
Bothrops_oligolepis	all	M_3_F_qpth_Set_bioc	bioclim	8.8883	1.26232	0	0.333333	145.37	0.00473687	1	0	1.26843	0	0.333333	3	0.3351	0.5768	96	0.65	10003	0.5013	1	0.2356	0.8518	0	5	0.3959	0.7587	0	10	0.4622	0.6879	0	46.4211	0.6988	0.3892	0	46.4211	0.6988	0.3892	0	48.5853	0.7034	0.3711	0.4333	46.4211	0.6988	0.3892	0
Bothrops_oligolepis	all	M_4_F_l_Set_topvars	topvars	7.578	1.19367	0	0.333333	145.365	0	1	0	1.19983	0	0.666667	3	1.6546	2.4402	108	0.7045	10002.3	0.3697	1	0.2088	0.6251	0	5	0.3066	0.5609	0	10	0.3496	0.5123	0	53.9463	0.7752	0.3195	0	53.9463	0.7752	0.3195	0	55.998	0.7806	0.3007	0.3333	53.9463	0.7752	0.3195	0
Bothrops_oligolepis	all	M_4_F_lh_Set_topvars	topvars	8.4193	1.19058	0	0.333333	145.365	0	1	0	1.18884	0	0.333333	3	0.8055	1.2985	88	0.6106	10003	0.4911	1	0.2826	0.7945	0	5	0.4021	0.7321	0	10	0.4471	0.6754	0	45.8478	0.71	0.4205	0	45.8478	0.71	0.4205	0	48.053	0.7157	0.4003	0.4667	45.8478	0.71	0.4205	0
Bothrops_oligolepis	all	M_4_F_lp_Set_bioc	bioclim	8.9355	1.34528	0	0.333333	145.37	0.00473687	1	0	1.28951	0	0.333333	3	0.2776	0.473	98	0.6693	10003	0.5329	1	0.3237	0.8897	0	5	0.4543	0.8084	0	10	0.5021	0.7428	0	53.0398	0.6926	0.3706	0	53.0398	0.6926	0.3706	0	56.8314	0.6944	0.3357	0.3333	53.0398	0.6926	0.3706	0
Bothrops_oligolepis	all	M_4_F_lp_Set_topvars	topvars	8.1201	1.34508	0	0.333333	145.365	0	1	0	1.37238	0	0.333333	3	1.1164	1.7958	114	0.7817	10003	0.4398	1	0.2924	0.711	0	5	0.4001	0.6582	0	10	0.4434	0.6124	0	67.5569	0.7575	0.236	0	67.5569	0.7575	0.236	0	67.9307	0.758	0.2326	0.2333	67.5569	0.7575	0.236	0
Bothrops_oligolepis	all	M_4_F_lph_Set_bioc	bioclim	8.6699	1.36106	0	0.333333	145.37	0.00473687	1	0	1.38309	0	0.666667	3	0.5361	0.9352	180	0.7868	10003	0.4313	1	0.2467	0.83	0	5	0.3453	0.7057	0	10	0.3945	0.6226	0	63.7634	0.7576	0.2283	0	63.7634	0.7576	0.2283	0	63.8414	0.7577	0.2275	0.2	63.7634	0.7576	0.2283	0
Bothrops_oligolepis	all	M_4_F_lph_Set_topvars	topvars	7.6366	1.36189	0	0.333333	145.365	0	1	0	1.3608	0	1	3	1.6125	2.5128	146	0.7741	10003	0.3758	1	0.2521	0.6178	0	5	0.3337	0.5672	0	10	0.3762	0.524	0	65.8932	0.7922	0.2392	0	65.8932	0.7922	0.2392	0	65.9381	0.7922	0.2388	0.2	65.8932	0.7922	0.2392	0
Bothrops_oligolepis	all	M_4_F_lpt_Set_bioc	bioclim	8.6528	1.34454	0	0.333333	145.37	0.00473687	1	0	1.32327	0	1	3	0.5553	0.9431	144	0.7672	10001.9	0.43	1	0.2547	0.832	0	5	0.3515	0.7057	0	10	0.399	0.6236	0	61.6294	0.7543	0.2494	0	61.6294	0.7543	0.2494	0	62.4767	0.7553	0.2414	0.2	61.6294	0.7543	0.2494	0
Bothrops_oligolepis	all	M_4_F_lpt_Set_topvars	topvars	7.8017	1.37717	0	0.333333	145.365	0	1	0	1.48207	0	1	3	1.4228	2.3229	136	0.7778	10003	0.3791	1	0.2631	0.6541	0	5	0.3352	0.5862	0	10	0.3774	0.5359	0	66.7553	0.7895	0.2327	0	66.7553	0.7895	0.2327	0	66.818	0.7896	0.2321	0.1667	66.7553	0.7895	0.2327	0
Bothrops_oligolepis	all	M_4_F_lpth_Set_bioc	bioclim	8.922	1.33124	0	0.333333	145.37	0.00473687	1	0	1.42218	0	0.333333	3	0.2885	0.5311	114	0.7151	10003	0.521	1	0.3265	0.9029	0	5	0.4204	0.8078	0	10	0.4621	0.7325	0	58.9939	0.7082	0.3058	0	58.9939	0.7082	0.3058	0	58.9992	0.7082	0.3057	0.3	58.9939	0.7082	0.3058	0
Bothrops_oligolepis	all	M_4_F_lpth_Set_topvars	topvars	8.22	1.33669	0	0.333333	145.365	0	1	0	1.18643	0	0.666667	3	1.0118	1.7423	152	0.6956	10003	0.4411	1	0.2871	0.7125	0	5	0.4018	0.6577	0	10	0.4545	0.6117	0	58.1942	0.7539	0.3461	0	58.1942	0.7539	0.3461	0	63.3422	0.757	0.2989	0.3333	58.1942	0.7539	0.3461	0
Bothrops_oligolepis	all	M_4_F_lqp_Set_bioc	bioclim	8.3442	1.18281	0	0.333333	145.37	0.00473687	1	0	1.5013	0	1	3	0.8532	1.4156	168	0.8288	10002.2	0.3297	1	0.1496	0.6956	0	5	0.2584	0.56	0	10	0.3261	0.48	0	64.3579	0.8052	0.185	0	64.3579	0.8052	0.185	0	64.4534	0.8054	0.1842	0.2333	64.3579	0.8052	0.185	0
Bothrops_oligolepis	all	M_4_F_lqph_Set_bioc	bioclim	9.0345	1.17395	0	0.333333	145.37	0.00473687	1	0	1.21655	0	0.333333	3	0.184	0.3671	78	0.6344	10003	0.5578	1	0.3091	0.9121	0	5	0.4665	0.8335	0	10	0.5196	0.7672	0	50.4151	0.6824	0.4007	0	50.4151	0.6824	0.4007	0	51.5877	0.6841	0.3904	0.4667	50.4151	0.6824	0.4007	0
Bothrops_oligolepis	all	M_4_F_lqpt_Set_bioc	bioclim	8.7533	1.18196	0	0.333333	145.37	0.00473687	1	0	1.24978	0	1	3	0.4543	0.7891	118	0.714	10003	0.4629	1	0.2482	0.8291	0	5	0.379	0.7251	0	10	0.4368	0.6513	0	55.4463	0.7321	0.3125	0	55.4463	0.7321	0.3125	0	56.6565	0.7339	0.3019	0.3	55.4463	0.7321	0.3125	0
Bothrops_oligolepis	all	M_4_F_lqpth_Set_bioc	bioclim	8.4637	1.19209	0	0.333333	145.37	0.00473687	1	0	1.24075	0	1	3	0.7387	1.2149	142	0.7815	10003	0.3744	1	0.1824	0.7349	0	5	0.3014	0.6111	0	10	0.3651	0.5351	0	60.5588	0.7782	0.2348	0	60.5588	0.7782	0.2348	0	61.5564	0.7795	0.2261	0.1667	60.5588	0.7782	0.2348	0
Bothrops_oligolepis	all	M_4_F_lt_Set_topvars	topvars	8.389	1.17209	0	0.333333	145.365	0	1	0	1.18564	0	0.666667	3	0.8372	1.3274	84	0.6088	10003	0.4902	1	0.2865	0.7918	0	5	0.3992	0.7298	0	10	0.4453	0.6729	0	45.7073	0.7092	0.4272	0	45.7073	0.7092	0.4272	0	49.6532	0.7196	0.391	0.4	45.7073	0.7092	0.4272	0
Bothrops_oligolepis	all	M_4_F_lth_Set_topvars	topvars	7.0541	1.19017	0	0.333333	145.365	0	1	0	1.07574	0	1	3	2.1933	3.3312	120	0.7499	10003	0.3109	1	0.1838	0.5171	0	5	0.2742	0.4702	0	10	0.323	0.4327	0	56.1819	0.8186	0.269	0	56.1819	0.8186	0.269	0	57.3337	0.8215	0.2583	0.3	56.1819	0.8186	0.269	0
Bothrops_oligolepis	all	M_4_F_ph_Set_bioc	bioclim	8.9738	1.32743	0	0.333333	145.37	0.00473687	1	0	1.37566	0	0.333333	3	0.2397	0.518	94	0.7222	10003	0.534	1	0.3346	0.9126	0	5	0.4526	0.8264	0	10	0.4908	0.7544	0	61.9597	0.713	0.3049	0	61.9597	0.713	0.3049	0	63.7068	0.7139	0.2887	0.2333	61.9597	0.713	0.3049	0
Bothrops_oligolepis	all	M_4_F_ph_Set_topvars	topvars	8.6865	1.36409	0	0.333333	145.365	0	1	0	1.40104	0	0.333333	3	0.5387	0.815	88	0.6926	10003	0.5017	1	0.321	0.8136	0	5	0.4337	0.7521	0	10	0.4765	0.6953	0	56.5176	0.7099	0.3294	0	56.5176	0.7099	0.3294	0	56.5659	0.71	0.329	0.3667	56.5176	0.7099	0.3294	0
Bothrops_oligolepis	all	M_4_F_pt_Set_bioc	bioclim	8.9673	1.35154	0	0.333333	145.37	0.00473687	1	0	1.34682	0	0.333333	3	0.2466	0.5364	92	0.7031	10002.1	0.5321	1	0.3356	0.9101	0	5	0.4451	0.8228	0	10	0.4898	0.7503	0	59.7665	0.7137	0.3276	0	59.7665	0.7137	0.3276	0	62.8817	0.7166	0.2988	0.2333	59.7665	0.7137	0.3276	0
Bothrops_oligolepis	all	M_4_F_pt_Set_topvars	topvars	7.8382	1.37292	0	0.333333	145.365	0	1	0	1.14304	0	1	3	1.4007	1.9694	100	0.7845	10002.4	0.3304	1	0.222	0.5667	0	5	0.3182	0.5071	0	10	0.3756	0.4653	0	60.8349	0.7919	0.2313	0	60.8349	0.7919	0.2313	0	61.7538	0.7929	0.2227	0.2333	60.8349	0.7919	0.2313	0
Bothrops_oligolepis	all	M_4_F_pth_Set_bioc	bioclim	9.0744	1.36648	0	0.333333	145.37	0.00473687	1	0	1.4586	0	0.333333	3	0.1392	0.3186	90	0.7045	10003	0.5725	1	0.3759	0.9415	0	5	0.4697	0.868	0	10	0.5073	0.7977	0	60.761	0.6864	0.316	0	60.761	0.6864	0.316	0	61.8243	0.6875	0.3062	0.1333	60.761	0.6864	0.316	0
Bothrops_oligolepis	all	M_4_F_pth_Set_topvars	topvars	8.7431	1.36317	0	0.333333	145.365	0	1	0	1.32957	0	0.333333	3	0.4833	0.749	86	0.7172	10003	0.5062	1	0.3279	0.8255	0	5	0.44	0.762	0	10	0.4847	0.7043	0	59.7545	0.7081	0.302	0	59.7545	0.7081	0.302	0	59.7621	0.7081	0.302	0.3	59.7545	0.7081	0.302	0
Bothrops_oligolepis	all	M_4_F_q_Set_bioc	bioclim	8.5982	1.28002	0	0.333333	145.37	0.00473687	1	0	1.1526	0	1	3	0.5984	0.7921	84	0.7866	10003	0.3758	1	0.1399	0.7912	0	5	0.263	0.6602	0	10	0.3267	0.5651	0	46.7107	0.6789	0.2521	0	46.7107	0.6789	0.2521	0	51.3543	0.6873	0.2148	0.1666	46.7107	0.6789	0.2521	0
Bothrops_oligolepis	all	M_4_F_qh_Set_bioc	bioclim	8.8205	1.27157	0	0.333333	145.37	0.00473687	1	0	1.27509	0	0.666667	3	0.3922	0.569	76	0.7381	10002.2	0.4561	1	0.1883	0.8406	0	5	0.3355	0.732	0	10	0.4006	0.6474	0	46.0462	0.6741	0.3258	0	46.0462	0.6741	0.3258	0	52.2625	0.6834	0.2757	0.2666	46.0462	0.6741	0.3258	0
Bothrops_oligolepis	all	M_4_F_qp_Set_bioc	bioclim	8.5938	1.19283	0	0.333333	145.37	0.00473687	1	0	1.26397	0	0.666667	3	0.612	1.0105	138	0.7358	10003	0.4206	1	0.2115	0.7841	0	5	0.3433	0.6712	0	10	0.3995	0.5972	0	55.9203	0.7519	0.2859	0	55.9203	0.7519	0.2859	0	57.0436	0.7536	0.276	0.2667	55.9203	0.7519	0.2859	0
Bothrops_oligolepis	all	M_4_F_qph_Set_bioc	bioclim	8.6012	1.18818	0	0.333333	145.37	0.00473687	1	0	1.27274	0	0.666667	3	0.6059	1.0468	130	0.742	10003	0.414	1	0.2071	0.7761	0	5	0.3352	0.6637	0	10	0.3945	0.5874	0	56.9968	0.7618	0.2848	0	56.9968	0.7618	0.2848	0	59.1241	0.7647	0.2663	0.3	56.9968	0.7618	0.2848	0
Bothrops_oligolepis	all	M_4_F_qpt_Set_bioc	bioclim	8.3296	1.1836	0	0.333333	145.37	0.00473687	1	0	1.49545	0	1	3	0.8649	1.4619	172	0.8454	10001.6	0.3305	1	0.1561	0.7016	0	5	0.2612	0.5666	0	10	0.3269	0.4866	0	66.6553	0.8112	0.1649	0	66.6553	0.8112	0.1649	0	66.6631	0.8112	0.1648	0.0667	66.6553	0.8112	0.1649	0
Bothrops_oligolepis	all	M_4_F_qpth_Set_bioc	bioclim	8.8939	1.19392	0	0.333333	145.37	0.00473687	1	0	1.2134	0	0.333333	3	0.3188	0.601	86	0.6319	10003	0.5085	1	0.2681	0.8661	0	5	0.4153	0.7757	0	10	0.469	0.7042	0	47.7523	0.7094	0.4049	0	47.7523	0.7094	0.4049	0	51.805	0.7154	0.3696	0.3667	47.7523	0.7094	0.4049	0
Bothrops_oligolepis	all	M_4_F_qt_Set_bioc	bioclim	8.8142	1.30275	0	0.333333	145.37	0.00473687	1	0	1.29657	0	0.333333	3	0.3997	0.5984	80	0.8056	10003	0.4559	1	0.191	0.8402	0	5	0.3379	0.7323	0	10	0.4058	0.6483	0	57.4924	0.6868	0.2316	0	57.4924	0.6868	0.2316	0	57.5012	0.6868	0.2315	0.2333	57.4924	0.6868	0.2316	0
Bothrops_oligolepis	all	M_4_F_qth_Set_bioc	bioclim	8.8043	1.28742	0	0.333333	145.37	0.00473687	1	0	1.28418	0	0.666667	3	0.4076	0.5958	82	0.7595	10003	0.4459	1	0.1836	0.8396	0	5	0.3191	0.7271	0	10	0.3869	0.6392	0	49.7141	0.6842	0.2831	0	49.7141	0.6842	0.2831	0	50.3595	0.685	0.2779	0.2333	49.7141	0.6842	0.2831	0
Bothrops_oligolepis	all	M_5_F_l_Set_topvars	topvars	8.4215	1.1936	0	0.333333	145.365	0	1	0	1.18478	0	0.666667	3	0.8028	1.3307	84	0.6008	10003	0.5007	1	0.3498	0.7972	0	5	0.4393	0.7456	0	10	0.4799	0.6937	0	48.7804	0.7111	0.4282	0	48.7804	0.7111	0.4282	0	50.7917	0.7151	0.4093	0.4667	48.7804	0.7111	0.4282	0
Bothrops_oligolepis	all	M_5_F_lh_Set_topvars	topvars	8.4903	1.18962	0	0.333333	145.365	0	1	0	1.17932	0	0.666667	3	0.7327	1.2658	84	0.615	10003	0.4979	1	0.3166	0.7991	0	5	0.4251	0.7408	0	10	0.4713	0.6869	0	50.2569	0.7116	0.4229	0	50.2569	0.7116	0.4229	0	54.328	0.7194	0.385	0.4	50.2569	0.7116	0.4229	0
Bothrops_oligolepis	all	M_5_F_lp_Set_bioc	bioclim	8.8075	1.1787	0	0.333333	145.37	0.00473687	1	0	1.20502	0	1	3	0.4027	0.683	106	0.6904	10003	0.466	1	0.3124	0.876	0	5	0.3939	0.762	0	10	0.4369	0.6798	0	54.7171	0.7252	0.3252	0	54.7171	0.7252	0.3252	0	54.7712	0.7252	0.3247	0.4	54.7171	0.7252	0.3252	0
Bothrops_oligolepis	all	M_5_F_lp_Set_topvars	topvars	8.9031	1.18235	0	0.333333	145.365	0	1	0	1.30069	0	1	3	0.3164	0.5689	84	0.6583	10003	0.5664	1	0.4282	0.8961	0	5	0.5125	0.844	0	10	0.5438	0.7896	0	59.1503	0.6828	0.3684	0	59.1503	0.6828	0.3684	0	60.7543	0.6839	0.3531	0.2333	59.1503	0.6828	0.3684	0
Bothrops_oligolepis	all	M_5_F_lph_Set_bioc	bioclim	8.8082	1.17165	0	0.333333	145.37	0.00473687	1	0	1.33154	0	1	3	0.3982	0.6764	108	0.7034	10003	0.4849	1	0.3272	0.8731	0	5	0.4105	0.7731	0	10	0.4508	0.6972	0	56.7959	0.72	0.3205	0	56.7959	0.72	0.3205	0	58.4089	0.7211	0.3051	0.3	56.7959	0.72	0.3205	0
Bothrops_oligolepis	all	M_5_F_lph_Set_topvars	topvars	7.7137	1.18219	0	0.333333	145.365	0	1	0	1.14963	0	1	3	1.5264	2.6917	164	0.8412	10003	0.3289	1	0.2538	0.564	0	5	0.3145	0.5061	0	10	0.3667	0.4647	0	77.8727	0.8244	0.1683	0	77.8727	0.8244	0.1683	0	77.9343	0.8244	0.1677	0.0667	77.8727	0.8244	0.1683	0
Bothrops_oligolepis	all	M_5_F_lpt_Set_bioc	bioclim	8.8575	1.18299	0	0.333333	145.37	0.00473687	1	0	1.26167	0	0.666667	3	0.3437	0.5631	104	0.6708	10003	0.5226	1	0.4006	0.8773	0	5	0.4753	0.8021	0	10	0.5068	0.7407	0	57.0647	0.6987	0.3572	0	57.0647	0.6987	0.3572	0	57.9153	0.6991	0.3491	0.3	57.0647	0.6987	0.3572	0
Bothrops_oligolepis	all	M_5_F_lpt_Set_topvars	topvars	8.0338	1.18409	0	0.333333	145.365	0	1	0	1.26933	0	1	3	1.2091	2.2171	176	0.7538	10003	0.3883	1	0.2813	0.641	0	5	0.3722	0.5856	0	10	0.4309	0.5437	0	69.7656	0.7872	0.2643	0	69.7656	0.7872	0.2643	0	70.5997	0.7878	0.2564	0.2667	69.7656	0.7872	0.2643	0
Bothrops_oligolepis	all	M_5_F_lpth_Set_bioc	bioclim	8.8613	1.20215	0	0.333333	145.37	0.00473687	1	0	1.17221	0	1	3	0.3464	0.5989	96	0.6745	10002.2	0.494	1	0.3429	0.8965	0	5	0.4252	0.793	0	10	0.4634	0.7151	0	55.2098	0.7137	0.3428	0	55.2098	0.7137	0.3428	0	55.2723	0.7137	0.3422	0.3667	55.2098	0.7137	0.3428	0
Bothrops_oligolepis	all	M_5_F_lpth_Set_topvars	topvars	8.2746	1.1795	0	0.333333	145.365	0	1	0	1.18794	0	1	3	0.9614	1.5346	134	0.6836	10003	0.4462	1	0.3267	0.7216	0	5	0.4163	0.6693	0	10	0.4639	0.6233	0	60.2802	0.7514	0.3358	0	60.2802	0.7514	0.3358	0	61.1019	0.752	0.3281	0.3333	60.2802	0.7514	0.3358	0
Bothrops_oligolepis	all	M_5_F_lq_Set_bioc	bioclim	8.6634	1.18261	0	0.333333	145.37	0.00473687	1	0	1.17506	0	0.666667	3	0.5398	0.8958	96	0.6844	10003	0.4193	1	0.1812	0.7946	0	5	0.3105	0.6761	0	10	0.3774	0.5918	0	46.5846	0.7359	0.3403	0	46.5846	0.7359	0.3403	0	48.851	0.7411	0.3211	0.3333	46.5846	0.7359	0.3403	0
Bothrops_oligolepis	all	M_5_F_lqh_Set_bioc	bioclim	8.8749	1.18131	0	0.333333	145.37	0.00473687	1	0	1.19267	0	0.333333	3	0.3368	0.5817	80	0.5918	10003	0.4975	1	0.2345	0.8577	0	5	0.3884	0.7629	0	10	0.4496	0.6869	0	41.4648	0.6989	0.4336	0	41.4648	0.6989	0.4336	0	41.7196	0.6998	0.4313	0.5334	41.4648	0.6989	0.4336	0
Bothrops_oligolepis	all	M_5_F_lqp_Set_bioc	bioclim	8.8735	1.17828	0	0.333333	145.37	0.00473687	1	0	1.19346	0	0.666667	3	0.337	0.5974	100	0.6627	10001.8	0.4919	1	0.2749	0.8666	0	5	0.4094	0.7647	0	10	0.4629	0.6914	0	51.2212	0.7129	0.3672	0	51.2212	0.7129	0.3672	0	52.6588	0.7144	0.3542	0.4	51.2212	0.7129	0.3672	0
Bothrops_oligolepis	all	M_5_F_lqph_Set_bioc	bioclim	8.9384	1.18434	0	0.333333	145.37	0.00473687	1	0	1.1933	0	0.333333	3	0.274	0.4819	90	0.6487	10003	0.5289	1	0.3089	0.8806	0	5	0.4502	0.7961	0	10	0.5039	0.731	0	51.3463	0.6942	0.3855	0	51.3463	0.6942	0.3855	0	52.5905	0.6956	0.3742	0.4333	51.3463	0.6942	0.3855	0
Bothrops_oligolepis	all	M_5_F_lqpt_Set_bioc	bioclim	8.7626	1.18767	0	0.333333	145.37	0.00473687	1	0	1.1777	0	0.666667	3	0.441	0.7488	88	0.6757	10003	0.4724	1	0.2722	0.8358	0	5	0.3981	0.7378	0	10	0.4521	0.6672	0	52.9183	0.7241	0.3517	0	52.9183	0.7241	0.3517	0	53.2784	0.7246	0.3484	0.4334	52.9183	0.7241	0.3517	0
Bothrops_oligolepis	all	M_5_F_lqpth_Set_bioc	bioclim	8.5429	1.17776	0	0.333333	145.37	0.00473687	1	0	1.13114	0	1	3	0.6542	1.1091	116	0.7427	10003	0.3873	1	0.2078	0.7742	0	5	0.3127	0.6516	0	10	0.3692	0.5696	0	56.7495	0.7733	0.2776	0	56.7495	0.7733	0.2776	0	56.8772	0.7733	0.2764	0.3333	56.7495	0.7733	0.2776	0
Bothrops_oligolepis	all	M_5_F_lqt_Set_bioc	bioclim	8.8661	1.18499	0	0.333333	145.37	0.00473687	1	0	1.17978	0	0.666667	3	0.3511	0.6078	78	0.6093	10003	0.4895	1	0.2177	0.8502	0	5	0.374	0.7518	0	10	0.4369	0.674	0	40.8056	0.6983	0.4281	0	40.8056	0.6983	0.4281	0	45.2584	0.7081	0.391	0.4	40.8056	0.6983	0.4281	0
Bothrops_oligolepis	all	M_5_F_lqth_Set_bioc	bioclim	8.7237	1.19282	0	0.333333	145.37	0.00473687	1	0	1.18081	0	0.666667	3	0.4836	0.8108	84	0.6465	10003	0.4458	1	0.202	0.8149	0	5	0.335	0.7072	0	10	0.3977	0.6248	0	44.3855	0.7222	0.381	0	44.3855	0.7222	0.381	0	46.5782	0.7276	0.3628	0.4	44.3855	0.7222	0.381	0
Bothrops_oligolepis	all	M_5_F_lt_Set_topvars	topvars	7.8989	1.17704	0	0.333333	145.365	0	1	0	1.22478	0	0.666667	3	1.3378	1.8999	108	0.7029	10003	0.3819	1	0.2589	0.6811	0	5	0.3319	0.5967	0	10	0.3687	0.541	0	52.616	0.7677	0.3186	0	52.616	0.7677	0.3186	0	53.7152	0.7698	0.3083	0.3667	52.616	0.7677	0.3186	0
Bothrops_oligolepis	all	M_5_F_lth_Set_topvars	topvars	8.1651	1.17827	0	0.333333	145.365	0	1	0	1.19328	0	0.666667	3	1.0628	1.7998	96	0.6483	10003	0.4421	1	0.3075	0.7193	0	5	0.3941	0.6635	0	10	0.4379	0.6156	0	55.1494	0.7476	0.3767	0	55.1494	0.7476	0.3767	0	56.1998	0.7493	0.3668	0.4334	55.1494	0.7476	0.3767	0
Bothrops_oligolepis	all	M_5_F_ph_Set_bioc	bioclim	8.9955	1.18659	0	0.333333	145.37	0.00473687	1	0	1.27765	0	0.333333	3	0.2171	0.4705	92	0.6625	10003	0.5431	1	0.3881	0.926	0	5	0.4759	0.8443	0	10	0.5092	0.7745	0	57.8524	0.7062	0.3626	0	57.8524	0.7062	0.3626	0	58.6492	0.7067	0.355	0.3667	57.8524	0.7062	0.3626	0
Bothrops_oligolepis	all	M_5_F_ph_Set_topvars	topvars	7.8326	1.19308	0	0.333333	145.365	0	1	0	1.70745	0	1	3	1.4065	2.0512	72	0.8122	10003	0.2862	1	0.2105	0.5313	0	5	0.2834	0.4638	0	10	0.3323	0.4174	0	64.402	0.8129	0.1989	0	64.402	0.8129	0.1989	0	64.4695	0.813	0.1983	0.2333	64.402	0.8129	0.1989	0
Bothrops_oligolepis	all	M_5_F_pt_Set_bioc	bioclim	8.9371	1.18845	0	0.333333	145.37	0.00473687	1	0	1.20562	0	0.333333	3	0.2774	0.6334	84	0.6568	10003	0.5112	1	0.3464	0.9064	0	5	0.441	0.8139	0	10	0.4788	0.7388	0	57.3063	0.7355	0.3652	0	57.3063	0.7355	0.3652	0	58.9806	0.7366	0.3492	0.3333	57.3063	0.7355	0.3652	0
Bothrops_oligolepis	all	M_5_F_pt_Set_topvars	topvars	8.2112	1.189	0	0.333333	145.365	0	1	0	1.1724	0	1	3	1.014	1.434	70	0.7156	10003	0.396	1	0.3002	0.6683	0	5	0.3787	0.6096	0	10	0.4221	0.5623	0	56.3064	0.7514	0.3039	0	56.3064	0.7514	0.3039	0	58.0289	0.7525	0.2874	0.2667	56.3064	0.7514	0.3039	0
Bothrops_oligolepis	all	M_5_F_pth_Set_bioc	bioclim	8.7239	1.18626	0	0.333333	145.37	0.00473687	1	0	1.20217	0	1	3	0.4921	1.0771	128	0.8119	10003	0.4248	1	0.2515	0.8472	0	5	0.3356	0.7221	0	10	0.3822	0.6319	0	70.0366	0.8025	0.2072	0	70.0366	0.8025	0.2072	0	70.909	0.803	0.1988	0.1666	70.0366	0.8025	0.2072	0
Bothrops_oligolepis	all	M_5_F_pth_Set_topvars	topvars	8.4606	1.18442	0	0.333333	145.365	0	1	0	1.31178	0	1	3	0.7589	1.0954	88	0.7218	10003	0.4529	1	0.3453	0.7748	0	5	0.4139	0.703	0	10	0.446	0.6458	0	58.3908	0.7304	0.3011	0	58.3908	0.7304	0.3011	0	58.5373	0.7305	0.2997	0.3667	58.3908	0.7304	0.3011	0
Bothrops_oligolepis	all	M_5_F_q_Set_bioc	bioclim	8.8469	1.19669	0	0.333333	145.37	0.00473687	1	0	1.183	0	0.666667	3	0.3612	0.5152	70	0.6423	10003	0.4679	1	0.2044	0.8624	0	5	0.3479	0.7548	0	10	0.409	0.6698	0	39.3556	0.6634	0.3906	0	39.3556	0.6634	0.3906	0	42.8662	0.671	0.3612	0.3667	39.3556	0.6634	0.3906	0
Bothrops_oligolepis	all	M_5_F_qh_Set_bioc	bioclim	8.8475	1.18727	0	0.333333	145.37	0.00473687	1	0	1.20386	0	0.666667	3	0.3597	0.5181	66	0.637	10003	0.4678	1	0.203	0.8613	0	5	0.3457	0.7543	0	10	0.4086	0.6689	0	38.877	0.6633	0.3971	0	38.877	0.6633	0.3971	0	43.1206	0.6734	0.3614	0.3333	38.877	0.6633	0.3971	0
Bothrops_oligolepis	all	M_5_F_qp_Set_bioc	bioclim	8.656	1.18384	0	0.333333	145.37	0.00473687	1	0	1.18985	0	0.666667	3	0.5489	0.9291	132	0.7041	10003	0.4353	1	0.2485	0.8091	0	5	0.3571	0.6961	0	10	0.4146	0.6213	0	53.7612	0.7486	0.3248	0	53.7612	0.7486	0.3248	0	56.2647	0.7504	0.3021	0.3333	53.7612	0.7486	0.3248	0
Bothrops_oligolepis	all	M_5_F_qph_Set_bioc	bioclim	8.5682	1.19669	0	0.333333	145.37	0.00473687	1	0	1.15861	0	1	3	0.628	1.1111	124	0.8004	10003	0.3898	1	0.2001	0.7722	0	5	0.314	0.6519	0	10	0.3723	0.5704	0	63.064	0.7802	0.2266	0	63.064	0.7802	0.2266	0	65.1033	0.7822	0.2082	0.2	63.064	0.7802	0.2266	0
Bothrops_oligolepis	all	M_5_F_qpt_Set_bioc	bioclim	8.6838	1.18552	0	0.333333	145.37	0.00473687	1	0	1.17627	0	0.666667	3	0.5174	0.9141	118	0.7078	10003	0.4349	1	0.2499	0.8168	0	5	0.3599	0.7074	0	10	0.4127	0.6294	0	55.7683	0.7533	0.3157	0	55.7683	0.7533	0.3157	0	56.5254	0.7539	0.3088	0.3667	55.7683	0.7533	0.3157	0
Bothrops_oligolepis	all	M_5_F_qpth_Set_bioc	bioclim	9.1829	1.19186	0	0.333333	145.37	0.00473687	1	0	1.19616	0	0.333333	3	0.0369	0.1243	60	0.5638	10002.5	0.613	1	0.3806	0.9601	0	5	0.535	0.8994	0	10	0.5752	0.8398	0	45.7218	0.6525	0.4815	0	45.7218	0.6525	0.4815	0	48.9644	0.6557	0.4523	0.5	45.7218	0.6525	0.4815	0
Bothrops_oligolepis	all	M_5_F_qt_Set_bioc	bioclim	8.6442	1.17877	0	0.333333	145.37	0.00473687	1	0	1.13472	0	1	3	0.5461	0.7171	70	0.714	10003	0.3923	1	0.1581	0.8118	0	5	0.2811	0.6851	0	10	0.3411	0.5921	0	42.722	0.6749	0.3033	0	42.722	0.6749	0.3033	0	43.0639	0.6759	0.3003	0.3333	42.722	0.6749	0.3033	0
Bothrops_oligolepis	all	M_5_F_qth_Set_bioc	bioclim	8.9349	1.18805	0	0.333333	145.37	0.00473687	1	0	1.1874	0	0.333333	3	0.2783	0.4156	64	0.5916	10003	0.5051	1	0.2319	0.8809	0	5	0.3851	0.7855	0	10	0.4464	0.7073	0	37.5746	0.6606	0.4402	0	37.5746	0.6606	0.4402	0	40.013	0.6661	0.4197	0.4667	37.5746	0.6606	0.4402	0
Bothrops_oligolepis	all	M_6_F_l_Set_topvars	topvars	8.2283	1.18686	0	0.333333	145.365	0	1	0	1.18653	0	0.666667	3	0.9978	1.6631	96	0.6493	10003	0.4473	1	0.3656	0.7222	0	5	0.4271	0.6728	0	10	0.4652	0.6288	0	56.7124	0.7461	0.3774	0	56.7124	0.7461	0.3774	0	58.5665	0.7481	0.3596	0.4	56.7124	0.7461	0.3774	0
Bothrops_oligolepis	all	M_6_F_lh_Set_topvars	topvars	7.9609	1.18955	0	0.333333	145.365	0	1	0	1.18648	0	0.666667	3	1.272	2.1568	104	0.7103	10003	0.3854	1	0.2807	0.6478	0	5	0.3532	0.5868	0	10	0.4041	0.5419	0	60.5298	0.7835	0.3193	0	60.5298	0.7835	0.3193	0	64.1878	0.7887	0.2847	0.2667	60.5298	0.7835	0.3193	0
Bothrops_oligolepis	all	M_6_F_lp_Set_bioc	bioclim	8.9504	1.15429	0	0.333333	145.37	0.00473687	1	0	1.30837	0	1	3	0.2553	0.4488	90	0.6644	10003	0.5373	1	0.449	0.9128	0	5	0.4959	0.8365	0	10	0.5186	0.7706	0	58.2843	0.6924	0.3536	0	58.2843	0.6924	0.3536	0	58.3388	0.6924	0.3531	0.3333	58.2843	0.6924	0.3536	0
Bothrops_oligolepis	all	M_6_F_lp_Set_topvars	topvars	7.9236	1.15907	0	0.333333	145.365	0	1	0	1.4447	0	1	3	1.309	2.0337	122	0.7502	10001.5	0.3887	1	0.3435	0.6599	0	5	0.3865	0.5997	0	10	0.4191	0.5557	0	66.8917	0.7811	0.2617	0	66.8917	0.7811	0.2617	0	66.931	0.7811	0.2614	0.2	66.8917	0.7811	0.2617	0
Bothrops_oligolepis	all	M_6_F_lph_Set_bioc	bioclim	8.9994	1.14938	0	0.333333	145.37	0.00473687	1	0	1.19479	0	1	3	0.2097	0.3695	82	0.6514	10003	0.5447	1	0.4352	0.9386	0	5	0.4919	0.8574	0	10	0.5158	0.7857	0	54.8208	0.6839	0.373	0	54.8208	0.6839	0.373	0	55.6615	0.6841	0.3648	0.4	54.8208	0.6839	0.373	0
Bothrops_oligolepis	all	M_6_F_lph_Set_topvars	topvars	8.1759	1.15282	0	0.333333	145.365	0	1	0	1.32575	0	1	3	1.0554	1.6987	114	0.7397	10002	0.3962	1	0.3297	0.6962	0	5	0.3849	0.623	0	10	0.4194	0.5715	0	65.4119	0.7788	0.281	0	65.4119	0.7788	0.281	0	67.7473	0.7796	0.2582	0.1667	65.4119	0.7788	0.281	0
Bothrops_oligolepis	all	M_6_F_lpt_Set_bioc	bioclim	9.0503	1.15116	0	0.333333	145.37	0.00473687	1	0	1.45558	0	0.333333	3	0.1632	0.3084	80	0.6589	10001.7	0.5594	1	0.4343	0.942	0	5	0.4975	0.8667	0	10	0.5239	0.797	0	56.676	0.6818	0.3603	0	56.676	0.6818	0.3603	0	56.7511	0.6818	0.3596	0.3333	56.676	0.6818	0.3603	0
Bothrops_oligolepis	all	M_6_F_lpt_Set_topvars	topvars	8.1894	1.15952	0	0.333333	145.365	0	1	0	1.16185	0	1	3	1.0479	1.7576	88	0.712	10003	0.3972	1	0.3417	0.6697	0	5	0.3942	0.6112	0	10	0.4336	0.5662	0	65.1389	0.7814	0.3064	0	65.1389	0.7814	0.3064	0	65.966	0.7817	0.2984	0.3333	65.1389	0.7814	0.3064	0
Bothrops_oligolepis	all	M_6_F_lpth_Set_bioc	bioclim	8.6506	1.15875	0	0.333333	145.37	0.00473687	1	0	1.28717	0	1	3	0.5513	0.9278	130	0.7902	10003	0.4183	1	0.2959	0.8287	0	5	0.3514	0.7085	0	10	0.3926	0.6228	0	63.3542	0.7562	0.2253	0	63.3542	0.7562	0.2253	0	64.8024	0.7566	0.2111	0.1	63.3542	0.7562	0.2253	0
Bothrops_oligolepis	all	M_6_F_lpth_Set_topvars	topvars	8.2386	1.14747	0	0.333333	145.365	0	1	0	1.18503	0	1	3	0.9841	1.6051	96	0.6457	10003	0.4486	1	0.3903	0.7307	0	5	0.4427	0.6803	0	10	0.4733	0.6373	0	57.5962	0.7457	0.3804	0	57.5962	0.7457	0.3804	0	60.0379	0.7465	0.3566	0.3667	57.5962	0.7457	0.3804	0
Bothrops_oligolepis	all	M_6_F_lq_Set_bioc	bioclim	8.9093	1.19481	0	0.333333	145.37	0.00473687	1	0	1.1876	0	0.333333	3	0.3008	0.5447	76	0.5889	10003	0.5099	1	0.2614	0.8752	0	5	0.4106	0.7847	0	10	0.4639	0.7098	0	43.0555	0.7003	0.4372	0	43.0555	0.7003	0.4372	0	43.5493	0.7011	0.4328	0.5334	43.0555	0.7003	0.4372	0
Bothrops_oligolepis	all	M_6_F_lqh_Set_bioc	bioclim	9.0888	1.19478	0	0.333333	145.37	0.00473687	1	0	1.18751	0	0.333333	3	0.1403	0.2807	68	0.5504	10002.4	0.5608	1	0.2727	0.9161	0	5	0.4404	0.8312	0	10	0.5012	0.7598	0	37.0885	0.6646	0.4932	0	37.0885	0.6646	0.4932	0	42.4713	0.6742	0.4473	0.4333	37.0885	0.6646	0.4932	0
Bothrops_oligolepis	all	M_6_F_lqp_Set_bioc	bioclim	8.9176	1.18708	0	0.333333	145.37	0.00473687	1	0	1.18294	0	0.666667	3	0.2914	0.5223	80	0.6389	10003	0.5042	1	0.2867	0.8906	0	5	0.4182	0.7913	0	10	0.4722	0.7145	0	49.0059	0.7048	0.3893	0	49.0059	0.7048	0.3893	0	51.2553	0.7063	0.3685	0.4	49.0059	0.7048	0.3893	0
Bothrops_oligolepis	all	M_6_F_lqp_Set_topvars	topvars	8.0911	1.18595	0	0.333333	145.365	0	1	0	1.18246	0	0.666667	3	1.1252	1.998	108	0.7011	10003	0.3866	1	0.2462	0.6441	0	5	0.3624	0.5828	0	10	0.4197	0.5379	0	62.789	0.7885	0.3215	0	62.789	0.7885	0.3215	0	64.0222	0.7893	0.31	0.3667	62.789	0.7885	0.3215	0
Bothrops_oligolepis	all	M_6_F_lqph_Set_bioc	bioclim	8.6475	1.18207	0	0.333333	145.37	0.00473687	1	0	1.10888	0	1	3	0.5518	0.9325	100	0.7365	10003	0.406	1	0.2165	0.8299	0	5	0.3232	0.6988	0	10	0.377	0.6073	0	54.7764	0.7531	0.285	0	54.7764	0.7531	0.285	0	56.7335	0.7543	0.2668	0.2667	54.7764	0.7531	0.285	0
Bothrops_oligolepis	all	M_6_F_lqph_Set_topvars	topvars	8.2758	1.18595	0	0.333333	145.365	0	1	0	1.22304	0	0.666667	3	0.9465	1.6282	82	0.6985	10000.7	0.4425	1	0.2899	0.7198	0	5	0.4042	0.6607	0	10	0.4574	0.6136	0	60.3324	0.7552	0.3299	0	60.3324	0.7552	0.3299	0	61.5775	0.7561	0.3184	0.3333	60.3324	0.7552	0.3299	0
Bothrops_oligolepis	all	M_6_F_lqpt_Set_bioc	bioclim	8.5966	1.18326	0	0.333333	145.37	0.00473687	1	0	1.11687	0	1	3	0.5985	0.987	98	0.7409	10003	0.3977	1	0.2122	0.8099	0	5	0.3204	0.6812	0	10	0.3747	0.5932	0	54.8524	0.7544	0.2817	0	54.8524	0.7544	0.2817	0	56.9798	0.7558	0.262	0.2667	54.8524	0.7544	0.2817	0
Bothrops_oligolepis	all	M_6_F_lqpt_Set_topvars	topvars	8.6551	1.18168	0	0.333333	145.365	0	1	0	1.1818	0	0.666667	3	0.5693	1.0236	84	0.6057	10003	0.5044	1	0.326	0.8085	0	5	0.4609	0.7489	0	10	0.5075	0.698	0	53.3735	0.7182	0.4232	0	53.3735	0.7182	0.4232	0	54.5774	0.7189	0.412	0.5	53.3735	0.7182	0.4232	0
Bothrops_oligolepis	all	M_6_F_lqpth_Set_bioc	bioclim	8.8728	1.17965	0	0.333333	145.37	0.00473687	1	0	1.18876	0	0.666667	3	0.3293	0.5798	84	0.6403	10003	0.4942	1	0.301	0.8848	0	5	0.4241	0.7874	0	10	0.4687	0.711	0	49.3866	0.7093	0.3934	0	49.3866	0.7093	0.3934	0	52.7346	0.7111	0.3619	0.3667	49.3866	0.7093	0.3934	0
Bothrops_oligolepis	all	M_6_F_lqpth_Set_topvars	topvars	8.2913	1.18044	0	0.333333	145.365	0	1	0	1.19126	0	0.666667	3	0.9309	1.5834	98	0.6623	10003	0.4435	1	0.2873	0.7221	0	5	0.4082	0.663	0	10	0.4587	0.6157	0	58.0319	0.7535	0.3671	0	58.0319	0.7535	0.3671	0	60.1862	0.7549	0.3471	0.4	58.0319	0.7535	0.3671	0
Bothrops_oligolepis	all	M_6_F_lqt_Set_bioc	bioclim	8.9852	1.17811	0	0.333333	145.37	0.00473687	1	0	1.18303	0	0.333333	3	0.2336	0.4292	78	0.5873	10003	0.5258	1	0.2577	0.8934	0	5	0.4149	0.7998	0	10	0.4744	0.7239	0	41.2987	0.6865	0.4441	0	41.2987	0.6865	0.4441	0	43.717	0.6909	0.4232	0.4667	41.2987	0.6865	0.4441	0
Bothrops_oligolepis	all	M_6_F_lqth_Set_bioc	bioclim	8.9759	1.18714	0	0.333333	145.37	0.00473687	1	0	1.19399	0	0.333333	3	0.2425	0.4473	78	0.5908	10003	0.5225	1	0.2565	0.888	0	5	0.4087	0.7947	0	10	0.4709	0.7192	0	40.7683	0.6871	0.447	0	40.7683	0.6871	0.447	0	45.171	0.695	0.4089	0.4	40.7683	0.6871	0.447	0
Bothrops_oligolepis	all	M_6_F_lt_Set_topvars	topvars	7.7157	1.18329	0	0.333333	145.365	0	1	0	1.17331	0	1	3	1.5257	2.5126	120	0.7589	10003	0.3281	1	0.2408	0.5979	0	5	0.3033	0.5222	0	10	0.3471	0.4734	0	62.6286	0.8115	0.2698	0	62.6286	0.8115	0.2698	0	66.6245	0.816	0.2317	0.2	62.6286	0.8115	0.2698	0
Bothrops_oligolepis	all	M_6_F_lth_Set_topvars	topvars	8.547	1.18014	0	0.333333	145.365	0	1	0	1.2092	0	0.333333	3	0.6734	1.038	84	0.609	10003	0.5057	1	0.3849	0.8274	0	5	0.4573	0.764	0	10	0.4885	0.7095	0	49.3705	0.7043	0.4255	0	49.3705	0.7043	0.4255	0	53.0023	0.7093	0.391	0.4	49.3705	0.7043	0.4255	0
Bothrops_oligolepis	all	M_6_F_ph_Set_bioc	bioclim	8.9614	1.15473	0	0.333333	145.37	0.00473687	1	0	1.34233	0	0.666667	3	0.2543	0.5965	92	0.7041	10003	0.5198	1	0.3809	0.9189	0	5	0.4521	0.8308	0	10	0.4838	0.7553	0	61.9933	0.734	0.3201	0	61.9933	0.734	0.3201	0	64.4483	0.7348	0.2963	0.2	61.9933	0.734	0.3201	0
Bothrops_oligolepis	all	M_6_F_ph_Set_topvars	topvars	8.7709	1.15193	0	0.333333	145.365	0	1	0	1.3403	0	1	3	0.4501	0.6917	64	0.6691	10003	0.5173	1	0.4407	0.8378	0	5	0.4956	0.7841	0	10	0.5195	0.7325	0	59.07	0.6995	0.3498	0	59.07	0.6995	0.3498	0	59.8661	0.6998	0.3421	0.2667	59.07	0.6995	0.3498	0
Bothrops_oligolepis	all	M_6_F_pt_Set_bioc	bioclim	8.8911	1.14715	0	0.333333	145.37	0.00473687	1	0	1.19531	0	1	3	0.3272	0.7753	102	0.7087	10003	0.4865	1	0.3512	0.898	0	5	0.4153	0.7974	0	10	0.4513	0.7169	0	63.1738	0.764	0.3095	0	63.1738	0.764	0.3095	0	64.0379	0.7643	0.3011	0.3333	63.1738	0.764	0.3095	0
Bothrops_oligolepis	all	M_6_F_pt_Set_topvars	topvars	8.4817	1.16041	0	0.333333	145.365	0	1	0	1.37607	0	1	3	0.7486	1.0692	78	0.708	10003	0.4568	1	0.3846	0.779	0	5	0.4386	0.7116	0	10	0.4638	0.6572	0	59.1464	0.7266	0.3118	0	59.1464	0.7266	0.3118	0	60.0172	0.7269	0.3033	0.3	59.1464	0.7266	0.3118	0
Bothrops_oligolepis	all	M_6_F_pth_Set_bioc	bioclim	9.0723	1.1525	0	0.333333	145.37	0.00473687	1	0	1.26369	0	1	3	0.1421	0.3635	60	0.6238	10003	0.5648	1	0.4767	0.9486	0	5	0.5197	0.8795	0	10	0.5393	0.8133	0	56.8966	0.6987	0.3978	0	56.8966	0.6987	0.3978	0	57.7187	0.6989	0.3897	0.4	56.8966	0.6987	0.3978	0
Bothrops_oligolepis	all	M_6_F_pth_Set_topvars	topvars	8.5783	1.15416	0	0.333333	145.365	0	1	0	1.22715	0	1	3	0.6472	0.9896	58	0.7196	10003	0.4625	1	0.3843	0.7694	0	5	0.4453	0.7091	0	10	0.4775	0.658	0	62.4294	0.7273	0.2979	0	62.4294	0.7273	0.2979	0	63.2466	0.7276	0.29	0.3	62.4294	0.7273	0.2979	0
Bothrops_oligolepis	all	M_6_F_q_Set_bioc	bioclim	8.9623	1.18382	0	0.333333	145.37	0.00473687	1	0	1.18829	0	0.666667	3	0.2494	0.3887	64	0.5797	10002.1	0.5158	1	0.2508	0.8919	0	5	0.4042	0.7994	0	10	0.4612	0.7218	0	37.8539	0.662	0.4527	0	37.8539	0.662	0.4527	0	40.1717	0.6665	0.4327	0.4667	37.8539	0.662	0.4527	0
Bothrops_oligolepis	all	M_6_F_qh_Set_bioc	bioclim	8.7771	1.18355	0	0.333333	145.37	0.00473687	1	0	1.18321	0	0.666667	3	0.4158	0.5849	70	0.6776	10001.1	0.4413	1	0.2044	0.8517	0	5	0.3333	0.7392	0	10	0.3908	0.6505	0	42.6476	0.6729	0.3482	0	42.6476	0.6729	0.3482	0	45.0068	0.6771	0.3278	0.3333	42.6476	0.6729	0.3482	0
Bothrops_oligolepis	all	M_6_F_qp_Set_bioc	bioclim	9.0396	1.18709	0	0.333333	145.37	0.00473687	1	0	1.197	0	0.333333	3	0.1715	0.3555	86	0.5959	10003	0.5516	1	0.3304	0.9217	0	5	0.468	0.8395	0	10	0.518	0.7704	0	47.0419	0.688	0.4419	0	47.0419	0.688	0.4419	0	51.1282	0.6904	0.4038	0.4	47.0419	0.688	0.4419	0
Bothrops_oligolepis	all	M_6_F_qp_Set_topvars	topvars	8.3229	1.18165	0	0.333333	145.365	0	1	0	1.24363	0	0.666667	3	0.9034	1.5694	90	0.7113	10003	0.4443	1	0.2879	0.725	0	5	0.4105	0.6649	0	10	0.4602	0.6177	0	62.9637	0.7545	0.3208	0	62.9637	0.7545	0.3208	0	66.2135	0.7564	0.2905	0.2666	62.9637	0.7545	0.3208	0
Bothrops_oligolepis	all	M_6_F_qph_Set_bioc	bioclim	9.091	1.18013	0	0.333333	145.37	0.00473687	1	0	1.18046	0	0.666667	3	0.1223	0.2655	68	0.5474	10003	0.5777	1	0.3504	0.9378	0	5	0.506	0.8671	0	10	0.549	0.8033	0	44.3081	0.6725	0.488	0	44.3081	0.6725	0.488	0	46.6901	0.6741	0.466	0.5333	44.3081	0.6725	0.488	0
Bothrops_oligolepis	all	M_6_F_qph_Set_topvars	topvars	8.095	1.17685	0	0.333333	145.365	0	1	0	1.17374	0	0.666667	3	1.1424	1.9207	96	0.7061	10000.8	0.3878	1	0.2506	0.6553	0	5	0.3614	0.5899	0	10	0.4122	0.5429	0	60.6743	0.7876	0.3197	0	60.6743	0.7876	0.3197	0	62.692	0.7888	0.3008	0.3333	60.6743	0.7876	0.3197	0
Bothrops_oligolepis	all	M_6_F_qpt_Set_bioc	bioclim	8.6621	1.18157	0	0.333333	145.37	0.00473687	1	0	1.1558	0	1	3	0.535	0.945	126	0.7302	10003	0.4159	1	0.225	0.8158	0	5	0.337	0.695	0	10	0.3925	0.6108	0	56.2039	0.7614	0.2895	0	56.2039	0.7614	0.2895	0	57.4225	0.7622	0.278	0.3	56.2039	0.7614	0.2895	0
Bothrops_oligolepis	all	M_6_F_qpt_Set_topvars	topvars	8.3851	1.18573	0	0.333333	145.365	0	1	0	1.23413	0	0.666667	3	0.8442	1.4322	72	0.722	10003	0.4455	1	0.2772	0.7288	0	5	0.4083	0.6667	0	10	0.463	0.6182	0	63.6318	0.7554	0.3051	0	63.6318	0.7554	0.3051	0	64.2034	0.7556	0.2998	0.3333	63.6318	0.7554	0.3051	0
Bothrops_oligolepis	all	M_6_F_qpth_Set_bioc	bioclim	8.754	1.18758	0	0.333333	145.37	0.00473687	1	0	1.18132	0	0.666667	3	0.4439	0.8078	100	0.6878	10003	0.4503	1	0.2661	0.8452	0	5	0.379	0.7372	0	10	0.4259	0.6579	0	53.9471	0.7448	0.3342	0	53.9471	0.7448	0.3342	0	55.1781	0.7457	0.3228	0.3667	53.9471	0.7448	0.3342	0
Bothrops_oligolepis	all	M_6_F_qpth_Set_topvars	topvars	8.2061	1.17731	0	0.333333	145.365	0	1	0	1.21486	0	0.666667	3	1.0099	1.6486	122	0.706	10002.1	0.4431	1	0.2975	0.7344	0	5	0.4052	0.6703	0	10	0.4479	0.6209	0	60.6133	0.7534	0.3212	0	60.6133	0.7534	0.3212	0	61.096	0.7536	0.3166	0.3333	60.6133	0.7534	0.3212	0
Bothrops_oligolepis	all	M_6_F_qt_Set_bioc	bioclim	8.871	1.19711	0	0.333333	145.37	0.00473687	1	0	1.1817	0	0.666667	3	0.3325	0.4978	66	0.6387	10003	0.477	1	0.2187	0.8716	0	5	0.3611	0.7692	0	10	0.4202	0.685	0	41.0812	0.6705	0.3909	0	41.0812	0.6705	0.3909	0	44.2296	0.6769	0.3642	0.3667	41.0812	0.6705	0.3909	0
Bothrops_oligolepis	all	M_6_F_qth_Set_bioc	bioclim	9.0291	1.19551	0	0.333333	145.37	0.00473687	1	0	1.18794	0	0.333333	3	0.1921	0.3206	66	0.5703	10003	0.5374	1	0.2551	0.9081	0	5	0.4144	0.8195	0	10	0.4744	0.7428	0	38.1409	0.6622	0.4596	0	38.1409	0.6622	0.4596	0	40.3456	0.6668	0.4407	0.4667	38.1409	0.6622	0.4596	0
Bothrops_oligolepis	all	M_8_F_lq_Set_bioc	bioclim	8.7973	1.19258	0	0.333333	145.37	0.00473687	1	0	1.18748	0	0.666667	3	0.405	0.6651	88	0.6765	10002	0.4551	1	0.2261	0.8577	0	5	0.3541	0.7432	0	10	0.4088	0.6565	0	46.6862	0.7114	0.3482	0	46.6862	0.7114	0.3482	0	48.8838	0.7141	0.3287	0.3333	46.6862	0.7114	0.3482	0
Bothrops_oligolepis	all	M_8_F_lqh_Set_bioc	bioclim	9.0683	1.18085	0	0.333333	145.37	0.00473687	1	0	1.18482	0	0.333333	3	0.1471	0.285	68	0.5446	10003	0.5649	1	0.3213	0.9254	0	5	0.4773	0.8494	0	10	0.5225	0.7816	0	40.5128	0.6675	0.4899	0	40.5128	0.6675	0.4899	0	42.9238	0.6707	0.4683	0.5333	40.5128	0.6675	0.4899	0
Bothrops_oligolepis	all	M_8_F_lqp_Set_bioc	bioclim	8.8853	1.18301	0	0.333333	145.37	0.00473687	1	0	1.17041	0	1	3	0.3143	0.5632	82	0.6445	10003	0.5008	1	0.3469	0.8961	0	5	0.4409	0.8034	0	10	0.4783	0.7284	0	51.6079	0.7093	0.3845	0	51.6079	0.7093	0.3845	0	54.2842	0.7102	0.3589	0.3667	51.6079	0.7093	0.3845	0
Bothrops_oligolepis	all	M_8_F_lqp_Set_topvars	topvars	7.9989	1.17801	0	0.333333	145.365	0	1	0	1.05119	0	1	3	1.238	2.2466	96	0.7581	10003	0.3406	1	0.2463	0.5956	0	5	0.3323	0.5265	0	10	0.3896	0.4815	0	70.1566	0.8208	0.2657	0	70.1566	0.8208	0.2657	0	72.9807	0.8217	0.2387	0.2333	70.1566	0.8208	0.2657	0
Bothrops_oligolepis	all	M_8_F_lqph_Set_bioc	bioclim	8.7352	1.18313	0	0.333333	145.37	0.00473687	1	0	1.16885	0	1	3	0.4602	0.8104	96	0.726	10003	0.4327	1	0.2699	0.8534	0	5	0.353	0.732	0	10	0.4045	0.6442	0	55.0441	0.7434	0.2949	0	55.0441	0.7434	0.2949	0	56.8072	0.7438	0.2779	0.2667	55.0441	0.7434	0.2949	0
Bothrops_oligolepis	all	M_8_F_lqph_Set_topvars	topvars	8.7489	1.17795	0	0.333333	145.365	0	1	0	1.18091	0	0.666667	3	0.4737	0.8683	78	0.619	10003	0.5135	1	0.3734	0.8297	0	5	0.4779	0.77	0	10	0.5205	0.7175	0	54.607	0.7144	0.4229	0	54.607	0.7144	0.4229	0	60.307	0.7162	0.3685	0.3333	54.607	0.7144	0.4229	0
Bothrops_oligolepis	all	M_8_F_lqpt_Set_bioc	bioclim	8.886	1.17398	0	0.333333	145.37	0.00473687	1	0	1.16923	0	0.666667	3	0.317	0.5778	88	0.6826	10003	0.484	1	0.3068	0.8995	0	5	0.4042	0.793	0	10	0.4499	0.7094	0	52.7934	0.7167	0.3433	0	52.7934	0.7167	0.3433	0	55.5763	0.7175	0.3165	0.3	52.7934	0.7167	0.3433	0
Bothrops_oligolepis	all	M_8_F_lqpt_Set_topvars	topvars	8.2572	1.17808	0	0.333333	145.365	0	1	0	1.17916	0	1	3	0.971	1.7474	92	0.7046	10003	0.3995	1	0.2865	0.683	0	5	0.3808	0.6133	0	10	0.429	0.5642	0	63.7328	0.785	0.322	0	63.7328	0.785	0.322	0	66.5589	0.7858	0.2948	0.3	63.7328	0.785	0.322	0
Bothrops_oligolepis	all	M_8_F_lqpth_Set_bioc	bioclim	8.7236	1.17003	0	0.333333	145.37	0.00473687	1	0	1.11804	0	1	3	0.4691	0.8246	94	0.7341	10003	0.4266	1	0.2725	0.8561	0	5	0.3511	0.7358	0	10	0.3969	0.646	0	55.2623	0.7448	0.2923	0	55.2623	0.7448	0.2923	0	58.2459	0.7455	0.2635	0.2333	55.2623	0.7448	0.2923	0
Bothrops_oligolepis	all	M_8_F_lqpth_Set_topvars	topvars	8.8885	1.18745	0	0.333333	145.365	0	1	0	1.18503	0	0.666667	3	0.3258	0.5761	70	0.5492	10003	0.5675	1	0.4316	0.8944	0	5	0.5338	0.8435	0	10	0.5657	0.7929	0	48.2311	0.6779	0.4855	0	48.2311	0.6779	0.4855	0	50.2911	0.6786	0.4658	0.5333	48.2311	0.6779	0.4855	0
Bothrops_oligolepis	all	M_8_F_lqt_Set_bioc	bioclim	8.656	1.18271	0	0.333333	145.37	0.00473687	1	0	1.12896	0	1	3	0.5308	0.8836	100	0.7334	10003	0.4014	1	0.1919	0.8207	0	5	0.3069	0.698	0	10	0.3594	0.6058	0	50.6763	0.7388	0.2884	0	50.6763	0.7388	0.2884	0	52.8792	0.7417	0.2689	0.2667	50.6763	0.7388	0.2884	0
Bothrops_oligolepis	all	M_8_F_lqth_Set_bioc	bioclim	9.0198	1.17701	0	0.333333	145.37	0.00473687	1	0	1.18303	0	0.333333	3	0.197	0.3662	72	0.5958	10003	0.5382	1	0.28	0.912	0	5	0.4323	0.8229	0	10	0.4851	0.7477	0	42.096	0.6788	0.444	0	42.096	0.6788	0.444	0	47.2208	0.6853	0.3988	0.3667	42.096	0.6788	0.444	0
Bothrops_oligolepis	all	M_8_F_q_Set_bioc	bioclim	8.8034	1.18208	0	0.333333	145.37	0.00473687	1	0	1.15931	0	1	3	0.3888	0.5861	70	0.7079	10003	0.4435	1	0.2026	0.8673	0	5	0.3287	0.752	0	10	0.3863	0.6602	0	45.8857	0.684	0.321	0	45.8857	0.684	0.321	0	49.9803	0.689	0.2849	0.2	45.8857	0.684	0.321	0
Bothrops_oligolepis	all	M_8_F_qh_Set_bioc	bioclim	9.0024	1.19076	0	0.333333	145.37	0.00473687	1	0	1.16936	0	0.666667	3	0.2029	0.3386	64	0.5961	10003	0.5339	1	0.2964	0.9153	0	5	0.441	0.8303	0	10	0.4886	0.7565	0	42.6165	0.6636	0.4381	0	42.6165	0.6636	0.4381	0	45.8413	0.6676	0.4093	0.4333	42.6165	0.6636	0.4381	0
Bothrops_oligolepis	all	M_8_F_qp_Set_bioc	bioclim	8.9292	1.18195	0	0.333333	145.37	0.00473687	1	0	1.17352	0	0.666667	3	0.272	0.5402	84	0.6406	10003	0.5113	1	0.3574	0.9052	0	5	0.4507	0.8168	0	10	0.4855	0.7434	0	52.97	0.7145	0.3856	0	52.97	0.7145	0.3856	0	54.2402	0.7149	0.3735	0.4334	52.97	0.7145	0.3856	0
Bothrops_oligolepis	all	M_8_F_qp_Set_topvars	topvars	8.5862	1.17499	0	0.333333	145.365	0	1	0	1.19307	0	0.666667	3	0.6382	1.1722	72	0.6487	10003	0.4623	1	0.3589	0.7693	0	5	0.4418	0.7043	0	10	0.4832	0.6528	0	59.397	0.7472	0.379	0	59.397	0.7472	0.379	0	61.45	0.7478	0.3592	0.4	59.397	0.7472	0.379	0
Bothrops_oligolepis	all	M_8_F_qph_Set_bioc	bioclim	9.1191	1.17147	0	0.333333	145.37	0.00473687	1	0	1.19254	0	0.333333	3	0.0894	0.2027	66	0.5596	10003	0.5896	1	0.4233	0.957	0	5	0.5376	0.8935	0	10	0.5675	0.8318	0	46.8368	0.6652	0.482	0	46.8368	0.6652	0.482	0	51.449	0.6665	0.4378	0.4333	46.8368	0.6652	0.482	0
Bothrops_oligolepis	all	M_8_F_qph_Set_topvars	topvars	8.5638	1.17532	0	0.333333	145.365	0	1	0	1.18991	0	0.333333	3	0.66	1.2058	72	0.6439	10003	0.4605	1	0.3487	0.764	0	5	0.4381	0.6998	0	10	0.4805	0.6487	0	58.861	0.7477	0.382	0	58.861	0.7477	0.382	0	60.1384	0.7481	0.3696	0.4334	58.861	0.7477	0.382	0
Bothrops_oligolepis	all	M_8_F_qpt_Set_bioc	bioclim	8.9113	1.18465	0	0.333333	145.37	0.00473687	1	0	1.18434	0	0.333333	3	0.2878	0.5538	92	0.6741	10003	0.4925	1	0.3182	0.9025	0	5	0.414	0.8033	0	10	0.454	0.7228	0	53.9009	0.7175	0.3457	0	53.9009	0.7175	0.3457	0	54.322	0.7176	0.3416	0.4	53.9009	0.7175	0.3457	0
Bothrops_oligolepis	all	M_8_F_qpt_Set_topvars	topvars	8.4829	1.18542	0	0.333333	145.365	0	1	0	1.17778	0	0.666667	3	0.7386	1.3409	86	0.6516	10002.1	0.4557	1	0.3434	0.7513	0	5	0.436	0.6902	0	10	0.4758	0.6411	0	59.2978	0.7486	0.3767	0	59.2978	0.7486	0.3767	0	61.3858	0.7493	0.3566	0.4	59.2978	0.7486	0.3767	0
Bothrops_oligolepis	all	M_8_F_qpth_Set_bioc	bioclim	8.9573	1.17704	0	0.333333	145.37	0.00473687	1	0	1.16438	0	1	3	0.2409	0.4836	78	0.6345	10003	0.5171	1	0.3614	0.9157	0	5	0.4541	0.8283	0	10	0.4872	0.7546	0	51.9367	0.7077	0.3902	0	51.9367	0.7077	0.3902	0	53.0063	0.708	0.38	0.4334	51.9367	0.7077	0.3902	0
Bothrops_oligolepis	all	M_8_F_qpth_Set_topvars	topvars	8.4265	1.17172	0	0.333333	145.365	0	1	0	1.28841	0	0.666667	3	0.7947	1.3879	108	0.6553	10003	0.4543	1	0.3404	0.7586	0	5	0.4287	0.6928	0	10	0.4659	0.6411	0	58.6516	0.7491	0.3747	0	58.6516	0.7491	0.3747	0	61.4627	0.75	0.3477	0.3667	58.6516	0.7491	0.3747	0
Bothrops_oligolepis	all	M_8_F_qt_Set_bioc	bioclim	8.8917	1.18346	0	0.333333	145.37	0.00473687	1	0	1.17748	0	0.666667	3	0.3066	0.4682	68	0.6569	10003	0.4824	1	0.2442	0.886	0	5	0.3748	0.7837	0	10	0.4287	0.7	0	44.732	0.6757	0.3687	0	44.732	0.6757	0.3687	0	46.9773	0.6783	0.3487	0.3333	44.732	0.6757	0.3687	0
Bothrops_oligolepis	all	M_8_F_qth_Set_bioc	bioclim	8.812	1.18506	0	0.333333	145.37	0.00473687	1	0	1.17384	0	0.666667	3	0.3783	0.5615	68	0.6752	10003	0.4543	1	0.2225	0.8679	0	5	0.3524	0.7583	0	10	0.4045	0.6712	0	44.7665	0.6785	0.3506	0	44.7665	0.6785	0.3506	0	46.9756	0.6815	0.331	0.3333	44.7665	0.6785	0.3506	0
Bothrops_oligolepis	bioclim	M_10_F_lq_Set_bioc	bioclim	9.0143	1.18101	0	0.333333	145.37	0	1	0	1.17603	0	0.333333	3	0.191	0.328	72	0.5911	10003	0.5421	1	0.3379	0.9273	0	5	0.4602	0.8417	0	10	0.5044	0.7692	0	44.2539	0.6691	0.4418	0	44.2539	0.6691	0.4418	0	46.5909	0.6709	0.4202	0.4667	44.2539	0.6691	0.4418	0
Bothrops_oligolepis	bioclim	M_10_F_lqh_Set_bioc	bioclim	8.8246	1.1856	0	0.333333	145.37	0	1	0	1.16675	0	0.666667	3	0.3729	0.6028	84	0.6809	10003	0.4595	1	0.244	0.8814	0	5	0.3607	0.765	0	10	0.4142	0.6761	0	47.8252	0.7009	0.34	0	47.8252	0.7009	0.34	0	48.8268	0.7019	0.331	0.3667	47.8252	0.7009	0.34	0
Bothrops_oligolepis	bioclim	M_10_F_lqp_Set_bioc	bioclim	9.0959	1.04756	0	0.333333	145.37	0	1	0			0	3	0.1113	0.206	42	0.5821	10003	0.574													16.9907	0.6643	0.7743	0	16.9907	0.6643	0.7743	0	17.9123	0.6643	0.7652	0.0333	16.9907	0.6643	0.7743	0
Bothrops_oligolepis	bioclim	M_10_F_lqph_Set_bioc	bioclim	8.8432	1.04756	0	0.333333	145.37	0	1	0	1.14474	0	1	3	0.3522	0.6234	74	0.6924	10002.2	0.4742	1	0.3668	0.896	0	5	0.4146	0.7937	0	10	0.447	0.7114	0	54.7608	0.7173	0.3323	0	54.7608	0.7173	0.3323	0	56.7222	0.7176	0.3132	0.3333	54.7608	0.7173	0.3323	0
Bothrops_oligolepis	bioclim	M_10_F_lqpt_Set_bioc	bioclim	9.01	1.04756	0	0.333333	145.37	0	1	0	1.17046	0	1	3	0.1966	0.362	70	0.6316	10003	0.5347	1	0.4086	0.9361	0	5	0.473	0.8526	0	10	0.5034	0.7782	0	50.6014	0.6859	0.3983	0	50.6014	0.6859	0.3983	0	53.4219	0.6862	0.3707	0.3667	50.6014	0.6859	0.3983	0
Bothrops_oligolepis	bioclim	M_10_F_lqpth_Set_bioc	bioclim	9.092	1.04756	0	0.333333	145.37	0	1	0	1.17156	0	0.333333	3	0.113	0.1969	54	0.5528	10002.3	0.5863	1	0.5381	0.9537	0	5	0.5693	0.897	0	10	0.5808	0.8392	0	48.2486	0.6585	0.4849	0	48.2486	0.6585	0.4849	0	51.8698	0.6588	0.4491	0.4667	48.2486	0.6585	0.4849	0
Bothrops_oligolepis	bioclim	M_10_F_lqt_Set_bioc	bioclim	9.0088	1.19568	0	0.333333	145.37	0	1	0	1.18111	0	0.666667	3	0.1991	0.3522	72	0.5942	10003	0.538	1	0.3163	0.9215	0	5	0.4432	0.8331	0	10	0.4945	0.759	0	43.5941	0.6733	0.4405	0	43.5941	0.6733	0.4405	0	46.6968	0.676	0.4124	0.4333	43.5941	0.6733	0.4405	0
Bothrops_oligolepis	bioclim	M_10_F_lqth_Set_bioc	bioclim	8.9565	1.17018	0	0.333333	145.37	0	1	0	1.18724	0	0.666667	3	0.2506	0.4283	76	0.6256	10003	0.5131	1	0.2869	0.9057	0	5	0.4157	0.8074	0	10	0.4692	0.7296	0	45.1913	0.6849	0.4042	0	45.1913	0.6849	0.4042	0	48.1556	0.6877	0.3771	0.3667	45.1913	0.6849	0.4042	0
Bothrops_oligolepis	bioclim	M_10_F_q_Set_bioc	bioclim	8.9448	1.18557	0	0.333333	145.37	0	1	0	1.18084	0	0.333333	3	0.2507	0.414	68	0.6531	10003	0.5026	1	0.2818	0.9086	0	5	0.405	0.8146	0	10	0.4522	0.7324	0	47.7267	0.6789	0.3666	0	47.7267	0.6789	0.3666	0	48.0544	0.6792	0.3636	0.4	47.7267	0.6789	0.3666	0
Bothrops_oligolepis	bioclim	M_10_F_qh_Set_bioc	bioclim	8.7596	1.18609	0	0.333333	145.37	0	1	0	1.2904	0	1	3	0.4246	0.6453	72	0.7467	10003	0.422	1	0.1981	0.863	0	5	0.308	0.7415	0	10	0.3651	0.6452	0	49.9559	0.6947	0.2725	0	49.9559	0.6947	0.2725	0	51.8833	0.6966	0.2552	0.2	49.9559	0.6947	0.2725	0
Bothrops_oligolepis	bioclim	M_10_F_qp_Set_bioc	bioclim	9.0446	1.04756	0	0.333333	145.37	0	1	0	1.14794	0	1	3	0.1562	0.3195	58	0.633	10003	0.5474													47.231	0.6848	0.4505	0	47.231	0.6848	0.4505	0	51.2391	0.685	0.4108	0.2667	47.231	0.6848	0.4505	0
Bothrops_oligolepis	bioclim	M_10_F_qph_Set_bioc	bioclim	9.139	1.04756	0	0.333333	145.37	0	1	0	1.15907	0	0.333333	3	0.0736	0.1379	60	0.5715	10003	0.5905													39.0672	0.6564	0.5532	0	39.0672	0.6564	0.5532	0	41.1214	0.6565	0.5329	0.3333	39.0672	0.6564	0.5532	0
Bothrops_oligolepis	bioclim	M_10_F_qpt_Set_bioc	bioclim	9.1056	1.04756	0	0.333333	145.37	0	1	0	1.29148	0	0.333333	3	0.1019	0.206	68	0.5863	10003	0.5775	1	0.4744	0.958	0	5	0.5301	0.8928	0	10	0.5527	0.8281	0	49.2301	0.6656	0.4481	0	49.2301	0.6656	0.4481	0	52.1573	0.6658	0.4192	0.4333	49.2301	0.6656	0.4481	0
Bothrops_oligolepis	bioclim	M_10_F_qpth_Set_bioc	bioclim	8.9119	1.04756	0	0.333333	145.37	0	1	0	1.22829	0	1	3	0.2808	0.5695	84	0.712	10001.8	0.482	1	0.3411	0.9098	0	5	0.4004	0.8119	0	10	0.4347	0.7278	0	56.6368	0.724	0.3042	0	56.6368	0.724	0.3042	0	56.8585	0.724	0.302	0.3333	56.6368	0.724	0.3042	0
Bothrops_oligolepis	bioclim	M_10_F_qt_Set_bioc	bioclim	8.8646	1.17695	0	0.333333	145.37	0	1	0	1.18782	0	0.666667	3	0.3242	0.5007	68	0.6703	10003	0.4719	1	0.2622	0.8878	0	5	0.3748	0.7839	0	10	0.4264	0.6979	0	46.2405	0.6795	0.3568	0	46.2405	0.6795	0.3568	0	48.5171	0.6812	0.3359	0.3333	46.2405	0.6795	0.3568	0
Bothrops_oligolepis	bioclim	M_10_F_qth_Set_bioc	bioclim	8.7797	1.18897	0	0.333333	145.37	0	1	0	1.10485	0	1	3	0.3955	0.5992	70	0.7145	10003	0.4363	1	0.2304	0.8693	0	5	0.3357	0.7559	0	10	0.3896	0.6635	0	49.2993	0.6884	0.3041	0	49.2993	0.6884	0.3041	0	50.3824	0.6893	0.2941	0.3	49.2993	0.6884	0.3041	0
Bothrops_oligolepis	bioclim	M_2_F_lqp_Set_bioc	bioclim	8.9006	1.31429	0	0.333333	145.37	0	1	0	1.32597	0	0.333333	3	0.3343	0.5662	124	0.7352	10003	0.5099	1	0.2232	0.8545	0	5	0.394	0.7668	0	10	0.4607	0.6977	0	54.677	0.6946	0.2989	0	54.677	0.6946	0.2989	0	55.3934	0.6969	0.2931	0.2333	54.677	0.6946	0.2989	0
Bothrops_oligolepis	bioclim	M_2_F_lqph_Set_bioc	bioclim	8.3687	1.30542	0	0.333333	145.37	0	1	0	1.30859	0	0.333333	3	0.8473	1.1946	166	0.7959	10003	0.4079	1	0.182	0.7159	0	5	0.322	0.6266	0	10	0.3865	0.5648	0	59.0309	0.741	0.2206	0	59.0309	0.741	0.2206	0	59.0394	0.7411	0.2205	0.1	59.0309	0.741	0.2206	0
Bothrops_oligolepis	bioclim	M_2_F_lqpt_Set_bioc	bioclim	8.2178	1.30443	0	0.333333	145.37	0	1	0	1.31446	0	1	3	0.9937	1.4442	236	0.8485	10003	0.3305	1	0.1289	0.6354	0	5	0.2625	0.5282	0	10	0.3371	0.4638	0	61.7012	0.7712	0.1718	0	61.7012	0.7712	0.1718	0	62.8215	0.7747	0.1628	0.1333	61.7012	0.7712	0.1718	0
Bothrops_oligolepis	bioclim	M_2_F_lqpth_Set_bioc	bioclim	8.6448	1.32543	0	0.333333	145.37	0	1	0	1.30498	0	0.333333	3	0.5831	0.875	138	0.7679	10003	0.4569	1	0.1933	0.7843	0	5	0.3508	0.692	0	10	0.4184	0.6244	0	56.6359	0.7151	0.2613	0	56.6359	0.7151	0.2613	0	57.6831	0.7185	0.253	0.2333	56.6359	0.7151	0.2613	0
Bothrops_oligolepis	bioclim	M_2_F_ph_Set_bioc	bioclim	8.7615	1.36379	0	0.333333	145.37	0	1	0	1.36618	0	0.333333	3	0.4607	0.7638	86	0.7541	10003	0.482	1	0.2338	0.8292	0	5	0.3897	0.7392	0	10	0.4368	0.6713	0	58.8692	0.7172	0.269	0	58.8692	0.7172	0.269	0	58.9811	0.7177	0.2681	0.3333	58.8692	0.7172	0.269	0
Bothrops_oligolepis	bioclim	M_2_F_pt_Set_bioc	bioclim	8.3619	1.34116	0	0.333333	145.37	0	1	0	1.34141	0	0.333333	3	0.8479	1.317	148	0.8104	10003	0.3812	1	0.185	0.7195	0	5	0.304	0.6106	0	10	0.3568	0.5427	0	62.0797	0.771	0.205	0	62.0797	0.771	0.205	0	62.4383	0.7723	0.202	0.1	62.0797	0.771	0.205	0
Bothrops_oligolepis	bioclim	M_2_F_pth_Set_bioc	bioclim	8.2487	1.33716	0	0.333333	145.37	0	1	0	1.30112	0	1	3	0.958	1.489	146	0.8434	10003	0.3416	1	0.1527	0.678	0	5	0.2661	0.5626	0	10	0.3254	0.4922	0	63.7944	0.788	0.1764	0	63.7944	0.788	0.1764	0	64.222	0.7895	0.1727	0.1333	63.7944	0.788	0.1764	0
Bothrops_oligolepis	bioclim	M_2_F_qp_Set_bioc	bioclim	8.696	1.35174	0	0.333333	145.37	0	1	0	1.3168	0	0.333333	3	0.5305	0.858	124	0.7733	10003	0.4613	1	0.1966	0.794	0	5	0.3601	0.7008	0	10	0.4266	0.6333	0	58.2201	0.7238	0.2569	0	58.2201	0.7238	0.2569	0	58.5744	0.7251	0.254	0.1333	58.2201	0.7238	0.2569	0
Bothrops_oligolepis	bioclim	M_2_F_qph_Set_bioc	bioclim	8.8078	1.34001	0	0.333333	145.37	0	1	0	1.30598	0	0.333333	3	0.4259	0.6944	126	0.7597	10003	0.4737	1	0.1983	0.8158	0	5	0.3581	0.7198	0	10	0.4305	0.6473	0	54.6166	0.7056	0.2889	0	54.6166	0.7056	0.2889	0	58.1764	0.7143	0.2603	0.2	54.6166	0.7056	0.2889	0
Bothrops_oligolepis	bioclim	M_2_F_qpt_Set_bioc	bioclim	8.8501	1.29628	0	0.333333	145.37	0	1	0	1.32153	0	0.333333	3	0.3847	0.61	130	0.7402	10001.9	0.5059	1	0.2296	0.8462	0	5	0.386	0.7602	0	10	0.4513	0.6903	0	53.9652	0.6931	0.2972	0	53.9652	0.6931	0.2972	0	54.8464	0.6959	0.2901	0.2	53.9652	0.6931	0.2972	0
Bothrops_oligolepis	bioclim	M_2_F_qpth_Set_bioc	bioclim	8.4357	1.31445	0	0.333333	145.37	0	1	0	1.29849	0	0.333333	3	0.7848	1.1498	168	0.7816	10003	0.4066	1	0.1709	0.7267	0	5	0.3168	0.63	0	10	0.3823	0.5641	0	56.7035	0.7384	0.2464	0	56.7035	0.7384	0.2464	0	57.3499	0.7405	0.2412	0.2	56.7035	0.7384	0.2464	0
Bothrops_oligolepis	bioclim	M_3_F_lp_Set_bioc	bioclim	8.9597	1.37083	0	0.333333	145.37	0	1	0	1.37389	0	0.333333	3	0.2554	0.4269	96	0.7316	10003	0.5501	1	0.3236	0.899	0	5	0.4545	0.8258	0	10	0.4951	0.7606	0	59.7313	0.6849	0.2906	0	59.7313	0.6849	0.2906	0	59.8415	0.6851	0.2897	0.3333	59.7313	0.6849	0.2906	0
Bothrops_oligolepis	bioclim	M_3_F_lph_Set_bioc	bioclim	8.6989	1.35466	0	0.333333	145.37	0	1	0	1.39128	0	0.333333	3	0.5194	0.8556	148	0.7966	10003	0.4364	1	0.223	0.8121	0	5	0.3396	0.6969	0	10	0.3987	0.6188	0	61.5507	0.7405	0.2234	0	61.5507	0.7405	0.2234	0	62.0414	0.7415	0.2191	0.2	61.5507	0.7405	0.2234	0
Bothrops_oligolepis	bioclim	M_3_F_lpt_Set_bioc	bioclim	8.3132	1.35771	0	0.333333	145.37	0	1	0	1.29039	0	1	3	0.8926	1.3085	190	0.7991	10003	0.36	1	0.1841	0.7061	0	5	0.293	0.5876	0	10	0.3518	0.5173	0	59.6543	0.7654	0.2171	0	59.6543	0.7654	0.2171	0	59.6966	0.7655	0.2167	0.2333	59.6543	0.7654	0.2171	0
Bothrops_oligolepis	bioclim	M_3_F_lpth_Set_bioc	bioclim	8.4556	1.33011	0	0.333333	145.37	0	1	0	1.35239	0	1	3	0.752	1.2385	200	0.8374	10001.9	0.372	1	0.192	0.7457	0	5	0.288	0.614	0	10	0.3452	0.5352	0	66.0126	0.7822	0.1765	0	66.0126	0.7822	0.1765	0	66.1724	0.7825	0.1751	0.1333	66.0126	0.7822	0.1765	0
Bothrops_oligolepis	bioclim	M_3_F_lqp_Set_bioc	bioclim	8.823	1.26124	0	0.333333	145.37	0	1	0	1.30209	0	0.333333	3	0.3948	0.6874	108	0.7325	10003	0.4902	1	0.237	0.8378	0	5	0.3962	0.7465	0	10	0.4538	0.6778	0	55.4057	0.7156	0.308	0	55.4057	0.7156	0.308	0	58.0632	0.7186	0.2856	0.2333	55.4057	0.7156	0.308	0
Bothrops_oligolepis	bioclim	M_3_F_lqph_Set_bioc	bioclim	9.1342	1.26902	0	0.333333	145.37	0	1	0	1.21668	0	0.333333	3	0.099	0.2234	60	0.5903	10003	0.5816	1	0.2786	0.9289	0	5	0.4616	0.8532	0	10	0.5246	0.7856	0	41.7685	0.6596	0.4607	0	41.7685	0.6596	0.4607	0	46.8567	0.6664	0.4187	0.3667	41.7685	0.6596	0.4607	0
Bothrops_oligolepis	bioclim	M_3_F_lqpt_Set_bioc	bioclim	8.9751	1.27556	0	0.333333	145.37	0	1	0	1.29971	0	0.333333	3	0.2508	0.4649	94	0.6673	10002.1	0.5363	1	0.259	0.8818	0	5	0.4351	0.7992	0	10	0.4918	0.732	0	48.7195	0.6885	0.3881	0	48.7195	0.6885	0.3881	0	53.4879	0.6924	0.348	0.3333	48.7195	0.6885	0.3881	0
Bothrops_oligolepis	bioclim	M_3_F_lqpth_Set_bioc	bioclim	8.5749	1.26958	0	0.333333	145.37	0	1	0	1.28381	0	0.666667	3	0.6363	1.0255	128	0.7655	10003	0.4336	1	0.2008	0.7684	0	5	0.3484	0.6703	0	10	0.412	0.6032	0	58.3075	0.7436	0.2608	0	58.3075	0.7436	0.2608	0	58.4522	0.7439	0.2596	0.2333	58.3075	0.7436	0.2608	0
Bothrops_oligolepis	bioclim	M_3_F_ph_Set_bioc	bioclim	8.9606	1.35336	0	0.333333	145.37	0	1	0	1.41283	0	0.333333	3	0.2597	0.5103	100	0.7452	10003	0.5263	1	0.299	0.8966	0	5	0.4197	0.8082	0	10	0.4654	0.7346	0	60.9918	0.7075	0.279	0	60.9918	0.7075	0.279	0	61.1164	0.7077	0.2779	0.2666	60.9918	0.7075	0.279	0
Bothrops_oligolepis	bioclim	M_3_F_pt_Set_bioc	bioclim	8.7066	1.35609	0	0.333333	145.37	0	1	0	1.38914	0	0.333333	3	0.5064	0.8994	118	0.7819	10003	0.458	1	0.2539	0.8308	0	5	0.3623	0.7242	0	10	0.412	0.6485	0	64.0925	0.7473	0.2335	0	64.0925	0.7473	0.2335	0	64.0981	0.7473	0.2335	0.1667	64.0925	0.7473	0.2335	0
Bothrops_oligolepis	bioclim	M_3_F_pth_Set_bioc	bioclim	8.8285	1.37901	0	0.333333	145.37	0	1	0	1.38989	0	0.333333	3	0.3865	0.7307	112	0.7728	10003	0.4831	1	0.2737	0.8598	0	5	0.3836	0.7573	0	10	0.4327	0.6804	0	64.4414	0.7368	0.2424	0	64.4414	0.7368	0.2424	0	64.5632	0.7371	0.2413	0.1667	64.4414	0.7368	0.2424	0
Bothrops_oligolepis	bioclim	M_3_F_qp_Set_bioc	bioclim	8.7287	1.26985	0	0.333333	145.37	0	1	0	1.37771	0	0.333333	3	0.4876	0.8005	118	0.7315	10003	0.4342	1	0.193	0.7982	0	5	0.3362	0.6838	0	10	0.4057	0.6077	0	52.3735	0.7286	0.2942	0	52.3735	0.7286	0.2942	0	53.5792	0.7308	0.2841	0.2333	52.3735	0.7286	0.2942	0
Bothrops_oligolepis	bioclim	M_3_F_qph_Set_bioc	bioclim	8.4512	1.25961	0	0.333333	145.37	0	1	0	1.25345	0	0.666667	3	0.7537	1.2271	130	0.7524	10003	0.3908	1	0.1823	0.7232	0	5	0.3139	0.6171	0	10	0.3774	0.5479	0	57.8786	0.7689	0.2672	0	57.8786	0.7689	0.2672	0	57.9896	0.7691	0.2662	0.2667	57.8786	0.7689	0.2672	0
Bothrops_oligolepis	bioclim	M_3_F_qpt_Set_bioc	bioclim	8.5863	1.2576	0	0.333333	145.37	0	1	0	1.35353	0	0.333333	3	0.6232	1.0379	134	0.7976	10003	0.4087	1	0.1798	0.7628	0	5	0.3282	0.6511	0	10	0.3913	0.5779	0	59.6819	0.7563	0.2326	0	59.6819	0.7563	0.2326	0	62.068	0.7584	0.2128	0.1	59.6819	0.7563	0.2326	0
Bothrops_oligolepis	bioclim	M_3_F_qpth_Set_bioc	bioclim	8.6899	1.2714	0	0.333333	145.37	0	1	0	1.27507	0	0.666667	3	0.5262	0.8616	130	0.7539	10003	0.4528	1	0.2218	0.7971	0	5	0.365	0.6985	0	10	0.4294	0.6295	0	57.3279	0.7304	0.2779	0	57.3279	0.7304	0.2779	0	57.7075	0.7308	0.2746	0.2	57.3279	0.7304	0.2779	0
Bothrops_oligolepis	bioclim	M_4_F_lp_Set_bioc	bioclim	8.3674	1.337	0	0.333333	145.37	0	1	0	1.31939	0	1	3	0.83	1.3556	186	0.8077	10003	0.3351	1	0.1801	0.7466	0	5	0.2614	0.5951	0	10	0.3168	0.5058	0	61.6817	0.7987	0.2066	0	61.6817	0.7987	0.2066	0	63.3297	0.8005	0.1912	0.1333	61.6817	0.7987	0.2066	0
Bothrops_oligolepis	bioclim	M_4_F_lph_Set_bioc	bioclim	8.8045	1.34469	0	0.333333	145.37	0	1	0	1.30356	0	0.333333	3	0.4044	0.7323	124	0.759	10003	0.4802	1	0.3002	0.8703	0	5	0.3995	0.7615	0	10	0.4447	0.6843	0	63.8733	0.7338	0.2566	0	63.8733	0.7338	0.2566	0	64.0083	0.7339	0.2554	0.2	63.8733	0.7338	0.2566	0
Bothrops_oligolepis	bioclim	M_4_F_lpt_Set_bioc	bioclim	8.803	1.35154	0	0.333333	145.37	0	1	0	1.46949	0	0.333333	3	0.4065	0.6754	126	0.752	10003	0.4864	1	0.3091	0.8574	0	5	0.3991	0.7598	0	10	0.4446	0.6868	0	62.0637	0.7204	0.2629	0	62.0637	0.7204	0.2629	0	62.1635	0.7205	0.2619	0.1667	62.0637	0.7204	0.2629	0
Bothrops_oligolepis	bioclim	M_4_F_lpth_Set_bioc	bioclim	8.9299	1.36993	0	0.333333	145.37	0	1	0	1.31316	0	0.333333	3	0.2805	0.5068	114	0.6883	10003	0.5261	1	0.3437	0.9035	0	5	0.4414	0.8133	0	10	0.4839	0.7414	0	57.4348	0.7027	0.3306	0	57.4348	0.7027	0.3306	0	58.3055	0.7037	0.3226	0.2333	57.4348	0.7027	0.3306	0
Bothrops_oligolepis	bioclim	M_4_F_lqp_Set_bioc	bioclim	8.4703	1.18958	0	0.333333	145.37	0	1	0	1.26355	0	1	3	0.7301	1.1609	134	0.7601	10001.6	0.3799	1	0.1789	0.7268	0	5	0.3051	0.6103	0	10	0.3717	0.538	0	56.185	0.7659	0.2618	0	56.185	0.7659	0.2618	0	58.2404	0.7689	0.2438	0.2333	56.185	0.7659	0.2618	0
Bothrops_oligolepis	bioclim	M_4_F_lqph_Set_bioc	bioclim	8.7673	1.1885	0	0.333333	145.37	0	1	0	1.18212	0	0.666667	3	0.4397	0.7833	114	0.6878	10003	0.4666	1	0.2519	0.8315	0	5	0.385	0.7284	0	10	0.4408	0.6547	0	54.1151	0.733	0.338	0	54.1151	0.733	0.338	0	56.2644	0.7358	0.319	0.2667	54.1151	0.733	0.338	0
Bothrops_oligolepis	bioclim	M_4_F_lqpt_Set_bioc	bioclim	8.403	1.18031	0	0.333333	145.37	0	1	0	1.17319	0	1	3	0.7924	1.3198	152	0.7886	10003	0.3627	1	0.1834	0.7244	0	5	0.2925	0.6005	0	10	0.3541	0.524	0	61.2641	0.7896	0.2298	0	61.2641	0.7896	0.2298	0	62.2513	0.7911	0.2212	0.2	61.2641	0.7896	0.2298	0
Bothrops_oligolepis	bioclim	M_4_F_lqpth_Set_bioc	bioclim	8.5071	1.18136	0	0.333333	145.37	0	1	0	1.26357	0	0.666667	3	0.6936	1.1195	118	0.771	10003	0.4052	1	0.2132	0.754	0	5	0.3359	0.6442	0	10	0.3976	0.5742	0	59.6068	0.7608	0.2513	0	59.6068	0.7608	0.2513	0	60.8032	0.7624	0.2408	0.3333	59.6068	0.7608	0.2513	0
Bothrops_oligolepis	bioclim	M_4_F_ph_Set_bioc	bioclim	8.9629	1.36425	0	0.333333	145.37	0	1	0	1.36089	0	0.333333	3	0.2535	0.5412	90	0.7125	10003	0.5319	1	0.3267	0.9087	0	5	0.453	0.8214	0	10	0.4987	0.7502	0	62.0992	0.713	0.3097	0	62.0992	0.713	0.3097	0	63.0536	0.7141	0.3008	0.3	62.0992	0.713	0.3097	0
Bothrops_oligolepis	bioclim	M_4_F_pt_Set_bioc	bioclim	8.5862	1.35297	0	0.333333	145.37	0	1	0	1.24012	0	1	3	0.6255	1.2382	140	0.8361	10001	0.3944	1	0.2133	0.8023	0	5	0.3114	0.668	0	10	0.3643	0.5788	0	70.7362	0.8068	0.1876	0	70.7362	0.8068	0.1876	0	72.7659	0.8078	0.169	0.1666	70.7362	0.8068	0.1876	0
Bothrops_oligolepis	bioclim	M_4_F_pth_Set_bioc	bioclim	8.8071	1.35286	0	0.333333	145.37	0	1	0	1.33127	0	0.333333	3	0.4118	0.8544	132	0.7154	10003	0.4635	1	0.2607	0.8589	0	5	0.3761	0.7488	0	10	0.4297	0.6675	0	59.281	0.7598	0.3082	0	59.281	0.7598	0.3082	0	61.8956	0.7628	0.2841	0.2667	59.281	0.7598	0.3082	0
Bothrops_oligolepis	bioclim	M_4_F_q_Set_bioc	bioclim	9.0784	1.27405	0	0.333333	145.37	0	1	0	1.30115	0	0.333333	3	0.1599	0.3292	78	0.7118	10003	0.5496	1	0.2337	0.9042	0	5	0.4064	0.816	0	10	0.4816	0.7403	0	52.0918	0.6772	0.3432	0	52.0918	0.6772	0.3432	0	55.6201	0.6847	0.3147	0.3	52.0918	0.6772	0.3432	0
Bothrops_oligolepis	bioclim	M_4_F_qh_Set_bioc	bioclim	8.8138	1.26895	0	0.333333	145.37	0	1	0	1.3065	0	0.666667	3	0.399	0.5857	80	0.7851	10001.9	0.4576	1	0.1955	0.8462	0	5	0.3407	0.7384	0	10	0.4049	0.6541	0	54.4424	0.6805	0.2606	0	54.4424	0.6805	0.2606	0	56.6603	0.6831	0.2431	0.2667	54.4424	0.6805	0.2606	0
Bothrops_oligolepis	bioclim	M_4_F_qp_Set_bioc	bioclim	8.7534	1.18609	0	0.333333	145.37	0	1	0	1.19162	0	0.666667	3	0.4574	0.7777	114	0.6688	10003	0.4676	1	0.2434	0.8257	0	5	0.381	0.7238	0	10	0.4395	0.6524	0	49.8974	0.7248	0.3599	0	49.8974	0.7248	0.3599	0	52.001	0.7279	0.3416	0.3667	49.8974	0.7248	0.3599	0
Bothrops_oligolepis	bioclim	M_4_F_qph_Set_bioc	bioclim	9.0298	1.18556	0	0.333333	145.37	0	1	0	1.3032	0	0.333333	3	0.1912	0.3958	72	0.6914	10003	0.5555	1	0.3041	0.9075	0	5	0.4631	0.8298	0	10	0.5199	0.764	0	56.4123	0.6887	0.3437	0	56.4123	0.6887	0.3437	0	56.5175	0.6888	0.3428	0.4667	56.4123	0.6887	0.3437	0
Bothrops_oligolepis	bioclim	M_4_F_qpt_Set_bioc	bioclim	8.7759	1.18242	0	0.333333	145.37	0	1	0	1.18084	0	0.666667	3	0.4364	0.752	114	0.6671	10003	0.4714	1	0.2405	0.8309	0	5	0.3845	0.7295	0	10	0.4426	0.6581	0	50.2515	0.7244	0.3583	0	50.2515	0.7244	0.3583	0	51.4628	0.7264	0.3477	0.4	50.2515	0.7244	0.3583	0
Bothrops_oligolepis	bioclim	M_4_F_qpth_Set_bioc	bioclim	8.3025	1.18894	0	0.333333	145.37	0	1	0	1.50698	0	1	3	0.886	1.5482	158	0.8338	10003	0.3207	1	0.1529	0.6842	0	5	0.2558	0.5524	0	10	0.3195	0.4724	0	66.4829	0.825	0.1795	0	66.4829	0.825	0.1795	0	66.5951	0.8253	0.1785	0.1667	66.4829	0.825	0.1795	0
Bothrops_oligolepis	bioclim	M_4_F_qt_Set_bioc	bioclim	8.8345	1.29	0	0.333333	145.37	0	1	0	1.27326	0	0.333333	3	0.3791	0.555	84	0.7207	10003	0.4594	1	0.193	0.8488	0	5	0.3336	0.7397	0	10	0.3988	0.6535	0	45.6504	0.6753	0.3299	0	45.6504	0.6753	0.3299	0	48.2421	0.6798	0.3088	0.2666	45.6504	0.6753	0.3299	0
Bothrops_oligolepis	bioclim	M_4_F_qth_Set_bioc	bioclim	8.6186	1.29181	0	0.333333	145.37	0	1	0	1.16439	0	1	3	0.5761	0.7672	88	0.7963	10003	0.3814	1	0.1446	0.8005	0	5	0.2685	0.6701	0	10	0.3306	0.5748	0	48.2224	0.679	0.2431	0	48.2224	0.679	0.2431	0	51.812	0.6845	0.2145	0.2333	48.2224	0.679	0.2431	0
Bothrops_oligolepis	bioclim	M_5_F_lp_Set_bioc	bioclim	8.4639	1.19476	0	0.333333	145.37	0	1	0	1.38041	0	1	3	0.7333	1.2029	138	0.8165	10002.5	0.3534	1	0.2126	0.7856	0	5	0.2831	0.6361	0	10	0.3359	0.5418	0	62.14	0.7839	0.2041	0	62.14	0.7839	0.2041	0	62.994	0.7844	0.1959	0.1333	62.14	0.7839	0.2041	0
Bothrops_oligolepis	bioclim	M_5_F_lph_Set_bioc	bioclim	8.6471	1.18699	0	0.333333	145.37	0	1	0	1.30999	0	1	3	0.5546	0.9088	124	0.7299	10000.8	0.4339	1	0.2783	0.8228	0	5	0.3646	0.7109	0	10	0.4102	0.6321	0	58.3258	0.7445	0.2862	0	58.3258	0.7445	0.2862	0	58.3879	0.7447	0.2856	0.3333	58.3258	0.7445	0.2862	0
Bothrops_oligolepis	bioclim	M_5_F_lpt_Set_bioc	bioclim	8.8131	1.18624	0	0.333333	145.37	0	1	0	1.41871	0	0.333333	3	0.3921	0.6571	112	0.7599	10003	0.4912	1	0.3342	0.8559	0	5	0.4116	0.7673	0	10	0.4529	0.6962	0	63.1234	0.7188	0.2592	0	63.1234	0.7188	0.2592	0	63.173	0.7188	0.2587	0.1333	63.1234	0.7188	0.2592	0
Bothrops_oligolepis	bioclim	M_5_F_lpth_Set_bioc	bioclim	8.4459	1.197	0	0.333333	145.37	0	1	0	1.22928	0	1	3	0.7479	1.2143	156	0.7967	10003	0.3785	1	0.2473	0.7568	0	5	0.3211	0.6354	0	10	0.3697	0.5581	0	64.0379	0.7766	0.2197	0	64.0379	0.7766	0.2197	0	64.1225	0.7766	0.2189	0.1333	64.0379	0.7766	0.2197	0
Bothrops_oligolepis	bioclim	M_5_F_lq_Set_bioc	bioclim	8.7335	1.17962	0	0.333333	145.37	0	1	0	1.1807	0	0.666667	3	0.4713	0.8052	90	0.6512	10003	0.4491	1	0.2012	0.8138	0	5	0.3439	0.7102	0	10	0.4055	0.6307	0	44.6713	0.7238	0.3795	0	44.6713	0.7238	0.3795	0	47.9686	0.7315	0.3516	0.3667	44.6713	0.7238	0.3795	0
Bothrops_oligolepis	bioclim	M_5_F_lqh_Set_bioc	bioclim	8.7998	1.17578	0	0.333333	145.37	0	1	0	1.18762	0	0.666667	3	0.4153	0.7124	86	0.6421	10003	0.463	1	0.2025	0.8284	0	5	0.3481	0.7194	0	10	0.4158	0.6394	0	44.0561	0.7165	0.3848	0	44.0561	0.7165	0.3848	0	45.4825	0.7198	0.3728	0.4334	44.0561	0.7165	0.3848	0
Bothrops_oligolepis	bioclim	M_5_F_lqp_Set_bioc	bioclim	8.8936	1.18811	0	0.333333	145.37	0	1	0	1.21003	0	0.666667	3	0.3162	0.5592	84	0.6355	10003	0.5182	1	0.3131	0.873	0	5	0.4445	0.7896	0	10	0.4944	0.7232	0	50.8025	0.7028	0.3967	0	50.8025	0.7028	0.3967	0	51.8675	0.7039	0.387	0.4667	50.8025	0.7028	0.3967	0
Bothrops_oligolepis	bioclim	M_5_F_lqph_Set_bioc	bioclim	8.8879	1.16721	0	0.333333	145.37	0	1	0	1.17932	0	0.666667	3	0.3206	0.5492	80	0.6137	10003	0.5168	1	0.3059	0.8722	0	5	0.4411	0.7869	0	10	0.4906	0.7199	0	47.6293	0.6988	0.418	0	47.6293	0.6988	0.418	0	49.9025	0.7012	0.3975	0.4667	47.6293	0.6988	0.418	0
Bothrops_oligolepis	bioclim	M_5_F_lqpt_Set_bioc	bioclim	8.6529	1.18223	0	0.333333	145.37	0	1	0	1.17609	0	0.666667	3	0.5459	0.9233	112	0.6933	10003	0.4296	1	0.2493	0.8062	0	5	0.3529	0.6926	0	10	0.41	0.6157	0	53.0476	0.748	0.3317	0	53.0476	0.748	0.3317	0	54.1124	0.7491	0.3221	0.3667	53.0476	0.748	0.3317	0
Bothrops_oligolepis	bioclim	M_5_F_lqpth_Set_bioc	bioclim	9.1152	1.18239	0	0.333333	145.37	0	1	0	1.19543	0	0.333333	3	0.1025	0.2237	76	0.5752	10003	0.5827	1	0.3611	0.9365	0	5	0.5	0.864	0	10	0.55	0.8011	0	46.2002	0.6666	0.4624	0	46.2002	0.6666	0.4624	0	48.2777	0.6686	0.4434	0.5	46.2002	0.6666	0.4624	0
Bothrops_oligolepis	bioclim	M_5_F_lqt_Set_bioc	bioclim	8.5961	1.19131	0	0.333333	145.37	0	1	0	1.18645	0	0.666667	3	0.6008	0.9958	100	0.6985	10003	0.4023	1	0.1679	0.7725	0	5	0.2993	0.6556	0	10	0.3646	0.5716	0	47.9102	0.745	0.3285	0	47.9102	0.745	0.3285	0	51.0903	0.7523	0.3018	0.3	47.9102	0.745	0.3285	0
Bothrops_oligolepis	bioclim	M_5_F_lqth_Set_bioc	bioclim	8.4578	1.19261	0	0.333333	145.37	0	1	0	1.13477	0	1	3	0.734	1.2371	110	0.7419	10003	0.3587	1	0.1462	0.7316	0	5	0.2648	0.6053	0	10	0.33	0.5188	0	52.3535	0.778	0.2808	0	52.3535	0.778	0.2808	0	54.695	0.783	0.261	0.2667	52.3535	0.778	0.2808	0
Bothrops_oligolepis	bioclim	M_5_F_ph_Set_bioc	bioclim	9.028	1.18563	0	0.333333	145.37	0	1	0	1.2747	0	0.333333	3	0.1855	0.4338	76	0.6503	10003	0.5507	1	0.4025	0.9328	0	5	0.4891	0.8551	0	10	0.5214	0.7863	0	56.5089	0.7041	0.3854	0	56.5089	0.7041	0.3854	0	57.4353	0.7046	0.3765	0.3333	56.5089	0.7041	0.3854	0
Bothrops_oligolepis	bioclim	M_5_F_pt_Set_bioc	bioclim	8.9357	1.1896	0	0.333333	145.37	0	1	0	1.32837	0	1	3	0.2795	0.6435	88	0.6966	10003	0.5101	1	0.3402	0.9049	0	5	0.4316	0.8119	0	10	0.4683	0.7347	0	61.5162	0.7388	0.3204	0	61.5162	0.7388	0.3204	0	62.368	0.7394	0.3123	0.2333	61.5162	0.7388	0.3204	0
Bothrops_oligolepis	bioclim	M_5_F_pth_Set_bioc	bioclim	8.8477	1.1913	0	0.333333	145.37	0	1	0	1.35715	0	0.666667	3	0.3679	0.8398	96	0.7509	10001.9	0.4717	1	0.3064	0.8812	0	5	0.3851	0.7743	0	10	0.4255	0.6903	0	66.0465	0.7704	0.2631	0	66.0465	0.7704	0.2631	0	66.0762	0.7705	0.2628	0.2667	66.0465	0.7704	0.2631	0
Bothrops_oligolepis	bioclim	M_5_F_q_Set_bioc	bioclim	8.7235	1.19053	0	0.333333	145.37	0	1	0	1.16674	0	1	3	0.4758	0.6496	78	0.7097	10001.7	0.4149	1	0.1654	0.8285	0	5	0.2885	0.706	0	10	0.3537	0.6124	0	42.1331	0.6728	0.3163	0	42.1331	0.6728	0.3163	0	45.4324	0.6801	0.2887	0.2333	42.1331	0.6728	0.3163	0
Bothrops_oligolepis	bioclim	M_5_F_qh_Set_bioc	bioclim	8.7177	1.18886	0	0.333333	145.37	0	1	0	1.16566	0	1	3	0.4814	0.6559	72	0.7103	10001.8	0.4136	1	0.1671	0.8309	0	5	0.2877	0.7084	0	10	0.3507	0.6129	0	42.5326	0.673	0.3152	0	42.5326	0.673	0.3152	0	45.8269	0.6809	0.2875	0.2333	42.5326	0.673	0.3152	0
Bothrops_oligolepis	bioclim	M_5_F_qp_Set_bioc	bioclim	8.8251	1.18539	0	0.333333	145.37	0	1	0	1.17335	0	0.666667	3	0.3786	0.7062	98	0.6418	10002.2	0.4806	1	0.2815	0.8546	0	5	0.4034	0.7573	0	10	0.4534	0.6829	0	50.6577	0.729	0.3831	0	50.6577	0.729	0.3831	0	51.9124	0.7303	0.3717	0.4334	50.6577	0.729	0.3831	0
Bothrops_oligolepis	bioclim	M_5_F_qph_Set_bioc	bioclim	8.8868	1.18249	0	0.333333	145.37	0	1	0	1.19558	0	0.666667	3	0.3234	0.6245	108	0.6798	10003	0.4956	1	0.2807	0.8732	0	5	0.4098	0.7746	0	10	0.4666	0.7003	0	54.4697	0.7228	0.3463	0	54.4697	0.7228	0.3463	0	54.6905	0.723	0.3443	0.4	54.4697	0.7228	0.3463	0
Bothrops_oligolepis	bioclim	M_5_F_qpt_Set_bioc	bioclim	8.831	1.1892	0	0.333333	145.37	0	1	0	1.17383	0	0.666667	3	0.3761	0.6884	98	0.6486	10003	0.4807	1	0.2735	0.8555	0	5	0.3989	0.757	0	10	0.4514	0.6819	0	49.8336	0.7251	0.3819	0	49.8336	0.7251	0.3819	0	52.8629	0.7282	0.3546	0.3667	49.8336	0.7251	0.3819	0
Bothrops_oligolepis	bioclim	M_5_F_qpth_Set_bioc	bioclim	9.1809	1.18078	0	0.333333	145.37	0	1	0	1.23242	0	0.333333	3	0.0397	0.1313	60	0.5746	10003	0.6117	1	0.3765	0.9581	0	5	0.5283	0.8968	0	10	0.5747	0.8367	0	46.0659	0.6535	0.4765	0	46.0659	0.6535	0.4765	0	49.3265	0.6568	0.4472	0.5	46.0659	0.6535	0.4765	0
Bothrops_oligolepis	bioclim	M_5_F_qt_Set_bioc	bioclim	8.807	1.19566	0	0.333333	145.37	0	1	0	1.18524	0	0.666667	3	0.3961	0.5467	70	0.66	10003	0.452	1	0.1943	0.8548	0	5	0.3256	0.7431	0	10	0.3879	0.6546	0	40.9139	0.6671	0.3628	0	40.9139	0.6671	0.3628	0	42.3389	0.6708	0.3506	0.3667	40.9139	0.6671	0.3628	0
Bothrops_oligolepis	bioclim	M_5_F_qth_Set_bioc	bioclim	9.0457	1.19243	0	0.333333	145.37	0	1	0	1.19787	0	0.333333	3	0.1757	0.2989	62	0.5464	10002.1	0.5475	1	0.2565	0.9101	0	5	0.4276	0.8245	0	10	0.4862	0.7508	0	36.1729	0.6559	0.4878	0	36.1729	0.6559	0.4878	0	38.6408	0.6613	0.4668	0.5333	36.1729	0.6559	0.4878	0
Bothrops_oligolepis	bioclim	M_6_F_lp_Set_bioc	bioclim	8.7937	1.16053	0	0.333333	145.37	0	1	0	1.28206	0	1	3	0.414	0.7058	98	0.7122	10003	0.4679	1	0.368	0.8728	0	5	0.4112	0.7686	0	10	0.4434	0.6887	0	58.4715	0.728	0.3044	0	58.4715	0.728	0.3044	0	58.5548	0.728	0.3036	0.3333	58.4715	0.728	0.3044	0
Bothrops_oligolepis	bioclim	M_6_F_lph_Set_bioc	bioclim	8.9553	1.15072	0	0.333333	145.37	0	1	0	1.20639	0	1	3	0.2573	0.4575	94	0.6509	10003	0.5198	1	0.4048	0.9207	0	5	0.4612	0.8304	0	10	0.4919	0.7543	0	53.6991	0.6997	0.3714	0	53.6991	0.6997	0.3714	0	55.3457	0.7003	0.3554	0.3333	53.6991	0.6997	0.3714	0
Bothrops_oligolepis	bioclim	M_6_F_lpt_Set_bioc	bioclim	8.9545	1.15518	0	0.333333	145.37	0	1	0	1.31152	0	1	3	0.2513	0.4332	90	0.6679	10003	0.5372	1	0.4255	0.9162	0	5	0.4871	0.8371	0	10	0.5123	0.7694	0	57.0955	0.6905	0.3533	0	57.0955	0.6905	0.3533	0	57.9057	0.6908	0.3455	0.3	57.0955	0.6905	0.3533	0
Bothrops_oligolepis	bioclim	M_6_F_lpth_Set_bioc	bioclim	8.9489	1.1534	0	0.333333	145.37	0	1	0	1.21366	0	1	3	0.2558	0.4429	82	0.6473	10003	0.5373	1	0.4528	0.9144	0	5	0.4978	0.8387	0	10	0.5197	0.7728	0	56.1161	0.6904	0.375	0	56.1161	0.6904	0.375	0	56.9353	0.6906	0.367	0.3667	56.1161	0.6904	0.375	0
Bothrops_oligolepis	bioclim	M_6_F_lq_Set_bioc	bioclim	8.7785	1.1811	0	0.333333	145.37	0	1	0	1.17319	0	0.333333	3	0.4283	0.7509	84	0.6496	10003	0.4588	1	0.2141	0.8311	0	5	0.3487	0.7255	0	10	0.4116	0.6442	0	45.5889	0.723	0.3797	0	45.5889	0.723	0.3797	0	48.7529	0.7291	0.3527	0.3667	45.5889	0.723	0.3797	0
Bothrops_oligolepis	bioclim	M_6_F_lqh_Set_bioc	bioclim	9.0163	1.193	0	0.333333	145.37	0	1	0	1.18425	0	0.333333	3	0.2065	0.3908	68	0.5616	10003	0.5412	1	0.2562	0.8994	0	5	0.4201	0.8131	0	10	0.4818	0.7391	0	38.1151	0.6759	0.4772	0	38.1151	0.6759	0.4772	0	42.291	0.6845	0.4418	0.4667	38.1151	0.6759	0.4772	0
Bothrops_oligolepis	bioclim	M_6_F_lqp_Set_bioc	bioclim	9.0234	1.18303	0	0.333333	145.37	0	1	0	1.18095	0	0.333333	3	0.1904	0.365	78	0.5971	10003	0.5464	1	0.3108	0.9173	0	5	0.4678	0.832	0	10	0.5171	0.7629	0	47.0198	0.6854	0.4366	0	47.0198	0.6854	0.4366	0	50.0617	0.6874	0.4085	0.4333	47.0198	0.6854	0.4366	0
Bothrops_oligolepis	bioclim	M_6_F_lqph_Set_bioc	bioclim	8.6088	1.18611	0	0.333333	145.37	0	1	0	1.15074	0	1	3	0.587	0.9751	108	0.732	10003	0.4058	1	0.2197	0.7961	0	5	0.33	0.6736	0	10	0.3884	0.5919	0	54.8134	0.7544	0.2902	0	54.8134	0.7544	0.2902	0	56.8561	0.7557	0.2713	0.2667	54.8134	0.7544	0.2902	0
Bothrops_oligolepis	bioclim	M_6_F_lqpt_Set_bioc	bioclim	8.9849	1.19094	0	0.333333	145.37	0	1	0	1.17619	0	0.666667	3	0.222	0.4087	72	0.5938	10003	0.5372	1	0.3397	0.9158	0	5	0.4652	0.8317	0	10	0.5082	0.7609	0	46.939	0.6884	0.4405	0	46.939	0.6884	0.4405	0	49.9937	0.6904	0.4121	0.4333	46.939	0.6884	0.4405	0
Bothrops_oligolepis	bioclim	M_6_F_lqpth_Set_bioc	bioclim	8.8743	1.18734	0	0.333333	145.37	0	1	0	1.17653	0	0.666667	3	0.3312	0.5825	78	0.6365	10003	0.4933	1	0.2922	0.8852	0	5	0.4151	0.7847	0	10	0.4653	0.707	0	48.8005	0.7103	0.3931	0	48.8005	0.7103	0.3931	0	51.1172	0.7118	0.3716	0.4	48.8005	0.7103	0.3931	0
Bothrops_oligolepis	bioclim	M_6_F_lqt_Set_bioc	bioclim	8.7663	1.17862	0	0.333333	145.37	0	1	0	1.19115	0	0.333333	3	0.4406	0.7764	88	0.6579	10003	0.4554	1	0.209	0.8283	0	5	0.3468	0.7211	0	10	0.4091	0.6394	0	45.285	0.725	0.3789	0	45.285	0.725	0.3789	0	50.6305	0.7347	0.3334	0.3	45.285	0.725	0.3789	0
Bothrops_oligolepis	bioclim	M_6_F_lqth_Set_bioc	bioclim	8.914	1.1875	0	0.333333	145.37	0	1	0	1.18182	0	0.333333	3	0.299	0.5488	80	0.5972	10001	0.5051	1	0.2444	0.8713	0	5	0.3934	0.7766	0	10	0.4555	0.6994	0	42.2404	0.6989	0.4326	0	42.2404	0.6989	0.4326	0	44.5122	0.7038	0.4132	0.4667	42.2404	0.6989	0.4326	0
Bothrops_oligolepis	bioclim	M_6_F_ph_Set_bioc	bioclim	8.8413	1.14715	0	0.333333	145.37	0	1	0	1.30603	0	1	3	0.3796	0.8773	112	0.7911	10002.4	0.4625	1	0.31	0.8755	0	5	0.3786	0.7673	0	10	0.4192	0.6828	0	69.8746	0.7816	0.2197	0	69.8746	0.7816	0.2197	0	69.9099	0.7816	0.2194	0.1667	69.8746	0.7816	0.2197	0
Bothrops_oligolepis	bioclim	M_6_F_pt_Set_bioc	bioclim	8.9325	1.14403	0	0.333333	145.37	0	1	0	1.33134	0	0.666667	3	0.2881	0.6676	120	0.7258	10003	0.5025	1	0.3604	0.9084	0	5	0.4276	0.814	0	10	0.4628	0.7355	0	63.4988	0.7481	0.2951	0	63.4988	0.7481	0.2951	0	65.0501	0.7485	0.2799	0.2667	63.4988	0.7481	0.2951	0
Bothrops_oligolepis	bioclim	M_6_F_pth_Set_bioc	bioclim	8.7017	1.15116	0	0.333333	145.37	0	1	0	1.17726	0	1	3	0.5183	1.1285	140	0.8186	10000.8	0.4123	1	0.2627	0.8459	0	5	0.3261	0.7168	0	10	0.3716	0.6236	0	71.0975	0.8125	0.1913	0	71.0975	0.8125	0.1913	0	71.1621	0.8125	0.1907	0.1667	71.0975	0.8125	0.1913	0
Bothrops_oligolepis	bioclim	M_6_F_q_Set_bioc	bioclim	9.0375	1.18207	0	0.333333	145.37	0	1	0	1.18684	0	0.333333	3	0.1819	0.311	64	0.5778	10003	0.5411	1	0.2591	0.9117	0	5	0.4188	0.8243	0	10	0.4787	0.7482	0	38.0959	0.6599	0.4632	0	38.0959	0.6599	0.4632	0	44.074	0.6706	0.4115	0.3333	38.0959	0.6599	0.4632	0
Bothrops_oligolepis	bioclim	M_6_F_qh_Set_bioc	bioclim	8.671	1.18684	0	0.333333	145.37	0	1	0	1.3065	0	1	3	0.5146	0.7083	76	0.7445	10001.9	0.3916	1	0.1583	0.824	0	5	0.2711	0.6954	0	10	0.3324	0.597	0	45.2118	0.6798	0.2731	0	45.2118	0.6798	0.2731	0	46.4043	0.6824	0.2629	0.2333	45.2118	0.6798	0.2731	0
Bothrops_oligolepis	bioclim	M_6_F_qp_Set_bioc	bioclim	8.9949	1.18804	0	0.333333	145.37	0	1	0	1.18519	0	0.666667	3	0.213	0.4188	72	0.5998	10003	0.539	1	0.3308	0.9135	0	5	0.4667	0.8317	0	10	0.5105	0.7619	0	47.9874	0.694	0.4338	0	47.9874	0.694	0.4338	0	51.122	0.6959	0.4045	0.4333	47.9874	0.694	0.4338	0
Bothrops_oligolepis	bioclim	M_6_F_qph_Set_bioc	bioclim	8.692	1.18659	0	0.333333	145.37	0	1	0	1.11087	0	1	3	0.5044	0.9271	96	0.7344	10003	0.4155	1	0.222	0.825	0	5	0.3329	0.7051	0	10	0.3853	0.6171	0	57.2297	0.7645	0.2819	0	57.2297	0.7645	0.2819	0	57.5102	0.7647	0.2793	0.3333	57.2297	0.7645	0.2819	0
Bothrops_oligolepis	bioclim	M_6_F_qpt_Set_bioc	bioclim	8.7311	1.17414	0	0.333333	145.37	0	1	0	1.16983	0	1	3	0.4684	0.861	100	0.7376	10003	0.4272	1	0.2276	0.8386	0	5	0.3395	0.7191	0	10	0.3943	0.6312	0	55.9129	0.756	0.2912	0	55.9129	0.756	0.2912	0	59.9733	0.7583	0.2534	0.2	55.9129	0.756	0.2912	0
Bothrops_oligolepis	bioclim	M_6_F_qpth_Set_bioc	bioclim	8.7296	1.1806	0	0.333333	145.37	0	1	0	1.16917	0	1	3	0.4691	0.8623	100	0.7359	10003	0.4266	1	0.2218	0.835	0	5	0.3377	0.7157	0	10	0.3935	0.6277	0	56.6663	0.7568	0.2863	0	56.6663	0.7568	0.2863	0	58.7667	0.7583	0.2669	0.2667	56.6663	0.7568	0.2863	0
Bothrops_oligolepis	bioclim	M_6_F_qt_Set_bioc	bioclim	8.7674	1.18844	0	0.333333	145.37	0	1	0	1.18627	0	0.666667	3	0.428	0.597	68	0.672	10003	0.4393	1	0.2025	0.8462	0	5	0.3336	0.7333	0	10	0.3891	0.6457	0	42.5146	0.6727	0.3505	0	42.5146	0.6727	0.3505	0	43.6833	0.6749	0.3404	0.3667	42.5146	0.6727	0.3505	0
Bothrops_oligolepis	bioclim	M_6_F_qth_Set_bioc	bioclim	8.9613	1.1908	0	0.333333	145.37	0	1	0	1.17642	0	0.333333	3	0.2521	0.3905	64	0.5881	10003	0.5148	1	0.2449	0.8909	0	5	0.4031	0.7976	0	10	0.4579	0.7198	0	38.7123	0.6629	0.4419	0	38.7123	0.6629	0.4419	0	41.0188	0.6679	0.422	0.4667	38.7123	0.6629	0.4419	0
Bothrops_oligolepis	bioclim	M_8_F_lq_Set_bioc	bioclim	8.235	1.18511	0	0.333333	145.37	0	1	0	1.462	0	1	3	0.9251	1.4575	134	0.9138	10003	0.2382	1	0.0714	0.7204	0	5	0.1402	0.5435	0	10	0.2008	0.4263	0	60.3357	0.8004	0.0898	0	60.3357	0.8004	0.0898	0	60.3412	0.8005	0.0897	0.0667	60.3357	0.8004	0.0898	0
Bothrops_oligolepis	bioclim	M_8_F_lqh_Set_bioc	bioclim	8.8161	1.1937	0	0.333333	145.37	0	1	0	1.17471	0	0.666667	3	0.3837	0.6407	90	0.6765	10003	0.4598	1	0.2313	0.8611	0	5	0.3543	0.75	0	10	0.4131	0.6646	0	47.1965	0.7104	0.3483	0	47.1965	0.7104	0.3483	0	49.3794	0.7131	0.3289	0.3333	47.1965	0.7104	0.3483	0
Bothrops_oligolepis	bioclim	M_8_F_lqp_Set_bioc	bioclim	8.9811	1.16853	0	0.333333	145.37	0	1	0	1.16368	0	1	3	0.2208	0.3997	76	0.5972	10003	0.5419	1	0.4055	0.9178	0	5	0.4955	0.8421	0	10	0.5261	0.7761	0	49.7001	0.6868	0.4336	0	49.7001	0.6868	0.4336	0	52.4428	0.6877	0.4073	0.4333	49.7001	0.6868	0.4336	0
Bothrops_oligolepis	bioclim	M_8_F_lqph_Set_bioc	bioclim	8.8409	1.16964	0	0.333333	145.37	0	1	0	1.16372	0	1	3	0.3558	0.627	84	0.685	10003	0.4708	1	0.3207	0.8978	0	5	0.4011	0.7895	0	10	0.4392	0.7043	0	52.6883	0.7187	0.3408	0	52.6883	0.7187	0.3408	0	54.6374	0.7193	0.322	0.3333	52.6883	0.7187	0.3408	0
Bothrops_oligolepis	bioclim	M_8_F_lqpt_Set_bioc	bioclim	8.9001	1.18072	0	0.333333	145.37	0	1	0	1.16925	0	0.666667	3	0.2985	0.5244	82	0.6386	10003	0.5045	1	0.3606	0.9018	0	5	0.4445	0.8112	0	10	0.4814	0.7362	0	50.8733	0.7032	0.3892	0	50.8733	0.7032	0.3892	0	53.0089	0.7038	0.3686	0.4	50.8733	0.7032	0.3892	0
Bothrops_oligolepis	bioclim	M_8_F_lqpth_Set_bioc	bioclim	8.8463	1.18274	0	0.333333	145.37	0	1	0	1.16487	0	1	3	0.3527	0.6271	84	0.6877	10003	0.4714	1	0.3014	0.8968	0	5	0.3952	0.788	0	10	0.4361	0.7017	0	52.8984	0.719	0.3377	0	52.8984	0.719	0.3377	0	54.8851	0.7197	0.3186	0.3333	52.8984	0.719	0.3377	0
Bothrops_oligolepis	bioclim	M_8_F_lqt_Set_bioc	bioclim	8.5562	1.19866	0	0.333333	145.37	0	1	0	1.45595	0	1	3	0.6219	0.9737	108	0.7729	10003	0.3635	1	0.1696	0.7996	0	5	0.2708	0.6624	0	10	0.3239	0.5641	0	52.3999	0.742	0.243	0	52.3999	0.742	0.243	0	53.5248	0.7433	0.2329	0.2333	52.3999	0.742	0.243	0
Bothrops_oligolepis	bioclim	M_8_F_lqth_Set_bioc	bioclim	8.7416	1.17519	0	0.333333	145.37	0	1	0	1.17477	0	0.666667	3	0.4516	0.734	92	0.6851	10002.2	0.4393	1	0.228	0.8465	0	5	0.3429	0.7308	0	10	0.397	0.6436	0	47.5481	0.7157	0.3383	0	47.5481	0.7157	0.3383	0	49.5655	0.7186	0.3204	0.3333	47.5481	0.7157	0.3383	0
Bothrops_oligolepis	bioclim	M_8_F_q_Set_bioc	bioclim	8.8008	1.18949	0	0.333333	145.37	0	1	0	1.15093	0	1	3	0.3923	0.5803	70	0.7015	10003	0.444	1	0.2075	0.8665	0	5	0.3312	0.7522	0	10	0.3884	0.6615	0	46.3322	0.6837	0.3175	0	46.3322	0.6837	0.3175	0	47.4826	0.6855	0.3073	0.3	46.3322	0.6837	0.3175	0
Bothrops_oligolepis	bioclim	M_8_F_qh_Set_bioc	bioclim	8.8101	1.17755	0	0.333333	145.37	0	1	0	1.18012	0	0.666667	3	0.3793	0.547	70	0.6745	10003	0.4558	1	0.2368	0.8681	0	5	0.3572	0.7603	0	10	0.4111	0.6747	0	44.7989	0.6751	0.3509	0	44.7989	0.6751	0.3509	0	46.9308	0.6775	0.3318	0.3333	44.7989	0.6751	0.3509	0
Bothrops_oligolepis	bioclim	M_8_F_qp_Set_bioc	bioclim	9.0385	1.1739	0	0.333333	145.37	0	1	0	1.17178	0	0.666667	3	0.1648	0.3455	72	0.6034	10003	0.5531	1	0.3829	0.935	0	5	0.4932	0.8595	0	10	0.5259	0.7915	0	49.1799	0.686	0.4354	0	49.1799	0.686	0.4354	0	53.7216	0.6876	0.3919	0.3667	49.1799	0.686	0.4354	0
Bothrops_oligolepis	bioclim	M_8_F_qph_Set_bioc	bioclim	9.0097	1.17488	0	0.333333	145.37	0	1	0	1.18171	0	0.333333	3	0.1932	0.3729	78	0.6017	10003	0.5469	1	0.3938	0.9253	0	5	0.4947	0.8494	0	10	0.5255	0.782	0	48.8822	0.6871	0.438	0	48.8822	0.6871	0.438	0	53.1606	0.6881	0.3967	0.4	48.8822	0.6871	0.438	0
Bothrops_oligolepis	bioclim	M_8_F_qpt_Set_bioc	bioclim	9.0046	1.17514	0	0.333333	145.37	0	1	0	1.18295	0	0.333333	3	0.1987	0.3818	78	0.604	10003	0.5461	1	0.394	0.9254	0	5	0.4949	0.85	0	10	0.5248	0.7829	0	49.3524	0.6877	0.4349	0	49.3524	0.6877	0.4349	0	53.598	0.6888	0.3939	0.4	49.3524	0.6877	0.4349	0
Bothrops_oligolepis	bioclim	M_8_F_qpth_Set_bioc	bioclim	9.037	1.17783	0	0.333333	145.37	0	1	0	1.17438	0	0.666667	3	0.1663	0.348	72	0.5967	10003	0.5528	1	0.3871	0.9346	0	5	0.4939	0.8592	0	10	0.5268	0.7916	0	48.9074	0.6866	0.4405	0	48.9074	0.6866	0.4405	0	52.7669	0.6878	0.4035	0.4	48.9074	0.6866	0.4405	0
Bothrops_oligolepis	bioclim	M_8_F_qt_Set_bioc	bioclim	8.9015	1.18383	0	0.333333	145.37	0	1	0	1.19398	0	0.666667	3	0.297	0.4577	68	0.6522	10003	0.4853	1	0.2451	0.8922	0	5	0.3767	0.7907	0	10	0.4305	0.706	0	44.8695	0.6742	0.3673	0	44.8695	0.6742	0.3673	0	45.1234	0.6749	0.3649	0.4	44.8695	0.6742	0.3673	0
Bothrops_oligolepis	bioclim	M_8_F_qth_Set_bioc	bioclim	8.7828	1.18282	0	0.333333	145.37	0	1	0	1.15966	0	1	3	0.4083	0.5945	70	0.7016	10000.8	0.4392	1	0.2072	0.8583	0	5	0.3271	0.743	0	10	0.3832	0.652	0	45.9181	0.6829	0.315	0	45.9181	0.6829	0.315	0	46.159	0.6834	0.3128	0.3333	45.9181	0.6829	0.315	0
Bothrops_oligolepis	topvars	M_10_F_lqp_Set_topvars	topvars	8.1201	1.0478	0	0.333333	145.365	0	1	0	1.03127	0	1	3	1.1176	1.9906	108	0.7493	10003	0.353	1	0.3111	0.6469	0	5	0.3544	0.567	0	10	0.3924	0.5149	0	69.3951	0.8153	0.2708	0	69.3951	0.8153	0.2708	0	70.4912	0.8153	0.2599	0.3	69.3951	0.8153	0.2708	0
Bothrops_oligolepis	topvars	M_10_F_lqph_Set_topvars	topvars	8.6221	1.0478	0	0.333333	145.365	0	1	0	1.13821	0	1	3	0.6028	1.1468	76	0.656	10003	0.4682													55.8974	0.743	0.4246	0	55.8974	0.743	0.4246	0	59.5817	0.7432	0.388	0.2667	55.8974	0.743	0.4246	0
Bothrops_oligolepis	topvars	M_10_F_lqpt_Set_topvars	topvars	8.8158	1.0478	0	0.333333	145.365	0	1	0	1.16354	0	0.333333	3	0.4098	0.7486	48	0.598	10003	0.5216													51.2508	0.7064	0.4781	0	51.2508	0.7064	0.4781	0	52.4954	0.7065	0.4657	0.4334	51.2508	0.7064	0.4781	0
Bothrops_oligolepis	topvars	M_10_F_lqpth_Set_topvars	topvars	8.405	1.0478	0	0.333333	145.365	0	1	0	1.16357	0	0.666667	3	0.8108	1.4042	84	0.6483	10003	0.4542	1	0.4194	0.7636	0	5	0.4519	0.7003	0	10	0.4747	0.651	0	57.9467	0.744	0.3769	0	57.9467	0.744	0.3769	0	59.1523	0.7441	0.3651	0.4334	57.9467	0.744	0.3769	0
Bothrops_oligolepis	topvars	M_10_F_qp_Set_topvars	topvars	8.8385	1.0478	0	0.333333	145.365	0	1	0	1.16249	0	1	3	0.3767	0.7191	72	0.5956	10001.8	0.5235	1	0.4643	0.8538	0	5	0.5127	0.7964	0	10	0.5374	0.7444	0	55.2598	0.7075	0.4313	0	55.2598	0.7075	0.4313	0	56.3578	0.7077	0.4205	0.5	55.2598	0.7075	0.4313	0
Bothrops_oligolepis	topvars	M_10_F_qph_Set_topvars	topvars	8.176	1.0478	0	0.333333	145.365	0	1	0	1.07326	0	1	3	1.0586	1.9485	94	0.7532	10003	0.3526	1	0.2928	0.6277	0	5	0.3531	0.5567	0	10	0.3988	0.5074	0	71.38	0.8164	0.2682	0	71.38	0.8164	0.2682	0	73.3775	0.8166	0.2486	0.2667	71.38	0.8164	0.2682	0
Bothrops_oligolepis	topvars	M_10_F_qpt_Set_topvars	topvars	8.2146	1.0478	0	0.333333	145.365	0	1	0	1.06935	0	1	3	1.0109	1.863	100	0.7482	10003	0.3572	1	0.2957	0.6632	0	5	0.3508	0.5788	0	10	0.3918	0.5236	0	68.2114	0.8158	0.27	0	68.2114	0.8158	0.27	0	69.1865	0.8159	0.2605	0.3	68.2114	0.8158	0.27	0
Bothrops_oligolepis	topvars	M_10_F_qpth_Set_topvars	topvars	8.7301	1.0478	0	0.333333	145.365	0	1	0	1.16665	0	1	3	0.4974	0.9903	72	0.6552	10003	0.477	1	0.4031	0.8051	0	5	0.4618	0.7348	0	10	0.4959	0.68	0	61.5987	0.7437	0.3737	0	61.5987	0.7437	0.3737	0	64.2479	0.7441	0.3477	0.3667	61.5987	0.7437	0.3737	0
Bothrops_oligolepis	topvars	M_2_F_lp_Set_topvars	topvars	6.7757	1.41353	0	0.333333	147.073	1.70824	1	1	1.33625	0	1	3	2.4925	3.4159	206	0.8797	10003	0.2928	1	0.1494	0.5094	0	5	0.2381	0.4505	0	10	0.2796	0.4087	0	66.0157	0.8315	0.1291	0	66.0157	0.8315	0.1291	0	66.173	0.8322	0.1278	0.1666	66.0157	0.8315	0.1291	0
Bothrops_oligolepis	topvars	M_2_F_lpt_Set_topvars	topvars	8.2539	1.40475	0	0.333333	147.073	1.70824	1	1	1.35777	0	0.333333	3	0.9931	1.4022	150	0.8033	10003	0.4616	1	0.231	0.7749	0	5	0.3616	0.6998	0	10	0.4049	0.638	0	62.1903	0.7361	0.217	0	62.1903	0.7361	0.217	0	62.2557	0.7364	0.2166	0.2666	62.1903	0.7361	0.217	0
Bothrops_oligolepis	topvars	M_2_F_pt_Set_topvars	topvars	8.8009	1.41931	0	0.333333	147.076	1.71081	1	1	1.43356	0	0.333333	3	0.4344	0.6878	82	0.7936	10003	0.5231	1	0.2663	0.8577	0	5	0.4126	0.7858	0	10	0.464	0.7202	0	64.008	0.7127	0.2167	0	64.008	0.7127	0.2167	0	64.017	0.7127	0.2167	0.2666	64.008	0.7127	0.2167	0
Bothrops_oligolepis	topvars	M_4_F_l_Set_topvars	topvars	7.9759	1.18741	0	0.333333	145.365	0	1	0	1.17917	0	0.666667	3	1.2566	1.9631	96	0.6536	10003	0.4317	1	0.2559	0.7027	0	5	0.3616	0.6457	0	10	0.4074	0.5957	0	49.4506	0.7448	0.3815	0	49.4506	0.7448	0.3815	0	53.5585	0.7545	0.3435	0.3333	49.4506	0.7448	0.3815	0
Bothrops_oligolepis	topvars	M_4_F_lh_Set_topvars	topvars	7.1201	1.18109	0	0.333333	145.365	0	1	0	1.03602	0	1	3	2.1144	3.197	130	0.7695	10003	0.3103	1	0.1836	0.5199	0	5	0.2696	0.4709	0	10	0.3174	0.432	0	59.6986	0.8205	0.2512	0	59.6986	0.8205	0.2512	0	61.671	0.8253	0.2329	0.2667	59.6986	0.8205	0.2512	0
Bothrops_oligolepis	topvars	M_4_F_lp_Set_topvars	topvars	7.6841	1.36431	0	0.333333	145.365	0	1	0	1.371	0	0.666667	3	1.548	2.419	180	0.7623	10003	0.3754	1	0.247	0.6314	0	5	0.3298	0.5694	0	10	0.3747	0.5233	0	64.1644	0.7871	0.2544	0	64.1644	0.7871	0.2544	0	65.0707	0.7881	0.246	0.2	64.1644	0.7871	0.2544	0
Bothrops_oligolepis	topvars	M_4_F_lph_Set_topvars	topvars	7.3769	1.35556	0	0.333333	145.365	0	1	0	1.29774	0	1	3	1.8745	2.9074	200	0.8323	10003	0.318	1	0.21	0.5587	0	5	0.2925	0.4948	0	10	0.338	0.4513	0	67.4305	0.8165	0.1881	0	67.4305	0.8165	0.1881	0	69.2278	0.8177	0.1714	0.1666	67.4305	0.8165	0.1881	0
Bothrops_oligolepis	topvars	M_4_F_lpt_Set_topvars	topvars	8.8468	1.34218	0	0.333333	145.365	0	1	0	1.22189	0	0.333333	3	0.3797	0.6739	86	0.6234	10003	0.5598	1	0.37	0.8847	0	5	0.4913	0.829	0	10	0.5322	0.7735	0	52.8258	0.6847	0.4059	0	52.8258	0.6847	0.4059	0	55.3323	0.6875	0.3826	0.3333	52.8258	0.6847	0.4059	0
Bothrops_oligolepis	topvars	M_4_F_lpth_Set_topvars	topvars	8.2382	1.34804	0	0.333333	145.365	0	1	0	1.34901	0	0.333333	3	1.0042	1.7015	158	0.7616	10001.8	0.4423	1	0.2964	0.7159	0	5	0.4079	0.6621	0	10	0.4531	0.6159	0	67.5136	0.7562	0.2548	0	67.5136	0.7562	0.2548	0	67.6846	0.7565	0.2532	0.2333	67.5136	0.7562	0.2548	0
Bothrops_oligolepis	topvars	M_4_F_lt_Set_topvars	topvars	8.7594	1.18583	0	0.333333	145.365	0	1	0	1.18254	0	0.333333	3	0.4606	0.7995	72	0.5495	10001.8	0.5529	1	0.3248	0.8799	0	5	0.4545	0.8183	0	10	0.4963	0.7578	0	42.5214	0.6734	0.4836	0	42.5214	0.6734	0.4836	0	44.6148	0.6789	0.4643	0.5333	42.5214	0.6734	0.4836	0
Bothrops_oligolepis	topvars	M_4_F_lth_Set_topvars	topvars	7.1388	1.18975	0	0.333333	145.365	0	1	0	1.1215	0	1	3	2.0956	3.063	126	0.7471	10001.7	0.3132	1	0.1932	0.5444	0	5	0.2711	0.4849	0	10	0.3122	0.4414	0	61.3013	0.8088	0.2685	0	61.3013	0.8088	0.2685	0	61.4538	0.8093	0.2671	0.3333	61.3013	0.8088	0.2685	0
Bothrops_oligolepis	topvars	M_4_F_ph_Set_topvars	topvars	8.4833	1.3542	0	0.333333	145.365	0	1	0	1.37609	0	0.333333	3	0.7482	1.126	98	0.7615	10003	0.4497	1	0.2923	0.7432	0	5	0.4063	0.6805	0	10	0.4507	0.628	0	62.5015	0.7382	0.261	0	62.5015	0.7382	0.261	0	63.3885	0.7389	0.2528	0.2666	62.5015	0.7382	0.261	0
Bothrops_oligolepis	topvars	M_4_F_pt_Set_topvars	topvars	7.9744	1.36258	0	0.333333	145.365	0	1	0	1.31326	0	1	3	1.2756	1.8813	128	0.8492	10003	0.3335	1	0.2104	0.6033	0	5	0.3004	0.5259	0	10	0.3545	0.4734	0	68.2048	0.8025	0.1671	0	68.2048	0.8025	0.1671	0	69.1976	0.8032	0.1579	0.1333	68.2048	0.8025	0.1671	0
Bothrops_oligolepis	topvars	M_4_F_pth_Set_topvars	topvars	8.6096	1.33651	0	0.333333	145.365	0	1	0	1.23958	0	0.666667	3	0.6233	0.8693	94	0.6599	10003	0.5021	1	0.3324	0.8249	0	5	0.4406	0.7566	0	10	0.4798	0.6999	0	52.2279	0.7045	0.3694	0	52.2279	0.7045	0.3694	0	54.1461	0.7055	0.3517	0.3667	52.2279	0.7045	0.3694	0
Bothrops_oligolepis	topvars	M_5_F_l_Set_topvars	topvars	8.0439	1.1824	0	0.333333	145.365	0	1	0	1.19325	0	0.666667	3	1.1808	1.8998	96	0.6526	10003	0.4395	1	0.2977	0.7069	0	5	0.3917	0.6565	0	10	0.4368	0.6102	0	53.5275	0.747	0.3777	0	53.5275	0.747	0.3777	0	56.4099	0.7521	0.3505	0.3667	53.5275	0.747	0.3777	0
Bothrops_oligolepis	topvars	M_5_F_lh_Set_topvars	topvars	7.3898	1.18247	0	0.333333	145.365	0	1	0	1.11652	0	1	3	1.8407	2.8677	120	0.752	10003	0.3188	1	0.2133	0.5586	0	5	0.288	0.4955	0	10	0.3301	0.4519	0	59.677	0.8089	0.2693	0	59.677	0.8089	0.2693	0	61.6779	0.8127	0.2505	0.2667	59.677	0.8089	0.2693	0
Bothrops_oligolepis	topvars	M_5_F_lp_Set_topvars	topvars	8.5731	1.17352	0	0.333333	145.365	0	1	0	1.42952	0	0.333333	3	0.6499	1.1062	82	0.716	10003	0.5048	1	0.3705	0.8121	0	5	0.4527	0.757	0	10	0.4855	0.7043	0	64.1912	0.7202	0.3122	0	64.1912	0.7202	0.3122	0	65.1318	0.7208	0.3032	0.2	64.1912	0.7202	0.3122	0
Bothrops_oligolepis	topvars	M_5_F_lph_Set_topvars	topvars	8.2062	1.18437	0	0.333333	145.365	0	1	0	1.35532	0	1	3	1.0161	1.7096	134	0.7198	10003	0.4458	1	0.3449	0.7212	0	5	0.4156	0.6703	0	10	0.4557	0.6245	0	66.2155	0.7529	0.2944	0	66.2155	0.7529	0.2944	0	66.2554	0.7529	0.294	0.2333	66.2155	0.7529	0.2944	0
Bothrops_oligolepis	topvars	M_5_F_lpt_Set_topvars	topvars	7.6105	1.17882	0	0.333333	145.365	0	1	0	1.18129	0	1	3	1.6309	2.6094	148	0.8176	10003	0.3246	1	0.2454	0.5738	0	5	0.311	0.5079	0	10	0.3686	0.4637	0	71.5714	0.8205	0.195	0	71.5714	0.8205	0.195	0	71.6043	0.8205	0.1947	0.1333	71.5714	0.8205	0.195	0
Bothrops_oligolepis	topvars	M_5_F_lpth_Set_topvars	topvars	7.9773	1.18593	0	0.333333	145.365	0	1	0	1.33954	0	1	3	1.2544	2.1285	162	0.7539	10003	0.3875	1	0.2831	0.643	0	5	0.3652	0.5876	0	10	0.4147	0.5438	0	67.7787	0.788	0.2617	0	67.7787	0.788	0.2617	0	68.5702	0.7886	0.2542	0.2	67.7787	0.788	0.2617	0
Bothrops_oligolepis	topvars	M_5_F_lt_Set_topvars	topvars	8.4956	1.17772	0	0.333333	145.365	0	1	0	1.17867	0	0.666667	3	0.729	1.1897	84	0.6002	10003	0.5018	1	0.3484	0.8063	0	5	0.4398	0.749	0	10	0.4808	0.6967	0	49.6145	0.7115	0.4271	0	49.6145	0.7115	0.4271	0	50.7483	0.7138	0.4166	0.5	49.6145	0.7115	0.4271	0
Bothrops_oligolepis	topvars	M_5_F_lth_Set_topvars	topvars	7.8014	1.19195	0	0.333333	145.365	0	1	0	1.18601	0	0.666667	3	1.433	2.4054	102	0.7033	10003	0.3805	1	0.2563	0.6296	0	5	0.3414	0.5759	0	10	0.3874	0.5321	0	56.9253	0.7835	0.3225	0	56.9253	0.7835	0.3225	0	59.1437	0.7874	0.3016	0.3333	56.9253	0.7835	0.3225	0
Bothrops_oligolepis	topvars	M_5_F_ph_Set_topvars	topvars	8.4941	1.1807	0	0.333333	145.365	0	1	0	1.3453	0	1	3	0.7338	1.0745	72	0.7208	10001.9	0.4535	1	0.326	0.7518	0	5	0.4139	0.6918	0	10	0.45	0.6387	0	58.3994	0.7298	0.3103	0	58.3994	0.7298	0.3103	0	58.4622	0.7299	0.3097	0.3667	58.3994	0.7298	0.3103	0
Bothrops_oligolepis	topvars	M_5_F_pt_Set_topvars	topvars	8.516	1.18901	0	0.333333	145.365	0	1	0	1.31645	0	1	3	0.7093	1.0588	80	0.7288	10003	0.4538	1	0.3182	0.7557	0	5	0.4072	0.6928	0	10	0.4454	0.6383	0	59.7401	0.7324	0.2908	0	59.7401	0.7324	0.2908	0	61.2248	0.7335	0.2767	0.2	59.7401	0.7324	0.2908	0
Bothrops_oligolepis	topvars	M_5_F_pth_Set_topvars	topvars	7.8707	1.19359	0	0.333333	145.365	0	1	0	1.70172	0	1	3	1.3777	2.0006	72	0.8309	10003	0.2883	1	0.2092	0.5362	0	5	0.2825	0.4678	0	10	0.3303	0.4199	0	65.5339	0.8127	0.1828	0	65.5339	0.8127	0.1828	0	66.3368	0.8131	0.1751	0.1667	65.5339	0.8127	0.1828	0
Bothrops_oligolepis	topvars	M_6_F_l_Set_topvars	topvars	8.0041	1.18333	0	0.333333	145.365	0	1	0	1.18767	0	0.666667	3	1.2212	2.106	106	0.7014	10003	0.3885	1	0.31	0.6554	0	5	0.3668	0.5941	0	10	0.4104	0.5494	0	62.9025	0.7828	0.32	0	62.9025	0.7828	0.32	0	63.9217	0.7843	0.3103	0.3667	62.9025	0.7828	0.32	0
Bothrops_oligolepis	topvars	M_6_F_lh_Set_topvars	topvars	7.8319	1.18883	0	0.333333	145.365	0	1	0	1.1944	0	0.666667	3	1.4009	2.2109	108	0.7039	10003	0.3838	1	0.297	0.6326	0	5	0.3623	0.5813	0	10	0.4049	0.5402	0	59.7975	0.7832	0.3168	0	59.7975	0.7832	0.3168	0	60.7945	0.7848	0.3074	0.3667	59.7975	0.7832	0.3168	0
Bothrops_oligolepis	topvars	M_6_F_lp_Set_topvars	topvars	8.606	1.15104	0	0.333333	145.365	0	1	0	1.19194	0	0.666667	3	0.6139	1.0586	76	0.6381	10003	0.5103	1	0.4268	0.8176	0	5	0.4893	0.7673	0	10	0.5166	0.7194	0	58.6961	0.7123	0.386	0	58.6961	0.7123	0.386	0	60.1233	0.7128	0.3721	0.4	58.6961	0.7123	0.386	0
Bothrops_oligolepis	topvars	M_6_F_lph_Set_topvars	topvars	8.7114	1.15729	0	0.333333	145.365	0	1	0	1.18256	0	1	3	0.5106	0.8967	62	0.6312	10002	0.5144	1	0.4613	0.8282	0	5	0.5031	0.7778	0	10	0.5258	0.7291	0	58.8329	0.71	0.3916	0	58.8329	0.71	0.3916	0	59.673	0.7102	0.3834	0.4333	58.8329	0.71	0.3916	0
Bothrops_oligolepis	topvars	M_6_F_lpt_Set_topvars	topvars	8.344	1.15238	0	0.333333	145.365	0	1	0	1.32355	0	1	3	0.8897	1.4938	102	0.7035	10003	0.451	1	0.3857	0.7297	0	5	0.4419	0.6805	0	10	0.4787	0.6363	0	65.5134	0.7483	0.3155	0	65.5134	0.7483	0.3155	0	66.3203	0.7486	0.3076	0.3	65.5134	0.7483	0.3155	0
Bothrops_oligolepis	topvars	M_6_F_lpth_Set_topvars	topvars	8.9621	1.14792	0	0.333333	145.365	0	1	0	1.19898	0	1	3	0.2541	0.4356	48	0.5704	10003	0.5733	1	0.5323	0.9088	0	5	0.5627	0.8623	0	10	0.5763	0.8124	0	53.4811	0.6721	0.4526	0	53.4811	0.6721	0.4526	0	53.5975	0.6721	0.4514	0.5	53.4811	0.6721	0.4526	0
Bothrops_oligolepis	topvars	M_6_F_lqp_Set_topvars	topvars	7.5871	1.18235	0	0.333333	145.365	0	1	0	1.09485	0	0.666667	3	1.6416	2.7617	144	0.7499	10003	0.323	1	0.2155	0.5481	0	5	0.3119	0.4896	0	10	0.3749	0.4513	0	67.9065	0.8233	0.2692	0	67.9065	0.8233	0.2692	0	69.0863	0.8242	0.2582	0.3	67.9065	0.8233	0.2692	0
Bothrops_oligolepis	topvars	M_6_F_lqph_Set_topvars	topvars	8.9053	1.18668	0	0.333333	145.365	0	1	0	1.19125	0	0.666667	3	0.313	0.5784	72	0.5845	10003	0.56	1	0.3536	0.8845	0	5	0.5033	0.8262	0	10	0.5476	0.772	0	48.6445	0.6843	0.4592	0	48.6445	0.6843	0.4592	0	53.2678	0.6875	0.4165	0.4	48.6445	0.6843	0.4592	0
Bothrops_oligolepis	topvars	M_6_F_lqpt_Set_topvars	topvars	8.4084	1.1857	0	0.333333	145.365	0	1	0	1.17603	0	0.666667	3	0.815	1.4152	78	0.6463	10003	0.4468	1	0.2847	0.7332	0	5	0.4093	0.6695	0	10	0.462	0.6199	0	56.6216	0.7527	0.3777	0	56.6216	0.7527	0.3777	0	57.674	0.7534	0.3678	0.4334	56.6216	0.7527	0.3777	0
Bothrops_oligolepis	topvars	M_6_F_lqpth_Set_topvars	topvars	8.5784	1.17084	0	0.333333	145.365	0	1	0	1.24354	0	0.666667	3	0.6398	1.1432	88	0.7212	10003	0.5031	1	0.3347	0.8034	0	5	0.4612	0.7475	0	10	0.5051	0.6979	0	65.0689	0.7218	0.3059	0	65.0689	0.7218	0.3059	0	66.5742	0.7226	0.292	0.4	65.0689	0.7218	0.3059	0
Bothrops_oligolepis	topvars	M_6_F_lt_Set_topvars	topvars	8.0603	1.19235	0	0.333333	145.365	0	1	0	1.19833	0	0.666667	3	1.1702	1.9949	100	0.7041	10001.8	0.3886	1	0.2797	0.6625	0	5	0.3528	0.5947	0	10	0.405	0.5467	0	59.2522	0.7831	0.3264	0	59.2522	0.7831	0.3264	0	63.1087	0.7878	0.2897	0.2667	59.2522	0.7831	0.3264	0
Bothrops_oligolepis	topvars	M_6_F_lth_Set_topvars	topvars	7.5448	1.18978	0	0.333333	145.365	0	1	0	1.00045	0	1	3	1.6915	2.8647	116	0.7484	10003	0.3249	1	0.2589	0.5525	0	5	0.3158	0.4994	0	10	0.366	0.4621	0	67.4584	0.8192	0.2675	0	67.4584	0.8192	0.2675	0	67.701	0.8195	0.2651	0.3333	67.4584	0.8192	0.2675	0
Bothrops_oligolepis	topvars	M_6_F_ph_Set_topvars	topvars	8.568	1.16041	0	0.333333	145.365	0	1	0	1.15451	0	1	3	0.6571	0.9753	58	0.6759	10003	0.4626	1	0.4169	0.7664	0	5	0.4602	0.7105	0	10	0.4857	0.6618	0	58.3913	0.7218	0.3397	0	58.3913	0.7218	0.3397	0	58.4888	0.7218	0.3388	0.3333	58.3913	0.7218	0.3397	0
Bothrops_oligolepis	topvars	M_6_F_pt_Set_topvars	topvars	8.3571	1.14702	0	0.333333	145.365	0	1	0	1.31107	0	1	3	0.8731	1.3417	68	0.7339	10003	0.4053	1	0.3221	0.6946	0	5	0.3909	0.6299	0	10	0.4301	0.5799	0	61.4207	0.7616	0.284	0	61.4207	0.7616	0.284	0	62.2217	0.762	0.2762	0.3	61.4207	0.7616	0.284	0
Bothrops_oligolepis	topvars	M_6_F_pth_Set_topvars	topvars	8.6191	1.14524	0	0.333333	145.365	0	1	0	1.23722	0	1	3	0.6032	0.9306	56	0.6825	10003	0.4661	1	0.409	0.7785	0	5	0.4574	0.7181	0	10	0.4838	0.6669	0	58.6501	0.724	0.3375	0	58.6501	0.724	0.3375	0	59.4582	0.7242	0.3296	0.3333	58.6501	0.724	0.3375	0
Bothrops_oligolepis	topvars	M_6_F_qp_Set_topvars	topvars	8.0205	1.17108	0	0.333333	145.365	0	1	0	1.19285	0	0.666667	3	1.2025	1.9474	116	0.7062	10002.2	0.3848	1	0.244	0.6555	0	5	0.3528	0.586	0	10	0.4026	0.5376	0	60.1718	0.7879	0.3236	0	60.1718	0.7879	0.3236	0	63.4292	0.7896	0.2932	0.3	60.1718	0.7879	0.3236	0
Bothrops_oligolepis	topvars	M_6_F_qph_Set_topvars	topvars	8.6508	1.18788	0	0.333333	145.365	0	1	0	1.18029	0	0.666667	3	0.5691	1.0247	72	0.6124	10003	0.5041	1	0.3248	0.8058	0	5	0.4586	0.7476	0	10	0.5108	0.697	0	52.9463	0.7181	0.4246	0	52.9463	0.7181	0.4246	0	56.104	0.72	0.3952	0.4333	52.9463	0.7181	0.4246	0
Bothrops_oligolepis	topvars	M_6_F_qpt_Set_topvars	topvars	8.5569	1.19362	0	0.333333	145.365	0	1	0	1.20914	0	0.666667	3	0.6602	1.1131	108	0.6362	10003	0.5015	1	0.3212	0.8169	0	5	0.4518	0.7506	0	10	0.4918	0.6975	0	53.6645	0.7183	0.4021	0	53.6645	0.7183	0.4021	0	56.0208	0.7197	0.3802	0.3667	53.6645	0.7183	0.4021	0
Bothrops_oligolepis	topvars	M_6_F_qpth_Set_topvars	topvars	8.3767	1.18261	0	0.333333	145.365	0	1	0	1.18545	0	0.333333	3	0.8488	1.4604	78	0.6525	10003	0.4449	1	0.2744	0.7244	0	5	0.4087	0.6633	0	10	0.4688	0.6152	0	57.005	0.7534	0.3738	0	57.005	0.7534	0.3738	0	58.3103	0.7544	0.3617	0.4334	57.005	0.7534	0.3738	0
Bothrops_oligolepis	topvars	M_8_F_lqp_Set_topvars	topvars	8.208	1.18868	0	0.333333	145.365	0	1	0	1.18482	0	0.666667	3	1.0231	1.784	114	0.705	10002.1	0.3984	1	0.2995	0.6863	0	5	0.3817	0.6137	0	10	0.4247	0.5641	0	64.136	0.7842	0.3195	0	64.136	0.7842	0.3195	0	66.1002	0.7847	0.3006	0.3333	64.136	0.7842	0.3195	0
Bothrops_oligolepis	topvars	M_8_F_lqph_Set_topvars	topvars	7.728	1.16339	0	0.333333	145.365	0	1	0	1.53771	0	1	3	1.5064	2.6757	132	0.7998	10003	0.283	1	0.2029	0.5362	0	5	0.2793	0.4552	0	10	0.3359	0.408	0	73.4511	0.8558	0.2133	0	73.4511	0.8558	0.2133	0	73.5972	0.8559	0.2119	0.2667	73.4511	0.8558	0.2133	0
Bothrops_oligolepis	topvars	M_8_F_lqpt_Set_topvars	topvars	8.9909	1.18476	0	0.333333	145.365	0	1	0	1.18969	0	0.333333	3	0.2266	0.4371	72	0.5477	10003	0.5728	1	0.4535	0.9092	0	5	0.5435	0.8558	0	10	0.5696	0.8028	0	48.7974	0.6763	0.4908	0	48.7974	0.6763	0.4908	0	52.5794	0.6774	0.4543	0.4667	48.7974	0.6763	0.4908	0
Bothrops_oligolepis	topvars	M_8_F_lqpth_Set_topvars	topvars	8.3484	1.18286	0	0.333333	145.365	0	1	0	1.21725	0	0.666667	3	0.8747	1.4684	102	0.6598	10003	0.4511	1	0.3459	0.7473	0	5	0.4298	0.6839	0	10	0.4677	0.6346	0	58.3607	0.7486	0.3744	0	58.3607	0.7486	0.3744	0	62.2107	0.7496	0.3372	0.3333	58.3607	0.7486	0.3744	0
Bothrops_oligolepis	topvars	M_8_F_qp_Set_topvars	topvars	8.2863	1.17487	0	0.333333	145.365	0	1	0	1.18287	0	1	3	0.9411	1.6354	76	0.7006	10003	0.4005	1	0.3079	0.6808	0	5	0.3883	0.6156	0	10	0.4365	0.5674	0	63.7798	0.7825	0.324	0	63.7798	0.7825	0.324	0	65.734	0.7831	0.3052	0.3333	63.7798	0.7825	0.324	0
Bothrops_oligolepis	topvars	M_8_F_qph_Set_topvars	topvars	8.3408	1.18451	0	0.333333	145.365	0	1	0	1.17503	0	1	3	0.8842	1.5979	76	0.6941	10003	0.4039	1	0.3128	0.6921	0	5	0.3908	0.6238	0	10	0.4358	0.5736	0	63.9149	0.7826	0.3284	0	63.9149	0.7826	0.3284	0	64.9622	0.783	0.3184	0.3667	63.9149	0.7826	0.3284	0
Bothrops_oligolepis	topvars	M_8_F_qpt_Set_topvars	topvars	8.1815	1.18012	0	0.333333	145.365	0	1	0	1.17449	0	0.666667	3	1.0435	1.9035	104	0.7032	10003	0.3957	1	0.3047	0.6689	0	5	0.3841	0.6065	0	10	0.4284	0.5603	0	64.3156	0.7843	0.318	0	64.3156	0.7843	0.318	0	65.4191	0.7846	0.3074	0.3667	64.3156	0.7843	0.318	0
Bothrops_oligolepis	topvars	M_8_F_qpth_Set_topvars	topvars	8.1445	1.17749	0	0.333333	145.365	0	1	0	1.11281	0	1	3	1.0835	2.0054	94	0.7491	10003	0.3489	1	0.2513	0.6293	0	5	0.3337	0.5503	0	10	0.388	0.499	0	68.4151	0.8191	0.274	0	68.4151	0.8191	0.274	0	70.5186	0.8196	0.2537	0.2667	68.4151	0.8191	0.274	0
Bothrops_osbornei	all	M_0.1_F_lq_Set_bioc	bioclim	6.0401	1.98427	0	0	365.599	0	0.278964	10	1.98817	0	0	13	2.9966	3.4026	500	0.9917	10012.4	0.0259	1	0.011	0.1565	0	5	0.0537	0.0819	0	10	0.123	0.0521	0.0154	21.5009	0.3246	0.028	0	31.3416	0.5004	0.0178	0.0615	21.5034	0.3246	0.028	0.0154	21.5009	0.3246	0.028	0
Bothrops_osbornei	all	M_0.1_F_lq_Set_topvars	topvars	5.6037	1.98386	0	0	365.599	0	0.278964	10	1.98558	0	0	13	3.3322	3.7708	500	0.9943	10013	0.0168	1	0.0141	0.0907	0	5	0.0728	0.0464	0	10	0.1563	0.0309	0.0077	18.0068	0.2934	0.021	0	31.1671	0.499	0.0139	0.0615	18.0068	0.2934	0.021	0	18.0068	0.2934	0.021	0
Bothrops_osbornei	all	M_0.2_F_lq_Set_bioc	bioclim	6.3451	1.9813	0	0	367.13	1.53043	0.129784	10	1.98103	0	0	13	2.6727	3.2063	498	0.9902	10012.2	0.0342	1	0.0121	0.1998	0	5	0.0599	0.1064	0	10	0.1277	0.0688	0.0077	23.9114	0.3693	0.0382	0	31.1168	0.5066	0.0229	0.0384	24.2731	0.3738	0.0353	0.0231	26.9674	0.4252	0.0297	0.0077
Bothrops_osbornei	all	M_0.2_F_lq_Set_topvars	topvars	6.4419	1.98174	0	0	367.13	1.53043	0.129784	10	1.97992	0	0	13	2.5781	3.1135	500	0.9901	10010.1	0.0352	1	0.01	0.2153	0	5	0.051	0.1112	0	10	0.1113	0.0709	0	23.4958	0.3522	0.033	0	29.8679	0.4772	0.0246	0.0538	23.4993	0.3522	0.033	0.0231	23.4958	0.3522	0.033	0
Bothrops_osbornei	bioclim	M_0.1_F_lq_Set_bioc	bioclim	5.9479	1.98395	0	0	365.599	0	0.557928	10	1.98659	0	0	13	3.0071	3.4785	500	0.9922	10012.4	0.0233	1	0.0113	0.129	0	5	0.0588	0.0678	0	10	0.1288	0.0442	0.0154	18.0064	0.2753	0.0321	0	28.6457	0.4677	0.017	0.0615	18.218	0.2777	0.0303	0.0154	21.379	0.3376	0.0243	0.0077
Bothrops_osbornei	bioclim	M_0.2_F_lq_Set_bioc	bioclim	6.1085	1.98147	0	0	367.13	1.53043	0.259568	10	1.98034	0	0	13	2.8633	3.4285	500	0.9923	10011.9	0.0267	1	0.0102	0.1669	0	5	0.0566	0.0843	0	10	0.1244	0.053	0.0077	22.0368	0.3234	0.0334	0	41.7091	0.6539	0.0127	0.0692	22.0428	0.3234	0.0334	0.0384	22.0368	0.3234	0.0334	0
Bothrops_osbornei	topvars	M_0.1_F_lq_Set_topvars	topvars	6.0614	1.98382	0	0	365.599	0	0.557928	10	1.98563	0	0	13	2.9414	3.3615	500	0.9918	10013	0.025	1	0.0107	0.1448	0	5	0.0561	0.0738	0	10	0.1253	0.0478	0	19.2115	0.2925	0.0303	0	32.0561	0.5251	0.0176	0.0538	19.2175	0.2926	0.0303	0.0154	19.2115	0.2925	0.0303	0
Bothrops_osbornei	topvars	M_0.2_F_lq_Set_topvars	topvars	6.1951	1.9813	0	0	367.13	1.53043	0.259568	10	1.98032	0	0	13	2.7907	3.3667	500	0.9919	10011.4	0.0278	1	0.0091	0.1714	0	5	0.0534	0.0866	0	10	0.1167	0.0552	0.0077	20.3633	0.2893	0.0342	0	30.0587	0.4672	0.021	0.0461	20.3727	0.2896	0.0342	0.0308	20.3633	0.2893	0.0342	0
Bothrops_pauloensis	all	M_2_F_lpt_Set_topvars	topvars	8.1725	1.58595	0	0.0425532	9340.23	0	0.968651	44	1.74507	0	0	260	0.7805	1.0322	490	0.92	10260	0.2019	1	0.0263	0.6846	0	5	0.1002	0.4366	0.0088	10	0.1975	0.3235	0.025	3.108	0.0628	0.5334	0	25.9741	0.442	0.1777	0.0989	31.5559	0.5125	0.1472	0.1462	26.7381	0.4537	0.1735	0.0919
Bothrops_pauloensis	bioclim	M_2_F_lt_Set_bioc	bioclim	8.3221	1.61357	0	0.0319149	9385.58	1.79392	1	29	1.7697	0	0	260	0.7401	0.9791	414	0.9188	10259.2	0.235	1	0.0334	0.7429	0	5	0.1113	0.5004	0.0073	10	0.2055	0.3788	0.0161	3.4741	0.0766	0.5787	0	27.8705	0.4685	0.1935	0.0981	34.7718	0.556	0.1543	0.1542	29.9588	0.491	0.1832	0.0969
Bothrops_pauloensis	bioclim	M_2_F_pt_Set_bioc	bioclim	8.3629	1.64088	0	0.0319149	9384.18	0.397099	0.506533	33	1.7206	0	0	260	0.6593	0.9024	486	0.9183	10259.2	0.2447	1	0.0335	0.7494	0.0011	5	0.1101	0.4958	0.005	10	0.2211	0.3754	0.0134	2.7895	0.0649	0.6202	0	30.0947	0.5127	0.1849	0.0977	37.2154	0.6177	0.1487	0.1489	28.3532	0.4914	0.1966	0.075
Bothrops_pauloensis	bioclim	M_2_F_qt_Set_bioc	bioclim	8.3178	1.61383	0	0.0319149	9385.67	1.8783	0.489454	30	1.75326	0	0	260	0.71	0.957	338	0.9138	10260	0.2341	1	0.032	0.7425	0	5	0.1072	0.4945	0.0069	10	0.2046	0.3713	0.0219	3.6341	0.0804	0.559	0	27.8768	0.481	0.1931	0.0988	34.2011	0.5659	0.1581	0.1607	26.72	0.4648	0.2005	0.0773
Bothrops_pauloensis	bioclim	M_2_F_th_Set_bioc	bioclim	8.2328	1.62672	0	0.0212766	9383.79	0	0.381871	36	1.72247	0	0	260	0.7098	0.9389	426	0.9196	10260	0.2152	1	0.0306	0.6781	0	5	0.1099	0.4391	0.0042	10	0.2215	0.3331	0.0188	4.0581	0.0854	0.4947	0	27.9887	0.4846	0.1769	0.0985	34.1855	0.5645	0.1463	0.1469	27.3546	0.4734	0.1822	0.0827
Bothrops_pauloensis	topvars	M_2_F_lpt_Set_topvars	topvars	8.1517	1.58149	0	0.0425532	9340.23	0	0.968651	44	1.75101	0	0	260	0.7982	1.0437	494	0.9223	10260	0.1965	1	0.0268	0.6887	0.0004	5	0.0907	0.4391	0.0058	10	0.1826	0.3172	0.0208	3.7721	0.0686	0.5108	0	25.4338	0.4463	0.1734	0.1	30.8885	0.5182	0.1443	0.1431	23.533	0.4203	0.1864	0.0796
Bothrops_pictus	all	M_0.6_F_lqpt_Set_bioc	bioclim	7.9689	1.64867	0	0	556.353	0	0.240361	5	1.63207	0	0	14	1.592	2.398	216	0.9152	10013	0.1717	1	0.0393	0.6396	0	5	0.0825	0.4365	0.0286	10	0.1474	0.3061	0.0714	6.5605	0.1002	0.3925	0	21.2759	0.3076	0.2319	0.0643	26.0213	0.3913	0.1626	0.15	30.6441	0.4367	0.1706	0.0786
Bothrops_pictus	all	M_0.6_F_qpt_Set_bioc	bioclim	7.9158	1.64857	0	0	556.353	0	0.240361	5	1.62793	0	0	14	1.6675	2.5417	210	0.9192	10014	0.1631	1	0.0324	0.6374	0	5	0.0747	0.4215	0.0143	10	0.1465	0.2924	0.0929	6.8842	0.0936	0.3726	0	16.1564	0.2482	0.2441	0.05	21.9932	0.3469	0.1803	0.1786	39.9695	0.5592	0.126	0.1214
Bothrops_pictus	all	M_0.7_F_lqpt_Set_bioc	bioclim	8.0709	1.65143	0	0	557.876	1.52279	0.112252	5	1.65556	0	0	14	1.4766	2.104	164	0.8996	10014	0.1896	1	0.0465	0.6701	0	5	0.091	0.4815	0.0071	10	0.1455	0.3448	0.05	9.6443	0.1467	0.3701	0	16.0739	0.2586	0.2561	0.0643	20.4847	0.3312	0.2091	0.2143	25.895	0.411	0.1863	0.1143
Bothrops_pictus	all	M_0.7_F_qpt_Set_bioc	bioclim	8.0173	1.65768	0	0	557.876	1.52279	0.112252	5	1.63616	0	0	14	1.6045	2.2764	208	0.8945	10013.6	0.185	1	0.0461	0.6664	0	5	0.0958	0.4891	0.0143	10	0.143	0.3564	0.0571	9.0483	0.1484	0.3999	0	15.0783	0.2462	0.2743	0.0428	20.7745	0.3415	0.2133	0.2072	29.4953	0.4109	0.1884	0.1143
Bothrops_pictus	bioclim	M_0.6_F_lqpt_Set_bioc	bioclim	7.9966	1.64454	0	0	556.353	0	0.240434	5	1.65168	0	0	14	1.5877	2.3173	186	0.9146	10014	0.1764	1	0.0407	0.6487	0	5	0.0851	0.4598	0	10	0.1448	0.3274	0.05	12.4319	0.1834	0.3383	0	17.5622	0.2648	0.2473	0.0571	22.992	0.3451	0.1888	0.1857	33.7015	0.4853	0.1579	0.1071
Bothrops_pictus	bioclim	M_0.6_F_qpt_Set_bioc	bioclim	7.8978	1.64926	0	0	556.353	0	0.240434	5	1.64622	0	0	14	1.7312	2.4924	200	0.9186	10014	0.1697	1	0.0412	0.5985	0	5	0.0873	0.4259	0.0071	10	0.1473	0.3035	0.0571	10.3661	0.1352	0.3413	0	17.5573	0.2653	0.2294	0.0571	24.4176	0.3667	0.1683	0.1572	33.9976	0.4769	0.1462	0.1
Bothrops_pictus	bioclim	M_0.7_F_lqpt_Set_bioc	bioclim	8.0533	1.6551	0	0	557.876	1.52279	0.112286	5	1.63437	0	0	14	1.5425	2.195	212	0.9042	10014	0.1888	1	0.0466	0.6202	0	5	0.1019	0.4364	0	10	0.1729	0.3282	0.0929	9.2123	0.1553	0.3508	0	14.2764	0.25	0.2679	0.0571	19.9546	0.3425	0.2084	0.2	24.5337	0.334	0.2111	0.0857
Bothrops_pictus	bioclim	M_0.7_F_qpt_Set_bioc	bioclim	7.988	1.6516	0	0	557.876	1.52279	0.112286	5	1.6448	0	0	14	1.6221	2.2795	196	0.9014	10014	0.185	1	0.0462	0.6064	0	5	0.0989	0.4417	0.0143	10	0.1541	0.3209	0.05	10.2032	0.1386	0.3681	0	16.7057	0.2598	0.2454	0.0571	22.7253	0.3787	0.1862	0.1572	26.3951	0.3874	0.1955	0.0786
Bothrops_pictus	topvars	M_2_F_l_Set_topvars	topvars	8.1066	1.61965	0	0	575.581	0.713432	0.0664299	7	1.6086	0	0	14	1.3243	1.9391	96	0.9004	10014	0.2043	1	0.045	0.6523	0	5	0.1135	0.4699	0.0214	10	0.1784	0.3572	0.0429	9.8188	0.1719	0.372	0	19.5024	0.3048	0.2563	0.0643	25.0409	0.385	0.1863	0.1857	31.1425	0.4591	0.1832	0.0929
Bothrops_pictus	topvars	M_4_F_lp_Set_topvars	topvars	8.6987	1.58488	0	0	576.192	1.32433	0.048945	4	1.57592	0	0	14	0.7746	1.2122	106	0.809	10014	0.388	1	0.0977	0.7221	0	5	0.2857	0.5982	0	10	0.4001	0.5238	0.0143	16.6293	0.481	0.4579	0	29.6979	0.6011	0.3636	0.0428	42.2129	0.6783	0.27	0.2571	39.1181	0.6458	0.2929	0.0786
Bothrops_pictus	topvars	M_4_F_lpt_Set_topvars	topvars	8.7899	1.58149	0	0	576.192	1.32423	0.0489475	4	1.5623	0	0	14	0.6523	1.0717	114	0.8166	10012.9	0.411	1	0.1039	0.7536	0	5	0.3018	0.6286	0	10	0.4188	0.553	0	18.7751	0.5194	0.4748	0	28.5284	0.6027	0.3926	0.05	50.6465	0.6886	0.2355	0.2286	52.8548	0.6891	0.2273	0.1357
Bothrops_pictus	topvars	M_4_F_pt_Set_topvars	topvars	8.8559	1.59253	0	0	576.192	1.32424	0.0489474	4	1.51047	0	0.125	14	0.5452	0.9859	110	0.8161	10014	0.4372	1	0.1166	0.7966	0	5	0.3154	0.6733	0	10	0.428	0.595	0	17.351	0.5021	0.5132	0	23.2018	0.558	0.4548	0.05	50.6892	0.6831	0.2515	0.2286	45.5574	0.6364	0.2917	0.1
Bothrops_pictus	topvars	M_5_F_lp_Set_topvars	topvars	8.7796	1.24511	0	0	574.867	5.86513e-06	0.0949035	3	1.5581	0	0	14	0.694	1.0593	108	0.799	10014	0.4153	1	0.1061	0.7371	0	5	0.3044	0.6143	0	10	0.4416	0.5432	0	18.3643	0.5441	0.4654	0	28.9183	0.6213	0.3966	0.0428	45.8803	0.6959	0.2794	0.2643	41.8953	0.6735	0.3079	0.1
Bothrops_pictus	topvars	M_5_F_lpt_Set_topvars	topvars	8.8671	1.24511	0	0	574.867	5.86513e-06	0.0949035	3	1.50732	0	0	14	0.5687	0.9047	102	0.7547	10012.9	0.4431	1	0.1104	0.7784	0	5	0.3254	0.6555	0	10	0.4566	0.5827	0	20.9246	0.5644	0.4933	0	32.0483	0.6386	0.4107	0.05	45.4343	0.7027	0.3187	0.3071	37.4425	0.6494	0.3828	0.0571
Bothrops_pictus	topvars	M_5_F_lqp_Set_topvars	topvars	8.7748	1.32645	0	0	574.867	0	0.0949038	3	1.58703	0	0	14	0.636	1.1337	118	0.8318	10014	0.4165	1	0.1018	0.7657	0	5	0.2962	0.6363	0	10	0.419	0.5599	0	26.0114	0.5831	0.4372	0	37.1521	0.6574	0.3498	0.0428	53.107	0.722	0.2392	0.2286	52.273	0.7086	0.2552	0.0857
Bothrops_pictus	topvars	M_5_F_lqpt_Set_topvars	topvars	8.839	1.32688	0	0	574.867	0	0.0949038	3	1.47912	0	0	14	0.5878	1.0052	120	0.7846	10013.3	0.4336	1	0.1099	0.7828	0	5	0.3058	0.6521	0	10	0.4438	0.5756	0	22.478	0.5778	0.4661	0	29.5138	0.6221	0.4144	0.0571	44.1914	0.6864	0.3063	0.2786	38.4634	0.6444	0.3453	0.0643
Bothrops_pictus	topvars	M_5_F_pt_Set_topvars	topvars	8.8685	1.24583	0	0	574.867	3.28304e-07	0.0949037	3	1.53716	0	0.125	14	0.549	0.948	110	0.7776	10013.3	0.4445	1	0.117	0.7934	0	5	0.316	0.6684	0	10	0.4426	0.5917	0	21.8336	0.5688	0.4806	0	29.0873	0.622	0.426	0.0571	46.812	0.6968	0.2984	0.2714	43.415	0.6851	0.3322	0.0929
Bothrops_pictus	topvars	M_5_F_qp_Set_topvars	topvars	8.8761	1.32452	0	0	574.867	3.41361e-07	0.0949037	3	1.53514	0	0	14	0.5192	0.9363	124	0.7652	10014	0.448	1	0.1102	0.81	0	5	0.3064	0.6753	0	10	0.4454	0.5963	0	20.0467	0.5617	0.4957	0	24.7698	0.6023	0.4584	0.0428	46.9163	0.6931	0.2995	0.3072	35.9422	0.6413	0.3777	0.0643
Bothrops_pictus	topvars	M_5_F_qpt_Set_topvars	topvars	8.9417	1.32726	0	0	574.867	3.41361e-07	0.0949037	3	1.41063	0	0	14	0.4727	0.7363	100	0.706	10014	0.4783	1	0.129	0.8088	0	5	0.3505	0.693	0	10	0.493	0.6238	0	18.0504	0.5782	0.5602	0	23.0938	0.6179	0.5169	0.05	44.9956	0.6914	0.3566	0.3428	29.8529	0.6384	0.4726	0.0643
Bothrops_pubescens	all	M_2_F_lqpt_Set_topo	topo	8.8657	1.09794	0	0.0606061	13788.7	1.80758	1	31	1.09917	0	0.115385	415	0.4494	0.6161	316	0.7776	10410.3	0.4134	1	0.1035	0.8646	0.0074	5	0.2404	0.7204	0.04	10	0.3179	0.6174	0.092	0.3462	0.053	0.9216	0	10.9872	0.3256	0.6006	0.0976	36.7898	0.5608	0.2959	0.2962	39.2396	0.5778	0.2796	0.2925
Bothrops_pubescens	all	M_2_F_lqt_Set_topo	topo	8.8746	1.09405	0	0.0606061	13786.9	0	1	28	1.08623	0	0.115385	415	0.441	0.5993	268	0.7771	10414	0.4172	1	0.1036	0.8678	0.0096	5	0.2434	0.7246	0.053	10	0.3225	0.6221	0.0937	0.3882	0.0575	0.9265	0	11.179	0.3328	0.6033	0.0976	37.2195	0.5647	0.2938	0.294	38.8348	0.5761	0.2829	0.2896
Bothrops_pubescens	bioclim	M_6_F_h_Set_bioc	bioclim	8.6725	1.20813	0	0.0757576	13601.1	0	1	37	1.30907	0	0.0384615	415	0.5373	0.7593	272	0.8116	10411.9	0.3408	1	0.0702	0.7274	0.0036	5	0.1916	0.5676	0.0275	10	0.3325	0.4716	0.0641	0.6361	0.0495	0.7669	0	14.6764	0.432	0.4187	0.0971	35.9913	0.5915	0.2588	0.2593	27.7195	0.5471	0.3159	0.1735
Bothrops_pubescens	topvars	M_2_F_lqph_Set_topvars	topvars	8.3325	1.29239	0	0.0833333	13409.9	0	1	74	1.39215	0	0.115385	415	0.874	1.0567	500	0.8631	10409.2	0.2417	1	0.0412	0.6253	0.0125	5	0.1613	0.4496	0.0311	10	0.2868	0.3707	0.054	0.2544	0.0145	0.7428	0	16.0418	0.3674	0.3109	0.0988	28.3644	0.4832	0.2219	0.2217	15.6775	0.3597	0.3154	0.0865
Bothrops_pulcher	all	M_0.1_F_l_Set_bioc	bioclim	8.4494	1.48584	0	0	485.566	1.90441	0.54628	5	1.54668	0	0	17	0.7632	0.8083	134	0.8383	10015.3	0.2801	1	0.0524	0.8196	0.0059	5	0.1345	0.6084	0.0235	10	0.2124	0.4819	0.0588	8.0451	0.1674	0.5672	0	14.9604	0.2683	0.4032	0.0588	27.1466	0.4065	0.2595	0.2588	31.4599	0.4513	0.2444	0.1765
Bothrops_pulcher	all	M_0.3_F_l_Set_bioc	bioclim	8.7543	1.48268	0	0	483.662	0	0.529822	4	1.45453	0	0.5	17	0.4778	0.5592	98	0.7926	10017	0.3859	1	0.0972	0.8922	0	5	0.192	0.722	0.0059	10	0.2692	0.5989	0.0235	12.8612	0.2956	0.553	0	19.4693	0.3796	0.4481	0.047	32.745	0.5047	0.3031	0.2882	25.2073	0.4344	0.3856	0.0882
Bothrops_pulcher	all	M_0.4_F_l_Set_bioc	bioclim	8.7151	1.47968	0	0	483.929	0.267108	0.31236	4	1.47676	0	0	17	0.5238	0.6222	110	0.809	10017	0.3679	1	0.08	0.89	0	5	0.1736	0.701	0.0176	10	0.2605	0.5734	0.0353	11.1435	0.2667	0.5733	0	21.03	0.3901	0.4112	0.0353	31.3641	0.493	0.2994	0.3	26.7554	0.4386	0.3537	0.0823
Bothrops_pulcher	all	M_0.5_F_l_Set_bioc	bioclim	8.6704	1.47968	0	0	484.213	0.550734	0.211671	4	1.49502	0	0	17	0.5915	0.7147	106	0.8376	10014.1	0.3481	1	0.088	0.9004	0	5	0.1665	0.7187	0	10	0.24	0.5891	0.0235	14.5071	0.28	0.5195	0	22.015	0.362	0.3947	0.0529	32.8361	0.4624	0.2706	0.2882	30.2867	0.4421	0.3105	0.0941
Bothrops_pulcher	all	M_0.5_F_lqp_Set_bioc	bioclim	8.5185	1.48755	0	0	484.717	1.05555	0.140588	5	1.54251	0	0.5	17	0.6577	0.9201	232	0.8582	10016.1	0.3036	1	0.0582	0.7911	0	5	0.1603	0.6009	0.0294	10	0.2469	0.4886	0.0353	10.2095	0.235	0.5002	0	23.8934	0.3918	0.3352	0.0412	36.0026	0.5178	0.2147	0.2177	38.8485	0.5399	0.2094	0.1117
Bothrops_pulcher	all	M_0.6_F_l_Set_bioc	bioclim	8.6978	1.46854	0	0	484.513	0.850947	0.135319	4	1.44742	0	0	17	0.5529	0.675	102	0.8169	10015.9	0.3639	1	0.0872	0.8968	0	5	0.1719	0.7111	0	10	0.251	0.5807	0.0118	15.5822	0.3223	0.486	0	18.925	0.3604	0.4395	0.0235	32.6195	0.4957	0.286	0.2882	33.4505	0.5031	0.308	0.1176
Bothrops_pulcher	all	M_0.7_F_l_Set_bioc	bioclim	8.7369	1.46618	0	0	484.83	1.16765	0.0959477	4	1.43781	0	0	17	0.5159	0.6599	92	0.8158	10016.1	0.3767	1	0.097	0.9078	0	5	0.1864	0.7358	0.0059	10	0.2571	0.6087	0.0412	10.8358	0.2611	0.5993	0	19.2157	0.3578	0.46	0.0529	34.2163	0.4963	0.2836	0.2823	27.5047	0.4366	0.3603	0.0882
Bothrops_pulcher	all	M_0.8_F_l_Set_bioc	bioclim	8.7065	1.4565	0	0	485.163	1.50077	0.072033	4	1.45621	0	0	17	0.5481	0.6955	94	0.8229	10013.3	0.3642	1	0.0852	0.8967	0	5	0.1747	0.7146	0	10	0.2521	0.5869	0.0235	13.9828	0.2946	0.5301	0	19.7426	0.3637	0.4394	0.047	33.1636	0.4922	0.281	0.2882	31.8867	0.473	0.3067	0.1117
Bothrops_pulcher	all	M_0.8_F_lqp_Set_bioc	bioclim	8.7668	1.47228	0	0	483.922	0.259684	0.10443	4	1.39582	0	1	17	0.4712	0.6295	134	0.8004	10017	0.3898	1	0.0934	0.8978	0	5	0.1852	0.7185	0	10	0.2643	0.5899	0.0059	19.4519	0.3982	0.4491	0	25.2744	0.4567	0.3679	0.0353	33.8498	0.5496	0.2876	0.2941	27.6308	0.4849	0.3436	0.0412
Bothrops_pulcher	all	M_0.8_F_qp_Set_bioc	bioclim	8.6138	1.4761	0	0	483.682	0.0202426	0.130959	4	1.46481	0	0.5	17	0.6235	0.8395	136	0.8489	10015.8	0.3351	1	0.074	0.8689	0	5	0.157	0.6707	0	10	0.2356	0.5396	0.0059	15.4143	0.3048	0.4451	0	22.2202	0.3789	0.3579	0.0353	33.1607	0.5004	0.2472	0.2471	26.487	0.429	0.309	0.0647
Bothrops_pulcher	all	M_0.9_F_l_Set_bioc	bioclim	8.6583	1.45461	0	0	485.512	1.85038	0.0450834	4	1.55267	0	0	17	0.5958	0.7693	98	0.8483	10017	0.3542	1	0.0932	0.9001	0	5	0.1702	0.7203	0.0059	10	0.2403	0.5899	0.0176	14.7681	0.2875	0.5124	0	25.4883	0.4069	0.3615	0.047	34.5418	0.4883	0.2616	0.2647	40.2026	0.5481	0.2474	0.1353
Bothrops_pulcher	all	M_0.9_F_qp_Set_bioc	bioclim	8.7251	1.47313	0	0	484.211	0.548664	0.0794685	4	1.42497	0	1	17	0.51	0.7258	130	0.8356	10014	0.3728	1	0.0943	0.9016	0	5	0.1749	0.7247	0	10	0.2454	0.5909	0.0059	17.6722	0.3376	0.4564	0	27.6946	0.4601	0.3284	0.0588	33.9188	0.5267	0.2729	0.2588	27.4755	0.4545	0.3319	0.047
Bothrops_pulcher	all	M_1_F_qp_Set_bioc	bioclim	8.6788	1.46982	0	0	484.771	1.10902	0.0541615	4	1.46705	0	0.5	17	0.5405	0.786	140	0.8477	10015.2	0.3561	1	0.0872	0.8818	0	5	0.1695	0.7023	0	10	0.2417	0.5701	0.0059	22.3865	0.391	0.3857	0	27.4594	0.4472	0.3197	0.0588	35.2591	0.5309	0.2492	0.2176	26.5026	0.4385	0.327	0.0294
Bothrops_pulcher	bioclim	M_0.1_F_l_Set_bioc	bioclim	8.436	1.48505	0	0	485.566	1.90441	0.0363829	5	1.48033	0	0.5	17	0.7802	0.8152	118	0.8302	10017	0.2782	1	0.054	0.8034	0	5	0.1345	0.6025	0.0353	10	0.2119	0.4774	0.1	5.0561	0.1306	0.6225	0	13.569	0.2503	0.42	0.0588	25.7521	0.3915	0.2663	0.2706	26.998	0.4031	0.2858	0.1294
Bothrops_pulcher	bioclim	M_0.3_F_l_Set_bioc	bioclim	8.6347	1.48626	0	0	483.662	0	0.0942833	4	1.48823	0	0	17	0.5898	0.6903	112	0.8185	10017	0.3488	1	0.0897	0.8663	0	5	0.1699	0.6852	0.0059	10	0.2453	0.5584	0.0176	18.2371	0.3423	0.4507	0	21.9892	0.3793	0.3927	0.0294	32.0401	0.4827	0.2777	0.2588	30.3055	0.4744	0.3057	0.0823
Bothrops_pulcher	bioclim	M_0.4_F_l_Set_bioc	bioclim	8.6059	1.48108	0	0	483.929	0.267108	0.082496	4	1.49745	0	0	17	0.6434	0.7529	96	0.8328	10016.7	0.336	1	0.0801	0.8814	0	5	0.1623	0.6937	0	10	0.2331	0.5631	0.0176	15.2282	0.2898	0.4828	0	22.4414	0.3683	0.3668	0.0412	32.6621	0.4672	0.2629	0.2647	27.1356	0.4176	0.3275	0.0588
Bothrops_pulcher	bioclim	M_0.5_F_l_Set_bioc	bioclim	8.6973	1.47797	0	0	484.213	0.550734	0.0715887	4	1.49935	0	0	17	0.5598	0.6726	100	0.8203	10014.1	0.3611	1	0.0899	0.9008	0	5	0.1735	0.7215	0.0059	10	0.2468	0.5924	0.0412	10.7848	0.2515	0.5787	0	20.0285	0.3566	0.4258	0.0529	32.3634	0.4774	0.2859	0.2765	26.9127	0.4251	0.3464	0.1059
Bothrops_pulcher	bioclim	M_0.5_F_lqp_Set_bioc	bioclim	8.5202	1.49231	0	0	484.717	1.05555	0.0556192	5	1.52821	0	0.5	17	0.7005	0.912	224	0.8642	10017	0.3004	1	0.0587	0.8178	0	5	0.1536	0.6222	0.0353	10	0.2337	0.5027	0.047	6.8347	0.1722	0.6061	0	21.6744	0.3514	0.3368	0.047	33.425	0.4798	0.2235	0.2294	39.6263	0.5414	0.194	0.1529
Bothrops_pulcher	bioclim	M_0.6_F_l_Set_bioc	bioclim	8.6593	1.47826	0	0	484.513	0.850947	0.0616104	4	1.49256	0	0	17	0.5849	0.7123	98	0.8439	10014.7	0.348	1	0.0859	0.8808	0	5	0.1686	0.6948	0.0118	10	0.2442	0.5683	0.0176	17.9295	0.3184	0.4588	0	23.4287	0.3853	0.3674	0.047	34.0494	0.4937	0.2593	0.2706	29.102	0.4479	0.3105	0.0588
Bothrops_pulcher	bioclim	M_0.7_F_l_Set_bioc	bioclim	8.8276	1.47013	0	0	484.83	1.16765	0.0525875	4	1.44903	0	0	17	0.4212	0.5413	94	0.7967	10015.5	0.4157	1	0.1208	0.9261	0	5	0.2085	0.7678	0	10	0.2808	0.6439	0.0059	18.2772	0.372	0.509	0	26.2233	0.4467	0.4059	0.047	35.2808	0.5276	0.3054	0.3	32.2807	0.5016	0.34	0.0706
Bothrops_pulcher	bioclim	M_0.8_F_l_Set_bioc	bioclim	8.8201	1.46625	0	0	485.163	1.50077	0.0445192	4	1.42587	0	0.5	17	0.4339	0.5775	88	0.7966	10017	0.4105	1	0.1071	0.9189	0	5	0.204	0.7541	0	10	0.2812	0.6311	0.0235	13.1403	0.3198	0.5868	0	21.6207	0.4089	0.4647	0.0529	34.1303	0.5243	0.3122	0.3059	33.1546	0.5097	0.3366	0.1117
Bothrops_pulcher	bioclim	M_0.8_F_lqp_Set_bioc	bioclim	8.6712	1.46933	0	0	483.922	0.259684	0.0828028	4	1.46218	0	0.5	17	0.5698	0.7549	148	0.8268	10017	0.354	1	0.0739	0.8743	0	5	0.1652	0.6756	0	10	0.2512	0.5463	0.0353	12.7316	0.2951	0.5173	0	20.8122	0.4039	0.3887	0.047	32.2037	0.5167	0.276	0.2882	29.3362	0.4965	0.312	0.0823
Bothrops_pulcher	bioclim	M_0.8_F_qp_Set_bioc	bioclim	8.7088	1.47813	0	0	483.682	0.0202426	0.0933339	4	1.45433	0	0.5	17	0.5247	0.7271	140	0.8408	10014.7	0.3665	1	0.0937	0.8942	0	5	0.1737	0.7152	0	10	0.2465	0.5839	0.0059	18.5957	0.344	0.4556	0	26.7376	0.4424	0.3398	0.047	36.798	0.5511	0.2442	0.2471	32.1483	0.4983	0.2872	0.0706
Bothrops_pulcher	bioclim	M_0.9_F_l_Set_bioc	bioclim	8.742	1.46474	0	0	485.512	1.85038	0.0373791	4	1.51042	0	0	17	0.4993	0.6676	90	0.8205	10016	0.3803	1	0.0984	0.8987	0	5	0.188	0.7269	0.0118	10	0.2648	0.6032	0.0294	11.2556	0.2737	0.596	0	21.238	0.3872	0.4237	0.0529	33.3173	0.4977	0.2941	0.3059	39.3336	0.5612	0.2619	0.1765
Bothrops_pulcher	bioclim	M_0.9_F_qp_Set_bioc	bioclim	8.7286	1.47341	0	0	484.211	0.548664	0.0716628	4	1.50817	0	0	17	0.5084	0.7571	158	0.853	10017	0.3731	1	0.093	0.8891	0	5	0.1781	0.7086	0.0059	10	0.2599	0.582	0.0118	22.7272	0.4031	0.4275	0	31.5746	0.4928	0.3069	0.0412	38.9907	0.5641	0.2412	0.247	34.6258	0.5233	0.2872	0.0471
Bothrops_pulcher	bioclim	M_1_F_qp_Set_bioc	bioclim	8.7189	1.46982	0	0	484.771	1.10902	0.0541519	4	1.39215	0	1	17	0.4965	0.7572	166	0.8292	10017	0.3778	1	0.104	0.8895	0	5	0.1871	0.7216	0	10	0.2594	0.5944	0	20.9424	0.3895	0.4201	0	25.6169	0.4332	0.3669	0.0588	36.892	0.5381	0.2597	0.2647	40.1065	0.595	0.265	0.1294
Bothrops_pulcher	topvars	M_0.9_F_lqpt_Set_topvars	topvars	7.5749	1.45916	0	0.5	566.367	0	1	15	1.58296	0	1	17	1.5643	2.9836	406	0.9773	10017	0.1184	1	0.0206	0.5258	0	5	0.0788	0.3416	0	10	0.1416	0.2504	0	27.2081	0.3448	0.1205	0	39.4229	0.4951	0.069	0.0529	38.0481	0.4738	0.0726	0.0764	38.4714	0.4816	0.0723	0.0294
Bothrops_pulcher	topvars	M_0.9_F_qpt_Set_topvars	topvars	7.811	1.45453	0	0.5	566.367	0	1	15	1.35152	0	1	17	1.4139	2.6089	312	0.9712	10016.5	0.1491	1	0.0247	0.5658	0	5	0.0906	0.3755	0	10	0.1615	0.2786	0	29.9635	0.4181	0.1341	0	38.5527	0.5235	0.0967	0.0588	38.9506	0.5287	0.0885	0.0882	34.6071	0.4745	0.1077	0.0176
Bothrops_punctatus	all	M_6_F_lqph_Set_topvars	topvars	8.8955	1.33166	0	0	1028.35	0.00205065	0.270109	5	1.3208	0	0.0833333	29	0.3605	0.7519	142	0.8148	10029	0.4478	1	0.122	0.8872	0	5	0.2513	0.7445	0	10	0.3291	0.6357	0.0069	15.1757	0.3897	0.57	0	26.03	0.5003	0.4225	0.0621	42.9982	0.6648	0.2715	0.2759	38.3651	0.6219	0.311	0.1414
Bothrops_punctatus	all	M_6_F_lqpth_Set_topvars	topvars	8.9235	1.33657	0	0	1028.35	0.00205065	0.179066	5	1.21915	0	0.25	29	0.3405	0.6925	126	0.8027	10028.3	0.4623	1	0.1241	0.8716	0	5	0.2799	0.7375	0	10	0.3633	0.6395	0.0035	15.6783	0.4251	0.5593	0	26.4733	0.5149	0.4355	0.0587	44.3538	0.6676	0.2827	0.2827	38.9185	0.6317	0.3346	0.1276
Bothrops_punctatus	all	M_6_F_qph_Set_topvars	topvars	8.8887	1.33632	0	0	1028.35	0	0.367932	5	1.28599	0	0	29	0.3783	0.7476	128	0.807	10027.6	0.4436	1	0.1109	0.8653	0	5	0.2505	0.7201	0	10	0.3375	0.6161	0.0035	17.2502	0.421	0.5229	0	25.2244	0.5064	0.4213	0.0552	42.9755	0.6778	0.2754	0.2621	31.9262	0.5812	0.3618	0.0897
Bothrops_punctatus	all	M_6_F_qpth_Set_topvars	topvars	8.8775	1.33183	0	0	1028.35	0	0.213684	5	1.32583	0	0.0833333	29	0.3813	0.7691	150	0.8183	10027.3	0.4383	1	0.1124	0.8636	0	5	0.25	0.7201	0	10	0.3352	0.6162	0.0035	16.068	0.4015	0.5331	0	23.4211	0.4804	0.4397	0.0552	40.9933	0.6436	0.28	0.2793	32.2425	0.574	0.3501	0.1
Bothrops_punctatus	bioclim	M_8_F_pt_Set_bioc	bioclim	9.1405	1.3103	0	0	1030.35	0	0.754319	2	1.38451	0	0.0833333	29	0.076	0.3393	78	0.7747	10027	0.5826	1	0.3701	0.9691	0	5	0.4532	0.8982	0	10	0.4874	0.8242	0.0035	22.0185	0.5354	0.6687	0	33.161	0.575	0.5412	0.0587	54.8882	0.6303	0.314	0.3138	52.9385	0.6319	0.3405	0.131
Bothrops_punctatus	topvars	M_6_F_lqph_Set_topvars	topvars	8.9105	1.32691	0	0	1028.35	0.00205065	0.226593	5	1.2698	0	0	29	0.3465	0.7035	120	0.8073	10029	0.4531	1	0.1172	0.8763	0	5	0.2549	0.7309	0	10	0.347	0.6268	0.0035	14.6786	0.4034	0.5615	0	23.0112	0.4819	0.4604	0.0552	44.2052	0.6804	0.2725	0.2621	37.8946	0.6335	0.3218	0.1276
Bothrops_punctatus	topvars	M_6_F_lqpth_Set_topvars	topvars	8.8913	1.32459	0	0	1028.35	0.00205065	0.176343	5	1.27858	0	0.0833333	29	0.3662	0.7433	128	0.8098	10026.7	0.4441	1	0.1129	0.8657	0	5	0.2477	0.7205	0	10	0.3384	0.6148	0.0069	14.3437	0.3962	0.5611	0	22.6024	0.4917	0.4475	0.0621	44.3427	0.6879	0.2667	0.2586	37.8816	0.6273	0.3203	0.1138
Bothrops_punctatus	topvars	M_6_F_qph_Set_topvars	topvars	8.9315	1.3345	0	0	1028.35	0	0.266412	5	1.27744	0	0.25	29	0.3262	0.6387	130	0.7824	10028.4	0.4638	1	0.1256	0.8869	0	5	0.2617	0.746	0	10	0.3499	0.6412	0.0069	14.7997	0.3998	0.5778	0	21.9624	0.4778	0.4746	0.0587	44.4267	0.6923	0.2816	0.2724	39.3665	0.651	0.3231	0.1517
Bothrops_punctatus	topvars	M_6_F_qpth_Set_topvars	topvars	8.9428	1.32923	0	0	1028.35	0	0.197459	5	1.32045	0	0.25	29	0.3043	0.6799	140	0.7968	10029	0.4698	1	0.1294	0.8954	0	5	0.2784	0.7609	0	10	0.3645	0.6614	0.0069	15.2106	0.4162	0.5869	0	26.2031	0.5151	0.4488	0.0621	41.7373	0.6302	0.3054	0.3	35.4346	0.5804	0.3727	0.1138
Bothrops_sanctaecrucis	all	M_3_F_lp_Set_topvars	topvars	8.6346	1.50148	0	0	280.971	1.48767e-05	1	4	1.53016	0	0.2	5	0.5627	0.9709	90	0.8524	10005	0.37	1	0.0905	0.7402	0	5	0.2496	0.5963	0	10	0.3585	0.5111	0	52.9153	0.7461	0.2194	0	52.9153	0.7461	0.2194	0	58.1264	0.7557	0.1884	0.2	52.9153	0.7461	0.2194	0
Bothrops_sanctaecrucis	all	M_3_F_lpt_Set_topvars	topvars	8.7091	1.50391	0	0	280.971	1.48767e-05	0.333333	4	1.4928	0	0.2	5	0.4912	0.8548	80	0.8101	10005	0.4109	1	0.1128	0.7753	0	5	0.2825	0.644	0	10	0.3922	0.5623	0	48.018	0.7293	0.2775	0	48.018	0.7293	0.2775	0	51.3899	0.7353	0.256	0.32	48.018	0.7293	0.2775	0
Bothrops_sanctaecrucis	all	M_3_F_pt_Set_topvars	topvars	8.7828	1.50645	0	0	280.971	0	0.500002	4	1.62085	0	0.2	5	0.4125	0.7435	84	0.8582	10002.8	0.4038	1	0.0968	0.7501	0	5	0.271	0.6136	0	10	0.3967	0.532	0	54.9365	0.7213	0.2232	0	54.9365	0.7213	0.2232	0	60.0541	0.7294	0.1922	0.18	54.9365	0.7213	0.2232	0
Bothrops_sanctaecrucis	bioclim	M_0.1_F_l_Set_bioc	bioclim	7.164	1.61071	0	0.4	250.142	0.572043	1	4	1.62844	0	0.4	5	1.9797	2.1005	102	0.9578	10003.5	0.0893	1	0.0144	0.4742	0	5	0.0599	0.277	0	10	0.1239	0.191	0	21.8247	0.3133	0.1113	0	21.8247	0.3133	0.1113	0	21.8247	0.3133	0.1113	0.06	21.8247	0.3133	0.1113	0
Bothrops_sanctaecrucis	bioclim	M_0.1_F_lq_Set_bioc	bioclim	7.2918	1.63513	0	0.4	249.57	0	1	4	1.62239	0	0.4	5	1.8743	2.0288	226	0.9608	10004.1	0.0944	1	0.0159	0.486	0	5	0.0609	0.2913	0	10	0.1172	0.2005	0	24.4333	0.3377	0.1036	0	24.4333	0.3377	0.1036	0	24.4386	0.3378	0.1036	0.12	24.4333	0.3377	0.1036	0
Bothrops_sanctaecrucis	bioclim	M_0.1_F_q_Set_bioc	bioclim	6.9476	1.65295	0	0.4	249.982	0.411813	1	4	1.64058	0	0.4	5	2.1434	2.2727	102	0.967	10003	0.0752	1	0.0121	0.4319	0	5	0.0523	0.2396	0	10	0.1136	0.1605	0	21.1506	0.3077	0.0921	0	21.1506	0.3077	0.0921	0	21.1545	0.3077	0.0921	0.08	21.1506	0.3077	0.0921	0
Bothrops_sanctaecrucis	bioclim	M_0.2_F_l_Set_bioc	bioclim	7.0266	1.60596	0	0.4	250.978	1.40808	1	4	1.59168	0	0.4	5	2.0792	2.3347	98	0.9708	10005	0.0742	1	0.0111	0.53	0	5	0.0418	0.3013	0	10	0.088	0.1946	0	24.0654	0.3445	0.0979	0	24.0654	0.3445	0.0979	0	24.1438	0.3451	0.0971	0.1	24.0654	0.3445	0.0979	0
Bothrops_sanctaecrucis	bioclim	M_0.2_F_lq_Set_bioc	bioclim	7.2295	1.63442	0	0.4	250.268	0.697439	1	4	1.62251	0	0.4	5	1.8854	2.1316	196	0.9646	10005	0.0982	1	0.0174	0.4759	0	5	0.064	0.2838	0	10	0.1237	0.1924	0	31.3901	0.4845	0.0756	0	31.3901	0.4845	0.0756	0	31.3901	0.4845	0.0756	0.04	31.3901	0.4845	0.0756	0
Bothrops_sanctaecrucis	bioclim	M_0.2_F_q_Set_bioc	bioclim	7.4423	1.6287	0	0.4	250.697	1.12631	1	4	1.64327	0	0.4	5	1.752	1.9654	100	0.9567	10002.4	0.1085	1	0.0175	0.5301	0	5	0.0682	0.3279	0	10	0.1281	0.2313	0.02	22.57	0.2993	0.1247	0	22.57	0.2993	0.1247	0	22.574	0.2994	0.1247	0.1	22.57	0.2993	0.1247	0
Bothrops_sanctaecrucis	bioclim	M_0.2_F_qp_Set_bioc	bioclim	7.3921	1.63057	0	0.4	251.525	1.95467	1	4	1.62535	0	0.4	5	1.8045	2.2086	162	0.9655	10004	0.1111	1	0.0193	0.5435	0	5	0.0665	0.3386	0	10	0.1187	0.2352	0	25.5836	0.3261	0.105	0	25.5836	0.3261	0.105	0	25.5882	0.3261	0.105	0.12	25.5836	0.3261	0.105	0
Bothrops_sanctaecrucis	bioclim	M_0.3_F_lq_Set_bioc	bioclim	7.4579	1.62973	0	0.4	251.024	1.45391	1	4	1.61379	0	0.4	5	1.7462	2.0899	208	0.9621	10003	0.1116	1	0.0189	0.5328	0	5	0.0698	0.3326	0	10	0.1308	0.2341	0	26.3425	0.3549	0.1048	0	26.3425	0.3549	0.1048	0	26.3425	0.3549	0.1048	0.08	26.3425	0.3549	0.1048	0
Bothrops_sanctaecrucis	bioclim	M_0.3_F_q_Set_bioc	bioclim	7.3245	1.63759	0	0.4	251.473	1.90243	1	4	1.61251	0	0.4	5	1.8638	2.2	100	0.9647	10004	0.102	1	0.0178	0.5197	0	5	0.063	0.3223	0	10	0.1131	0.2213	0.02	23.4803	0.2985	0.1077	0	23.4803	0.2985	0.1077	0	23.4845	0.2985	0.1076	0.12	23.4803	0.2985	0.1077	0
Bothrops_sanctaecrucis	bioclim	M_0.6_F_l_Set_bioc	bioclim	7.5406	1.61472	0	0.4	250.264	0.693371	1	3	1.61814	0	0.4	5	1.666	2.1771	94	0.9636	10004.2	0.1254	1	0.0205	0.622	0	5	0.0713	0.413	0	10	0.1232	0.3002	0	30.002	0.4103	0.1126	0	30.002	0.4103	0.1126	0	30.1766	0.4119	0.1109	0.08	34.8735	0.4883	0.0922	0.02
Bothrops_sanctaecrucis	bioclim	M_0.7_F_l_Set_bioc	bioclim	7.3977	1.61144	0	0.4	251.177	1.60673	1	3	1.6318	0	0.4	5	1.7706	2.2265	96	0.9588	10005	0.1373	1	0.0228	0.5772	0	5	0.0825	0.3854	0	10	0.1627	0.2853	0	30.9271	0.4443	0.1183	0	30.9271	0.4443	0.1183	0	30.9297	0.4443	0.1183	0.1	30.9271	0.4443	0.1183	0
Bothrops_sanctaecrucis	topvars	M_3_F_lp_Set_topvars	topvars	8.478	1.50536	0	0	280.971	1.48767e-05	0.99892	4	1.57874	0	0.6	5	0.7116	1.2477	110	0.8801	10005	0.3545	1	0.0895	0.687	0	5	0.2453	0.5583	0	10	0.3532	0.4816	0	60.5269	0.7654	0.1892	0	60.5269	0.7654	0.1892	0	63.5256	0.7702	0.1709	0.16	60.5269	0.7654	0.1892	0
Bothrops_sanctaecrucis	topvars	M_3_F_lpt_Set_topvars	topvars	8.7942	1.50654	0	0	280.971	1.48767e-05	0.333333	4	1.66945	0	0.4	5	0.4019	0.8206	92	0.8715	10005	0.409	1	0.0992	0.7778	0	5	0.2639	0.6347	0	10	0.3793	0.5472	0	61.1349	0.7476	0.1941	0	61.1349	0.7476	0.1941	0	64.0784	0.7526	0.1751	0.16	61.1349	0.7476	0.1941	0
Bothrops_sanctaecrucis	topvars	M_3_F_pt_Set_topvars	topvars	8.5116	1.50291	0	0	280.971	0	0.499867	4	1.63185	0	0.8	5	0.6752	1.0888	88	0.8543	10005	0.3534	1	0.0824	0.723	0	5	0.2313	0.5709	0	10	0.344	0.4811	0	54.8582	0.7495	0.2013	0	54.8582	0.7495	0.2013	0	57.5441	0.7541	0.1849	0.16	54.8582	0.7495	0.2013	0
Bothrops_sonene	all	M_10_F_l_Set_bioc	bioclim	9.1948	1.29716	0	0	953.489	1.79683	0.0171813	2	1.28575	0	0	24	0.0132	0.0538	60	0.6289	10024	0.6193	1	0.4853	0.9828	0	5	0.5061	0.9241	0	10	0.5201	0.8547	0	25.4179	0.6277	0.6799	0	27.3874	0.6356	0.6606	0.0667	53.5324	0.6581	0.4156	0.4125	27.2449	0.6287	0.6619	0.0167
Bothrops_sonene	all	M_10_F_lh_Set_bioc	bioclim	9.1754	1.28126	0	0	953.489	1.79683	0.0159735	2	1.32379	0	0	24	0.0296	0.0969	60	0.6501	10024	0.6059	1	0.4118	0.9765	0	5	0.4487	0.906	0	10	0.4708	0.8259	0	25.0979	0.6316	0.6496	0	26.6956	0.6369	0.6345	0.0583	52.1671	0.6692	0.403	0.3958	26.639	0.6351	0.6355	0.0125
Bothrops_sonene	all	M_10_F_lq_Set_topvars	topvars	9.0493	1.27545	0	0	953.678	1.98502	0.0150975	2	1.26766	0	0.142857	24	0.1111	0.2097	62	0.5997	10024	0.5289	1	0.1471	0.9193	0	5	0.3116	0.7627	0	10	0.5438	0.6886	0.0208	15.302	0.5924	0.6325	0	22.615	0.6295	0.5705	0.0583	39.4442	0.6661	0.4341	0.4375	23.6033	0.6282	0.5679	0.0292
Bothrops_sonene	all	M_10_F_lqh_Set_topvars	topvars	9.0396	1.27513	0	0	953.678	1.98502	0.0124532	2	1.30001	0	0	24	0.1139	0.2568	70	0.6807	10024	0.5244	1	0.1373	0.9083	0	5	0.3246	0.7534	0	10	0.5618	0.6875	0.0208	15.7126	0.5936	0.631	0	26.8137	0.6395	0.533	0.075	46.6558	0.6773	0.3768	0.3708	34.0178	0.6505	0.482	0.0667
Bothrops_sonene	all	M_10_F_lqp_Set_bioc	bioclim	9.1481	1.26102	0	0	952.549	0.856297	0.0229804	1	1.25181	0	0	24	0.0353	0.0869	62	0.5667	10024	0.5875	1	0.2953	0.9689	0	5	0.3434	0.8687	0	10	0.466	0.7724	0.0125	14.9154	0.6444	0.7154	0	18.0523	0.6532	0.688	0.075	42.8839	0.6719	0.4756	0.4792	16.6603	0.6476	0.7005	0.0042
Bothrops_sonene	all	M_10_F_lqp_Set_topvars	topvars	9.1413	1.26611	0	0	952.517	0.824743	0.0228132	1	1.29549	0	0	24	0.0366	0.0807	60	0.5789	10024	0.583	1	0.2672	0.9664	0	5	0.3198	0.8584	0	10	0.5482	0.7596	0	11.2876	0.6428	0.7435	0	12.4284	0.6495	0.7334	0.0708	42.1856	0.6706	0.4804	0.4792	17.989	0.6466	0.6875	0.0542
Bothrops_sonene	all	M_10_F_lqph_Set_bioc	bioclim	9.1448	1.27031	0	0	952.549	0.856297	0.0184491	1	1.28101	0	0	24	0.0342	0.079	60	0.5897	10024	0.5853	1	0.2674	0.9666	0	5	0.3196	0.8587	0	10	0.5609	0.763	0.0167	10.9327	0.6413	0.7527	0	12.5094	0.6488	0.7386	0.05	45.5794	0.6693	0.4549	0.4583	26.4873	0.6508	0.6201	0.1083
Bothrops_sonene	all	M_10_F_lqph_Set_topvars	topvars	9.1246	1.27556	0	0	952.517	0.824743	0.0183976	1	1.27785	0	0	24	0.0531	0.1054	64	0.5737	10024	0.573	1	0.2468	0.9575	0	5	0.3051	0.8391	0	10	0.5339	0.7472	0.0208	13.204	0.6454	0.7144	0	14.8552	0.6516	0.7004	0.075	40.5206	0.6701	0.4829	0.4833	13.204	0.6454	0.7144	0
Bothrops_sonene	all	M_10_F_lqpt_Set_bioc	bioclim	9.1293	1.27896	0	0	952.549	0.856297	0.0191617	1	1.27358	0	0	24	0.0455	0.1057	62	0.6267	10022	0.5756	1	0.2506	0.9619	0	5	0.3159	0.8462	0	10	0.5006	0.7487	0.0125	15.4556	0.6446	0.694	0	20.5647	0.6537	0.6512	0.0542	47.4143	0.6739	0.4252	0.4125	25.1252	0.6524	0.6141	0.0542
Bothrops_sonene	all	M_10_F_lqpt_Set_topvars	topvars	9.1285	1.25931	0	0	952.517	0.824743	0.0190947	1	1.29612	0	0	24	0.0437	0.0887	60	0.5679	10024	0.575	1	0.2423	0.9608	0	5	0.3037	0.8415	0	10	0.5446	0.7476	0.0333	10.7701	0.6421	0.7377	0	12.1793	0.6494	0.7253	0.0833	41.0467	0.6706	0.4833	0.4875	15.5165	0.6457	0.6995	0.0292
Bothrops_sonene	all	M_10_F_lqpth_Set_bioc	bioclim	9.1334	1.26187	0	0	952.549	0.856297	0.0169918	1	1.29553	0	0	24	0.0458	0.124	64	0.6369	10022.4	0.5784	1	0.2686	0.9638	0	5	0.3264	0.8548	0	10	0.494	0.7585	0.0042	18.4764	0.6455	0.6686	0	24.3075	0.6574	0.6196	0.0458	47.6806	0.6773	0.4223	0.4209	24.4871	0.6565	0.6195	0.0208
Bothrops_sonene	all	M_10_F_lqpth_Set_topvars	topvars	9.1489	1.26836	0	0	952.517	0.824743	0.0169691	1	1.27907	0	0	24	0.039	0.0881	68	0.5626	10024	0.5882	1	0.2976	0.9672	0	5	0.3487	0.8697	0	10	0.4991	0.7711	0	14.2862	0.6456	0.7239	0	15.9944	0.6515	0.7092	0.0625	40.6641	0.6699	0.496	0.4917	19.6344	0.6488	0.6782	0.0417
Bothrops_sonene	all	M_10_F_lqt_Set_topvars	topvars	9.0402	1.27554	0	0	953.678	1.98502	0.0126103	2	1.27534	0	0.142857	24	0.109	0.1986	66	0.5986	10024	0.5239	1	0.131	0.9161	0	5	0.2904	0.745	0	10	0.5727	0.6817	0.05	12.7289	0.5967	0.6533	0	18.8438	0.6272	0.601	0.0583	38.1406	0.6661	0.4455	0.45	16.3468	0.6147	0.6235	0.0083
Bothrops_sonene	all	M_10_F_lqth_Set_topvars	topvars	9.0732	1.27427	0	0	953.678	1.98502	0.0101944	2	1.26598	0	0	24	0.0823	0.1688	62	0.5577	10022.7	0.542	1	0.1595	0.9346	0	5	0.3084	0.7792	0	10	0.5571	0.7054	0.0042	18.3288	0.609	0.6214	0	24.6365	0.6332	0.5668	0.0791	35.562	0.6605	0.4762	0.4833	21.9366	0.6197	0.5926	0.0167
Bothrops_sonene	all	M_10_F_lt_Set_bioc	bioclim	9.1894	1.30225	0	0	953.489	1.79683	0.0163029	2	1.28314	0	0	24	0.0147	0.0811	60	0.6368	10024	0.6155	1	0.4457	0.9815	0	5	0.4823	0.9174	0	10	0.5006	0.8437	0	24.3351	0.6296	0.6766	0	28.2172	0.6392	0.6392	0.0667	53.0599	0.6625	0.4093	0.4083	35.7081	0.6452	0.5733	0.0792
Bothrops_sonene	all	M_10_F_lth_Set_bioc	bioclim	9.195	1.27791	0	0	953.489	1.79683	0.0134788	2	1.28272	0	0	24	0.0121	0.0565	62	0.6139	10024	0.6193	1	0.4768	0.9829	0	5	0.4998	0.9236	0	10	0.5136	0.8532	0	23.2026	0.631	0.6992	0	27.1867	0.6394	0.6607	0.0708	50.882	0.6587	0.4401	0.4458	34.6673	0.6425	0.5943	0.0875
Bothrops_sonene	all	M_10_F_q_Set_topvars	topvars	9.0776	1.27152	0	0	953.678	1.98502	0.015329	2	1.28567	0	0.142857	24	0.0792	0.1545	62	0.5487	10024	0.5442	1	0.1619	0.9397	0	5	0.2683	0.7815	0	10	0.592	0.705	0.0417	14.5628	0.6256	0.6596	0	16.8804	0.635	0.6388	0.0583	35.31	0.6657	0.4883	0.4833	15.2727	0.6269	0.6533	0.0042
Bothrops_sonene	all	M_10_F_qh_Set_topvars	topvars	9.0823	1.27893	0	0	953.678	1.98502	0.0133969	2	1.28757	0	0	24	0.0689	0.1377	66	0.5808	10024	0.5475	1	0.1577	0.9364	0	5	0.3467	0.7788	0	10	0.6127	0.7142	0.025	11.5496	0.6207	0.7001	0	20.8117	0.6446	0.6204	0.0583	39.6537	0.6662	0.4657	0.4708	28.8257	0.6466	0.5587	0.0917
Bothrops_sonene	all	M_10_F_qp_Set_bioc	bioclim	9.1299	1.2606	0	0	952.549	0.856297	0.0248248	1	1.26237	0	0	24	0.043	0.0955	60	0.6042	10024	0.5761	1	0.2464	0.9601	0	5	0.3433	0.8435	0	10	0.5802	0.7523	0.0208	13.7877	0.6422	0.7142	0	18.1661	0.6526	0.6767	0.0791	45.9479	0.6715	0.4425	0.4458	17.0151	0.6467	0.6869	0.0167
Bothrops_sonene	all	M_10_F_qp_Set_topvars	topvars	9.1147	1.25896	0	0	952.485	0.792906	0.024984	1	1.27976	0	0	24	0.0667	0.1362	64	0.6018	10024	0.5677	1	0.2525	0.9538	0	5	0.3092	0.8384	0	10	0.4904	0.739	0.0083	15.0141	0.6443	0.6875	0	17.4642	0.6538	0.6674	0.075	41.8262	0.6754	0.4646	0.4667	15.7282	0.6463	0.6823	0.0042
Bothrops_sonene	all	M_10_F_qph_Set_bioc	bioclim	9.1486	1.27289	0	0	952.549	0.856297	0.0201797	1	1.28136	0	0	24	0.0331	0.0807	60	0.6031	10024	0.5881	1	0.2932	0.9678	0	5	0.3443	0.8651	0	10	0.4976	0.7742	0.0167	13.0468	0.6417	0.7365	0	16.5795	0.651	0.7056	0.0542	47.7006	0.6705	0.4387	0.4416	27.8078	0.6531	0.6109	0.1042
Bothrops_sonene	all	M_10_F_qph_Set_topvars	topvars	9.1216	1.28131	0	0	952.485	0.792906	0.0204046	1	1.27229	0	0	24	0.0536	0.123	62	0.636	10024	0.5712	1	0.2456	0.9582	0	5	0.3014	0.8382	0	10	0.557	0.7445	0.0208	14.9444	0.6384	0.6939	0	20.1262	0.6505	0.6494	0.0542	46.8956	0.6749	0.4264	0.425	27.3067	0.6571	0.599	0.0667
Bothrops_sonene	all	M_10_F_qpt_Set_bioc	bioclim	9.137	1.28312	0	0	952.549	0.856297	0.0210427	1	1.3386	0	0	24	0.0424	0.1009	60	0.6109	10024	0.5806	1	0.2714	0.9644	0	5	0.3284	0.8545	0	10	0.4873	0.7613	0.0125	17.4628	0.6421	0.6842	0	23.2027	0.6546	0.6357	0.0458	45.6381	0.6733	0.4447	0.4583	24.2055	0.653	0.628	0.025
Bothrops_sonene	all	M_10_F_qpt_Set_topvars	topvars	9.0989	1.26708	0	0	952.485	0.792906	0.0212586	1	1.27291	0	0	24	0.0834	0.1657	70	0.6427	10024	0.5576	1	0.2214	0.9429	0	5	0.3274	0.8201	0	10	0.5271	0.7236	0.0167	14.7245	0.6372	0.6752	0	20.135	0.655	0.6312	0.0625	46.6646	0.6782	0.4133	0.4083	28.2607	0.6575	0.5669	0.0958
Bothrops_sonene	all	M_10_F_qpth_Set_bioc	bioclim	9.127	1.27402	0	0	952.549	0.856297	0.0175996	1	1.29051	0	0	24	0.0448	0.0954	60	0.5964	10024	0.5741	1	0.2403	0.9603	0	5	0.3	0.8393	0	10	0.5514	0.7487	0.0375	14.0748	0.6448	0.7075	0	15.2084	0.6492	0.6976	0.0583	43.7494	0.6713	0.4583	0.45	18.901	0.6478	0.668	0.025
Bothrops_sonene	all	M_10_F_qpth_Set_topvars	topvars	9.1413	1.2762	0	0	952.485	0.792906	0.0178422	1	1.27953	0	0	24	0.0371	0.0867	60	0.5854	10024	0.583	1	0.2658	0.966	0	5	0.3197	0.8573	0	10	0.507	0.7592	0.0167	12.7395	0.642	0.7306	0	15.2914	0.6518	0.708	0.0667	43.9843	0.6709	0.4642	0.4583	24.4	0.6484	0.632	0.0917
Bothrops_sonene	all	M_10_F_qt_Set_topvars	topvars	9.0875	1.27136	0	0	953.678	1.98502	0.0135788	2	1.25915	0	0.142857	24	0.0707	0.1586	64	0.5479	10024	0.5497	1	0.1762	0.9446	0	5	0.2951	0.8	0	10	0.5452	0.7165	0.0292	16.6524	0.6046	0.6421	0	19.4376	0.6212	0.6161	0.0583	34.8281	0.6581	0.4851	0.4875	16.6524	0.6046	0.6421	0
Bothrops_sonene	all	M_10_F_qth_Set_topvars	topvars	9.0521	1.27636	0	0	953.678	1.98502	0.0111175	2	1.31027	0	0.142857	24	0.1003	0.2291	72	0.6407	10024	0.5296	1	0.1384	0.9282	0	5	0.3452	0.7683	0.0042	10	0.5534	0.6996	0.0625	14.684	0.5892	0.6438	0	20.5897	0.6292	0.5851	0.0667	41.9755	0.675	0.413	0.4167	19.7725	0.6297	0.5948	0.025
Bothrops_sonene	all	M_4_F_lqp_Set_topvars	topvars	9.0212	1.2637	0	0	953.601	1.90833	0.300362	2	1.27623	0	0.142857	24	0.1203	0.2413	80	0.6729	10024	0.5153	1	0.1145	0.8955	0	5	0.4478	0.7354	0	10	0.5447	0.6773	0.0292	14.3667	0.5629	0.6368	0	28.1811	0.6308	0.5133	0.0791	43.3036	0.6617	0.3934	0.3958	30.0963	0.6266	0.4996	0.0708
Bothrops_sonene	all	M_4_F_lqpt_Set_topvars	topvars	9.0234	1.26117	0	0	953.601	1.90833	0.16429	2	1.27681	0	0.142857	24	0.1297	0.2783	92	0.656	10023	0.5148	1	0.1272	0.9081	0	5	0.3184	0.7416	0	10	0.5361	0.6719	0.0167	17.1337	0.5891	0.6011	0	23.7467	0.6233	0.5436	0.0583	41.4616	0.6716	0.4038	0.4	25.8926	0.6285	0.5347	0.0333
Bothrops_sonene	all	M_4_F_qp_Set_topvars	topvars	9.0356	1.26203	0	0	953.601	1.90834	0.614252	2	1.24491	0	0.142857	24	0.1124	0.2441	72	0.6788	10024	0.5213	1	0.1295	0.913	0	5	0.3368	0.7489	0	10	0.5649	0.6809	0.0292	16.4435	0.5925	0.6222	0	22.6158	0.6283	0.5655	0.0625	44.9117	0.6653	0.3871	0.3875	32.3179	0.6369	0.4878	0.0958
Bothrops_sonene	all	M_4_F_qpt_Set_topvars	topvars	9.0341	1.26355	0	0	953.601	1.90834	0.197153	2	1.26033	0	0.142857	24	0.1099	0.2682	78	0.6433	10024	0.5196	1	0.1203	0.9142	0	5	0.3789	0.7502	0	10	0.5141	0.6845	0	18.2323	0.579	0.5952	0	26.583	0.6291	0.5202	0.0708	41.8988	0.6752	0.395	0.3875	26.0129	0.6236	0.5261	0.0375
Bothrops_sonene	all	M_5_F_lqp_Set_topvars	topvars	9.0694	1.27447	0	0	953.407	1.7145	0.108823	2	1.25786	0	0	24	0.0777	0.1471	68	0.5662	10024	0.5399	1	0.1428	0.9296	0	5	0.3892	0.768	0.0042	10	0.5981	0.7056	0.0583	12.4312	0.6104	0.6806	0	19.3588	0.6343	0.6207	0.0791	36.539	0.6621	0.4793	0.4833	15.8357	0.6184	0.6518	0.0083
Bothrops_sonene	all	M_5_F_lqpt_Set_topvars	topvars	9.0637	1.27618	0	0	953.407	1.7145	0.082237	2	1.27695	0	0.142857	24	0.0941	0.2002	66	0.5979	10022.5	0.5367	1	0.1573	0.9315	0	5	0.3032	0.7729	0	10	0.5475	0.6984	0.0208	16.3256	0.5962	0.6329	0	24.9048	0.6325	0.5558	0.0708	39.2439	0.6668	0.438	0.4292	22.4586	0.6168	0.5782	0.0208
Bothrops_sonene	all	M_5_F_qp_Set_topvars	topvars	9.1068	1.27406	0	0	953.407	1.7145	0.130325	2	1.2748	0	0	24	0.0555	0.1206	64	0.5358	10024	0.5617	1	0.192	0.9494	0	5	0.3204	0.8092	0	10	0.5932	0.7324	0.0083	15.7013	0.6239	0.6764	0	19.1142	0.6343	0.6457	0.0625	37.8523	0.6632	0.4864	0.4833	17.6711	0.6274	0.6589	0.0125
Bothrops_sonene	all	M_5_F_qpt_Set_topvars	topvars	9.0908	1.27475	0	0	953.407	1.7145	0.0896059	2	1.25228	0	0.142857	24	0.0655	0.1457	64	0.6031	10024	0.552	1	0.1714	0.9433	0	5	0.3197	0.7935	0	10	0.5801	0.7187	0.05	12.3425	0.5933	0.6936	0	17.68	0.6311	0.6444	0.0625	41.6032	0.6649	0.4454	0.4458	24.2569	0.6381	0.5937	0.0708
Bothrops_sonene	all	M_6_F_lqp_Set_topvars	topvars	9.0548	1.2756	0	0	953.424	1.73135	0.059767	2	1.26023	0	0.142857	24	0.1175	0.2221	76	0.6378	10024	0.5327	1	0.1722	0.9243	0	5	0.2574	0.7789	0	10	0.5518	0.6897	0.0125	18.0339	0.6234	0.6133	0	22.9595	0.6393	0.571	0.075	40.8628	0.6716	0.426	0.425	20.7576	0.6283	0.5895	0.0208
Bothrops_sonene	all	M_6_F_lqpt_Set_topvars	topvars	9.065	1.2721	0	0	953.424	1.73135	0.0514447	2	1.27743	0	0	24	0.085	0.1425	66	0.6136	10024	0.5385	1	0.1542	0.9183	0	5	0.357	0.7727	0	10	0.611	0.7033	0.0542	10.7333	0.6219	0.6953	0	13.1167	0.6331	0.6751	0.0583	41.1961	0.6681	0.4484	0.4458	25.4566	0.637	0.5782	0.1083
Bothrops_sonene	all	M_6_F_qp_Set_topvars	topvars	9.0569	1.27837	0	0	953.424	1.73135	0.0695627	2	1.27327	0	0	24	0.1043	0.1889	68	0.6052	10024	0.5344	1	0.1588	0.9193	0	5	0.2904	0.7682	0	10	0.586	0.6962	0.0583	11.3386	0.6056	0.6806	0	17.081	0.6365	0.6317	0.075	43.8185	0.6743	0.4161	0.4042	14.736	0.6238	0.6525	0.0083
Bothrops_sonene	all	M_6_F_qpt_Set_topvars	topvars	9.0409	1.27734	0	0	953.424	1.73135	0.0546672	2	1.30147	0	0	24	0.1182	0.217	72	0.62	10024	0.5277	1	0.1639	0.9139	0	5	0.3575	0.7671	0	10	0.5704	0.6904	0.0458	14.2141	0.6092	0.6476	0	20.4086	0.6368	0.5951	0.075	40.5423	0.6729	0.4367	0.4292	24.8986	0.6475	0.5672	0.0583
Bothrops_sonene	all	M_8_F_l_Set_bioc	bioclim	9.1673	1.3044	0	0	951.692	0	0.10822	2	1.32827	0	0	24	0.0324	0.1328	66	0.693	10024	0.6003	1	0.3622	0.9731	0	5	0.418	0.8936	0	10	0.498	0.8103	0	27.6531	0.6265	0.609	0	34.1095	0.6436	0.5495	0.0708	54.8157	0.6735	0.3663	0.3583	40.6086	0.6537	0.4938	0.075
Bothrops_sonene	all	M_8_F_lh_Set_bioc	bioclim	9.1729	1.30339	0	0	951.692	0	0.0811601	2	1.29367	0	0	24	0.0226	0.0969	64	0.6487	10024	0.6043	1	0.384	0.9769	0	5	0.426	0.8987	0	10	0.4794	0.8169	0	23.7641	0.6285	0.6573	0	28.7589	0.6417	0.6107	0.075	50.4055	0.6674	0.4182	0.4209	38.6328	0.6509	0.5281	0.1042
Bothrops_sonene	all	M_8_F_lqp_Set_bioc	bioclim	9.1288	1.28062	0	0	952.781	1.08869	0.0377411	2	1.23569	0	0.428571	24	0.0443	0.1372	66	0.6548	10024	0.5751	1	0.2346	0.9592	0	5	0.3088	0.8418	0	10	0.5791	0.7493	0.0167	22.8923	0.642	0.6254	0	25.8888	0.6518	0.599	0.0791	48.7749	0.6738	0.4062	0.4125	39.4971	0.6582	0.4853	0.125
Bothrops_sonene	all	M_8_F_lqp_Set_topvars	topvars	9.1222	1.28625	0	0	951.742	0.0497987	0.0596611	1	1.26013	0	0	24	0.0461	0.0952	62	0.5778	10024	0.571	1	0.2305	0.9589	0	5	0.2893	0.8347	0	10	0.5671	0.7417	0.0417	11.6137	0.6371	0.724	0	13.946	0.646	0.7035	0.0542	41.6944	0.6702	0.4721	0.4875	18.2772	0.6441	0.6692	0.0375
Bothrops_sonene	all	M_8_F_lqpt_Set_bioc	bioclim	9.1125	1.2796	0	0	952.781	1.08869	0.0275311	2	1.26287	0	0	24	0.0528	0.1146	60	0.6238	10024	0.5652	1	0.2096	0.9532	0	5	0.3148	0.821	0	10	0.6131	0.7338	0.0375	14.924	0.6382	0.688	0	19.2936	0.6502	0.6505	0.0667	46.2934	0.6729	0.4265	0.4208	22.0153	0.6451	0.6283	0.0458
Bothrops_sonene	all	M_8_F_lqpt_Set_topvars	topvars	9.1226	1.27195	0	0	951.742	0.0497987	0.044235	1	1.27702	0	0	24	0.046	0.093	60	0.5633	10024	0.5712	1	0.2287	0.9589	0	5	0.3154	0.8348	0	10	0.5709	0.7406	0.0292	10.8576	0.6365	0.7303	0	12.8399	0.6491	0.7128	0.0625	41.4796	0.6718	0.4744	0.4792	15.8776	0.6422	0.6898	0.0333
Bothrops_sonene	all	M_8_F_lt_Set_bioc	bioclim	9.1668	1.30465	0	0	951.692	0	0.0895872	2	1.30877	0	0	24	0.035	0.1283	62	0.6675	10024	0.6003	1	0.3808	0.9741	0	5	0.4378	0.8988	0	10	0.4829	0.817	0	28.0464	0.6298	0.6099	0	29.8436	0.6364	0.5928	0.0625	52.4078	0.6701	0.3909	0.3958	42.5433	0.6467	0.4841	0.1083
Bothrops_sonene	all	M_8_F_lth_Set_bioc	bioclim	9.1839	1.30282	0	0	951.692	0	0.0550563	2	1.27767	0	0.571429	24	0.0224	0.1493	68	0.7097	10024	0.6114	1	0.4	0.9785	0	5	0.4799	0.9124	0	10	0.5084	0.8411	0	36.6548	0.6326	0.5403	0	41.0084	0.6436	0.4992	0.0708	56.6184	0.67	0.3555	0.3542	40.1873	0.6427	0.5067	0.0292
Bothrops_sonene	all	M_8_F_qp_Set_bioc	bioclim	9.108	1.26926	0	0	952.781	1.08869	0.0446214	2	1.27385	0	0	24	0.0627	0.1655	66	0.6914	10024	0.5623	1	0.2063	0.9532	0	5	0.2806	0.8209	0	10	0.577	0.7293	0.0208	19.8038	0.6343	0.6374	0	30.1163	0.6611	0.5532	0.0667	50.8718	0.6784	0.3815	0.3834	37.4851	0.6635	0.493	0.0875
Bothrops_sonene	all	M_8_F_qp_Set_topvars	topvars	9.1101	1.29381	0	0	951.742	0.0497987	0.0697784	1	1.27738	0	0	24	0.0628	0.1215	62	0.5964	10024	0.5646	1	0.2175	0.9497	0	5	0.2874	0.821	0	10	0.5933	0.736	0.0708	11.1041	0.6317	0.7234	0	13.0884	0.6431	0.7063	0.0625	43.2688	0.6715	0.4543	0.4542	12.9439	0.6379	0.7093	0.0125
Bothrops_sonene	all	M_8_F_qpt_Set_bioc	bioclim	9.1152	1.291	0	0	952.781	1.08869	0.030789	2	1.28789	0	0	24	0.0548	0.1306	60	0.642	10024	0.5671	1	0.2242	0.9548	0	5	0.3106	0.8282	0	10	0.5544	0.7409	0.025	18.2543	0.6398	0.6581	0	22.6737	0.6494	0.6208	0.0541	44.9905	0.6742	0.4343	0.4333	30.5916	0.6529	0.5555	0.0792
Bothrops_sonene	all	M_8_F_qpt_Set_topvars	topvars	9.1296	1.28052	0	0	951.742	0.0497987	0.0492119	1	1.28517	0	0	24	0.0499	0.0983	62	0.5652	10024	0.5759	1	0.2517	0.9597	0	5	0.3088	0.8464	0	10	0.5736	0.7508	0.0208	12.4619	0.6399	0.7239	0	14.5625	0.6481	0.7062	0.0625	39.3119	0.67	0.4956	0.5	18.9438	0.6467	0.67	0.05
Bothrops_sonene	bioclim	M_10_F_l_Set_bioc	bioclim	9.1943	1.29102	0	0	953.489	1.79683	0.048136	2	1.2771	0	0	24	0.0171	0.0757	60	0.6434	10024	0.6189	1	0.4678	0.9803	0	5	0.5101	0.9224	0	10	0.5274	0.8549	0	26.1448	0.6269	0.6684	0	32.4315	0.6418	0.6084	0.0708	52.5832	0.6597	0.4196	0.4125	37.2496	0.6421	0.5654	0.0708
Bothrops_sonene	bioclim	M_10_F_lh_Set_bioc	bioclim	9.2016	1.27947	0	0	953.489	1.79683	0.0438849	2	1.34794	0	0	24	0.0066	0.0426	56	0.5959	10024	0.6241	1	0.5104	0.9855	0	5	0.5302	0.9307	0	10	0.5411	0.8656	0	23.8987	0.6303	0.7071	0	25.1707	0.6348	0.6947	0.0625	49.7814	0.6527	0.4614	0.4667	23.8987	0.6303	0.7071	0
Bothrops_sonene	bioclim	M_10_F_lqp_Set_bioc	bioclim	9.132	1.26301	0	0	952.549	0.856297	0.0615251	1	1.27751	0	0	24	0.0433	0.1025	62	0.6098	10024	0.5773	1	0.2523	0.9623	0	5	0.3111	0.8467	0	10	0.5272	0.7528	0.025	16.6863	0.6455	0.6875	0	18.1895	0.6502	0.6744	0.0625	46.162	0.6734	0.4393	0.4375	21.9588	0.6505	0.6433	0.0333
Bothrops_sonene	bioclim	M_10_F_lqph_Set_bioc	bioclim	9.1467	1.2729	0	0	952.549	0.856297	0.0478433	1	1.29119	0	0	24	0.0344	0.0843	60	0.5947	10024	0.5864	1	0.2837	0.9686	0	5	0.3342	0.866	0	10	0.4817	0.7644	0	13.1811	0.6428	0.7295	0	16.9053	0.6512	0.6969	0.05	44.3635	0.6716	0.4623	0.4583	21.9389	0.6504	0.6548	0.05
Bothrops_sonene	bioclim	M_10_F_lqpt_Set_bioc	bioclim	9.1318	1.26694	0	0	952.549	0.856297	0.0502473	1	1.27741	0	0	24	0.0412	0.0881	60	0.5769	10022.9	0.5771	1	0.248	0.9626	0	5	0.3035	0.8458	0	10	0.573	0.7505	0.0208	11.1877	0.6411	0.7367	0	15.1094	0.6507	0.7028	0.0625	41.9394	0.6705	0.4763	0.475	14.2717	0.6462	0.7103	0.0167
Bothrops_sonene	bioclim	M_10_F_lqpth_Set_bioc	bioclim	9.1296	1.27105	0	0	952.549	0.856297	0.0436503	1	1.2622	0	0	24	0.0454	0.1051	60	0.6276	10024	0.5755	1	0.2484	0.9631	0	5	0.305	0.8477	0	10	0.55	0.7471	0.0125	13.8224	0.6419	0.7072	0	20.0206	0.6523	0.6542	0.0541	46.8047	0.674	0.4289	0.4333	25.2694	0.6521	0.611	0.0625
Bothrops_sonene	bioclim	M_10_F_lt_Set_bioc	bioclim	9.1886	1.28547	0	0	953.489	1.79683	0.0458992	2	1.28687	0	0	24	0.018	0.0608	58	0.6179	10024	0.615	1	0.4689	0.9811	0	5	0.4886	0.9183	0	10	0.5242	0.8451	0	23.6136	0.6303	0.6896	0	25.5045	0.6379	0.6714	0.0667	50.3208	0.6599	0.4404	0.4417	23.6136	0.6303	0.6896	0
Bothrops_sonene	bioclim	M_10_F_lth_Set_bioc	bioclim	9.187	1.28366	0	0	953.489	1.79683	0.0369859	2	1.31512	0	0	24	0.0182	0.0612	56	0.6266	10024	0.6138													20.1999	0.6293	0.7183	0	22.8228	0.6374	0.6935	0.0583	46.411	0.6607	0.4781	0.3708	38.1525	0.6461	0.5581	0.1375
Bothrops_sonene	bioclim	M_10_F_qp_Set_bioc	bioclim	9.1355	1.26757	0	0	952.549	0.856297	0.0656253	1	1.29665	0	0	24	0.0395	0.0868	60	0.5841	10024	0.5794	1	0.2562	0.964	0	5	0.3111	0.8502	0	10	0.5348	0.756	0.0292	11.6452	0.6421	0.7355	0	14.8973	0.6503	0.7071	0.0791	43.9526	0.671	0.4617	0.4625	21.7719	0.6501	0.651	0.0708
Bothrops_sonene	bioclim	M_10_F_qph_Set_bioc	bioclim	9.142	1.27242	0	0	952.549	0.856297	0.0529273	1	1.2907	0	0	24	0.0369	0.0897	60	0.6045	10024	0.5839	1	0.2683	0.9639	0	5	0.357	0.8533	0	10	0.5455	0.7673	0.025	13.5303	0.6386	0.7283	0	20.0685	0.6525	0.6714	0.0708	46.062	0.6692	0.4492	0.4334	21.4446	0.6471	0.6611	0.0375
Bothrops_sonene	bioclim	M_10_F_qpt_Set_bioc	bioclim	9.1493	1.27125	0	0	952.549	0.856297	0.0558851	1	1.28567	0	0	24	0.033	0.0843	62	0.5704	10024	0.5881	1	0.2893	0.969	0	5	0.3418	0.8692	0	10	0.4768	0.77	0	15.5543	0.6482	0.7117	0	16.4416	0.6528	0.7037	0.0417	41.5581	0.671	0.4881	0.4917	21.7953	0.6508	0.6574	0.0542
Bothrops_sonene	bioclim	M_10_F_qpth_Set_bioc	bioclim	9.1315	1.2635	0	0	952.549	0.856297	0.0456427	1	1.27176	0	0	24	0.0442	0.1149	62	0.6165	10024	0.5772	1	0.2542	0.961	0	5	0.3186	0.8466	0	10	0.5159	0.7543	0.0208	18.252	0.6463	0.6747	0	20.5232	0.6532	0.6549	0.0542	48.7048	0.6748	0.4176	0.4125	23.9077	0.651	0.628	0.0417
Bothrops_sonene	bioclim	M_8_F_l_Set_bioc	bioclim	9.1608	1.30327	0	0	951.692	0	0.444675	2	1.30616	0	0.428571	24	0.0409	0.1716	64	0.6694	10024	0.596	1	0.3539	0.9719	0	5	0.4227	0.8934	0	10	0.4715	0.81	0	25.5384	0.6159	0.6246	0	30.6053	0.6324	0.5775	0.0625	51.506	0.6696	0.3866	0.3875	31.7655	0.6359	0.565	0.0333
Bothrops_sonene	bioclim	M_8_F_lh_Set_bioc	bioclim	9.1601	1.30428	0	0	951.692	0	0.232817	2	1.31078	0	0	24	0.0345	0.1357	68	0.6717	10022.7	0.5954	1	0.3437	0.9736	0	5	0.396	0.8904	0	10	0.4505	0.7999	0	25.7747	0.6272	0.6173	0	30.8967	0.6405	0.5692	0.0583	50.8583	0.6737	0.3935	0.3917	37.8749	0.6507	0.5115	0.0792
Bothrops_sonene	bioclim	M_8_F_lqp_Set_bioc	bioclim	9.1241	1.29865	0	0	952.781	1.08869	0.105016	2	1.28102	0	0	24	0.0443	0.0875	60	0.5601	10024	0.5723	1	0.2284	0.9586	0	5	0.2906	0.8338	0	10	0.6144	0.7444	0.0333	10.3396	0.6371	0.7396	0	12.6766	0.6469	0.719	0.0667	38.3904	0.6689	0.5025	0.5041	10.3396	0.6371	0.7396	0
Bothrops_sonene	bioclim	M_8_F_lqpt_Set_bioc	bioclim	9.1002	1.28525	0	0	952.781	1.08869	0.0740003	2	1.28315	0	0	24	0.0646	0.1642	66	0.6618	10024	0.5574	1	0.1913	0.949	0	5	0.2715	0.8104	0	10	0.5879	0.7247	0.025	18.3773	0.6341	0.6433	0	23.9743	0.6506	0.5958	0.0583	48.0227	0.6776	0.3994	0.3958	33.0313	0.6516	0.5256	0.0875
Bothrops_sonene	bioclim	M_8_F_lt_Set_bioc	bioclim	9.1559	1.30365	0	0	951.692	0	0.303469	2	1.29742	0	0	24	0.0401	0.1419	62	0.6964	10024	0.5927	1	0.3343	0.9706	0	5	0.3952	0.8847	0	10	0.4765	0.7955	0	26.1555	0.6215	0.6118	0	34.8696	0.6435	0.5306	0.0708	53.7816	0.6731	0.3661	0.3667	43.6777	0.6561	0.4584	0.0958
Bothrops_sonene	bioclim	M_8_F_lth_Set_bioc	bioclim	9.1853	1.30358	0	0	951.692	0	0.151642	2	1.29478	0	0	24	0.0189	0.0953	64	0.6706	10022.8	0.6128	1	0.4306	0.9797	0	5	0.4705	0.913	0	10	0.5135	0.838	0	26.8392	0.6285	0.6459	0	30.6262	0.637	0.6095	0.0791	53.7931	0.6641	0.3971	0.4	43.8182	0.6483	0.4908	0.1417
Bothrops_sonene	bioclim	M_8_F_qp_Set_bioc	bioclim	9.103	1.29528	0	0	952.781	1.08869	0.119009	2	1.28021	0	0	24	0.0645	0.1379	62	0.6451	10022.2	0.56	1	0.207	0.9488	0	5	0.3285	0.8166	0	10	0.5895	0.7305	0.025	16.7738	0.6384	0.6656	0	22.3146	0.6537	0.6204	0.0583	48.1795	0.675	0.4055	0.4125	30.3292	0.652	0.5543	0.0917
Bothrops_sonene	bioclim	M_8_F_qpt_Set_bioc	bioclim	9.1313	1.28188	0	0	952.781	1.08869	0.0808706	2	1.28899	0	0	24	0.0425	0.1135	62	0.6097	10022.7	0.5768	1	0.2385	0.9603	0	5	0.3042	0.8416	0	10	0.5675	0.7516	0.025	17.2744	0.6408	0.6828	0	19.4785	0.6485	0.6633	0.0542	46.7921	0.6718	0.4321	0.4333	27.2248	0.6516	0.5995	0.0625
Bothrops_sonene	topvars	M_10_F_lq_Set_topvars	topvars	9.0401	1.27235	0	0	953.678	1.93522	0.0228886	2	1.27552	0	0.142857	24	0.1263	0.2234	66	0.643	10024	0.5245	1	0.1501	0.9163	0	5	0.3093	0.7563	0	10	0.5635	0.6818	0.0667	12.5899	0.5924	0.654	0	23.176	0.6391	0.5644	0.0667	41.8509	0.6715	0.4154	0.4125	23.315	0.6355	0.5645	0.0458
Bothrops_sonene	topvars	M_10_F_lqh_Set_topvars	topvars	9.0592	1.2751	0	0	953.678	1.93522	0.0192714	2	1.2671	0	0.142857	24	0.0997	0.201	64	0.6747	10024	0.5346	1	0.1527	0.9263	0	5	0.3227	0.7664	0	10	0.5793	0.6977	0.0583	13.141	0.598	0.6662	0	21.6188	0.6315	0.5911	0.0458	46.1121	0.6682	0.3905	0.3917	33.5043	0.6438	0.4943	0.1083
Bothrops_sonene	topvars	M_10_F_lqp_Set_topvars	topvars	9.123	1.27134	0	0	952.517	0.774945	0.0357853	1	1.28124	0	0	24	0.0536	0.1098	62	0.5847	10024	0.5724	1	0.2541	0.9574	0	5	0.3122	0.8419	0	10	0.4851	0.7463	0.0083	13.5308	0.6444	0.7088	0	16.0538	0.6533	0.6887	0.0667	42.6185	0.6734	0.4655	0.4667	25.46	0.6554	0.6104	0.0917
Bothrops_sonene	topvars	M_10_F_lqph_Set_topvars	topvars	9.1032	1.27429	0	0	952.517	0.774945	0.0295757	1	1.2687	0	0	24	0.07	0.1592	74	0.6743	10023.2	0.5595	1	0.2138	0.9507	0	5	0.2808	0.8226	0	10	0.5746	0.724	0.0125	15.5849	0.6303	0.6699	0	23.2552	0.6547	0.6036	0.0708	47.8051	0.6798	0.4013	0.4083	24.9113	0.6531	0.5914	0.0375
Bothrops_sonene	topvars	M_10_F_lqpt_Set_topvars	topvars	9.1235	1.28079	0	0	952.517	0.774945	0.0304649	1	1.28458	0	0	24	0.0638	0.1316	74	0.6028	10024	0.5727	1	0.2526	0.9514	0	5	0.3297	0.8435	0	10	0.4752	0.7465	0	16.6359	0.6443	0.6794	0	18.9953	0.6516	0.6592	0.0542	43.657	0.6753	0.4532	0.4625	20.1975	0.6511	0.6513	0.025
Bothrops_sonene	topvars	M_10_F_lqpth_Set_topvars	topvars	9.1336	1.27572	0	0	952.517	0.774945	0.02749	1	1.30844	0	0	24	0.0476	0.1319	72	0.6729	10024	0.5787	1	0.2695	0.9624	0	5	0.3269	0.8544	0	10	0.4858	0.7574	0.0042	14.8726	0.6214	0.7069	0	23.1508	0.6507	0.6269	0.0583	50.155	0.676	0.3985	0.4042	43.0292	0.6586	0.4594	0.1875
Bothrops_sonene	topvars	M_10_F_lqt_Set_topvars	topvars	9.0728	1.27572	0	0	953.678	1.93522	0.019645	2	1.25652	0	0	24	0.0842	0.1755	62	0.5825	10024	0.5418	1	0.1583	0.9328	0	5	0.3468	0.779	0	10	0.5639	0.7076	0.0292	18.1975	0.6152	0.6266	0	21.938	0.6323	0.5929	0.0625	39.9487	0.6661	0.4455	0.45	19.6861	0.6195	0.6136	0.0125
Bothrops_sonene	topvars	M_10_F_lqth_Set_topvars	topvars	9.048	1.27232	0	0	953.678	1.93522	0.0162909	2	1.27408	0	0.142857	24	0.1133	0.1969	64	0.61	10024	0.5291	1	0.1434	0.9168	0	5	0.3372	0.7529	0	10	0.5893	0.6894	0.05	11.6819	0.6023	0.6715	0	20.321	0.6379	0.5994	0.0625	40.7227	0.668	0.4367	0.4375	20.2669	0.6326	0.6027	0.0292
Bothrops_sonene	topvars	M_10_F_q_Set_topvars	topvars	9.0719	1.27606	0	0	953.678	1.93522	0.0234175	2	1.26025	0	0	24	0.0735	0.1345	62	0.5508	10024	0.5423	1	0.1488	0.9217	0	5	0.3866	0.7772	0.0042	10	0.6089	0.7103	0.0292	12.102	0.6184	0.691	0	16.4158	0.6331	0.6534	0.0625	38.1756	0.6635	0.474	0.4833	19.5551	0.6313	0.6296	0.0583
Bothrops_sonene	topvars	M_10_F_qh_Set_topvars	topvars	9.0654	1.27171	0	0	953.678	1.93522	0.0208027	2	1.27536	0	0.142857	24	0.0841	0.2293	66	0.6623	10024	0.5376	1	0.1465	0.9282	0	5	0.3806	0.7771	0	10	0.558	0.7084	0.0083	16.6037	0.5889	0.6421	0	29.466	0.6357	0.5206	0.075	46.1026	0.6716	0.3854	0.3875	33.7407	0.6491	0.4896	0.0708
Bothrops_sonene	topvars	M_10_F_qp_Set_topvars	topvars	9.1435	1.26748	0	0	952.485	0.743107	0.0393724	1	1.27269	0	0	24	0.035	0.0789	60	0.5671	10024	0.5849	1	0.2785	0.9653	0	5	0.3343	0.8577	0	10	0.4826	0.7676	0.0167	11.8691	0.641	0.7425	0	14.489	0.6512	0.7197	0.0708	41.4441	0.6691	0.4903	0.4958	17.3799	0.6463	0.6975	0.0208
Bothrops_sonene	topvars	M_10_F_qph_Set_topvars	topvars	9.0956	1.26835	0	0	952.485	0.743107	0.0325009	1	1.28018	0	0	24	0.0779	0.183	84	0.6583	10024	0.5557	1	0.2163	0.9477	0	5	0.3084	0.8168	0	10	0.503	0.7329	0.0292	13.1007	0.6063	0.7017	0	24.0514	0.6547	0.5893	0.0583	47.1649	0.6845	0.4018	0.4	25.7279	0.6585	0.5803	0.0333
Bothrops_sonene	topvars	M_10_F_qpt_Set_topvars	topvars	9.1148	1.28296	0	0	952.485	0.743107	0.0335779	1	1.26794	0	0	24	0.0652	0.1324	68	0.6093	10024	0.5676	1	0.2421	0.9521	0	5	0.3096	0.833	0	10	0.5426	0.7382	0.0208	14.5938	0.6404	0.6941	0	17.4159	0.6517	0.6708	0.0708	44.9675	0.6751	0.4416	0.4458	22.9577	0.6502	0.627	0.0625
Bothrops_sonene	topvars	M_10_F_qpth_Set_topvars	topvars	9.1365	1.27407	0	0	952.485	0.743107	0.02871	1	1.27835	0	0	24	0.044	0.0947	64	0.5789	10024	0.5804	1	0.2677	0.9619	0	5	0.3268	0.8528	0	10	0.4881	0.7589	0.0208	12.6655	0.6437	0.7282	0	14.5813	0.6502	0.7121	0.05	41.8801	0.6706	0.4801	0.475	21.0609	0.6525	0.6592	0.0625
Bothrops_sonene	topvars	M_10_F_qt_Set_topvars	topvars	9.0796	1.27469	0	0	953.678	1.93522	0.0212387	2	1.25509	0	0.142857	24	0.0755	0.144	64	0.5292	10024	0.5458	1	0.1639	0.9382	0	5	0.3124	0.7823	0	10	0.5972	0.7087	0.0333	15.748	0.623	0.6538	0	18.1047	0.6339	0.6328	0.0708	34.6739	0.6638	0.4962	0.4875	16.291	0.6239	0.6489	0.0042
Bothrops_sonene	topvars	M_10_F_qth_Set_topvars	topvars	9.0759	1.27344	0	0	953.678	1.93522	0.0175964	2	1.29584	0	0.142857	24	0.0742	0.153	64	0.5782	10024	0.5436	1	0.1535	0.9334	0	5	0.4051	0.7756	0	10	0.5875	0.7102	0.0667	15.216	0.6164	0.6584	0	18.4336	0.6314	0.6301	0.0625	39.34	0.664	0.4578	0.4708	15.6502	0.6192	0.6541	0.0042
Bothrops_sonene	topvars	M_4_F_lqp_Set_topvars	topvars	9.0158	1.26328	0	0	953.601	1.85853	0.248314	2	1.27385	0	0.142857	24	0.1292	0.2976	86	0.6426	10023.3	0.5105	1	0.1209	0.904	0	5	0.3491	0.7444	0	10	0.4997	0.6706	0.0042	18.3394	0.57	0.589	0	27.1072	0.615	0.5073	0.0833	40.1639	0.6592	0.3986	0.4	28.9679	0.618	0.4926	0.0583
Bothrops_sonene	topvars	M_4_F_lqpt_Set_topvars	topvars	9.0389	1.26322	0	0	953.601	1.85853	0.151207	2	1.29764	0	0.142857	24	0.1068	0.2319	78	0.6802	10024	0.5236	1	0.12	0.9078	0	5	0.4309	0.7482	0.0042	10	0.5626	0.6899	0.0167	14.054	0.5895	0.6507	0	25.5357	0.6351	0.546	0.0708	44.0004	0.665	0.397	0.4042	23.8858	0.6269	0.5605	0.0292
Bothrops_sonene	topvars	M_4_F_qp_Set_topvars	topvars	8.976	1.26195	0	0	953.601	1.85854	0.411909	2	1.25715	0	0.142857	24	0.1755	0.3487	84	0.7109	10024	0.4925	1	0.1128	0.877	0	5	0.3353	0.7159	0	10	0.4989	0.6463	0.0042	18.9359	0.5767	0.5585	0	28.7003	0.6181	0.4738	0.05	42.1935	0.6605	0.3701	0.375	28.8269	0.6127	0.4783	0.0417
Bothrops_sonene	topvars	M_4_F_qpt_Set_topvars	topvars	9.0342	1.26185	0	0	953.601	1.85854	0.177726	2	1.29433	0	0.142857	24	0.1067	0.2834	86	0.7159	10024	0.5205	1	0.1135	0.9017	0	5	0.4106	0.7477	0.0042	10	0.5468	0.6863	0.0167	13.194	0.5703	0.6539	0	30.8569	0.6365	0.4938	0.0708	47.423	0.6677	0.3624	0.3542	36.187	0.6453	0.4521	0.0833
Bothrops_sonene	topvars	M_5_F_lqp_Set_topvars	topvars	9.0594	1.27406	0	0	953.407	1.6647	0.114325	2	1.26638	0	0	24	0.0897	0.174	74	0.5983	10024	0.5347	1	0.1469	0.9249	0	5	0.3382	0.7633	0	10	0.5798	0.6971	0.0333	14.9746	0.6127	0.6476	0	20.0787	0.6355	0.6033	0.075	38.9372	0.6647	0.4502	0.4458	17.6803	0.6235	0.6245	0.0208
[truncated: 1,087 more rows]
[truncated: 148 more columns]
