# Supplementary material for: VenomMaps: Updated species distribution maps and models for New World pitvipers (Viperidae: Crotalinae)
Source: Sci Data. 2022 May 25;9:232. doi: 10.1038/s41597-022-01323-4 (PMC9132920; doi:10.1038/s41597-022-01323-4)
Supplement: Supplementary file 2 — Supplementary Table 2 [file 41597_2022_1323_MOESM2_ESM.xlsx]

## Sheet: Supplementary Table 2
Supplementary Table 2. best_feval_models. Models that minimized omission rate and maximized AUC Ratio based on final evaluation by KUENM
Species	compSet	Model	envSet	Entropy	Cal_Mean_AUC_ratio	Cal_pval_pROC	Cal_Omission_rate_at_5.	Cal_AICc	Cal_delta_AICc	Cal_W_AICc	Cal_num_parameters	Mean_AUC_ratio	Partial_ROC	Omission_rate_at_5.	X.Training.samples	Regularized.training.gain	Unregularized.training.gain	Iterations	Training.AUC	X.Background.points	Prevalence..average.probability.of.presence.over.background.sites.	Fixed.cumulative.value.1.cumulative.threshold	Fixed.cumulative.value.1.Cloglog.threshold	Fixed.cumulative.value.1.area	Fixed.cumulative.value.1.training.omission	Fixed.cumulative.value.5.cumulative.threshold	Fixed.cumulative.value.5.Cloglog.threshold	Fixed.cumulative.value.5.area	Fixed.cumulative.value.5.training.omission	Fixed.cumulative.value.10.cumulative.threshold	Fixed.cumulative.value.10.Cloglog.threshold	Fixed.cumulative.value.10.area	Fixed.cumulative.value.10.training.omission	Minimum.training.presence.cumulative.threshold	Minimum.training.presence.Cloglog.threshold	Minimum.training.presence.area	Minimum.training.presence.training.omission	X10.percentile.training.presence.cumulative.threshold	X10.percentile.training.presence.Cloglog.threshold	X10.percentile.training.presence.area	X10.percentile.training.presence.training.omission	Equal.training.sensitivity.and.specificity.cumulative.threshold	Equal.training.sensitivity.and.specificity.Cloglog.threshold	Equal.training.sensitivity.and.specificity.area	Equal.training.sensitivity.and.specificity.training.omission	Maximum.training.sensitivity.plus.specificity.cumulative.threshold	Maximum.training.sensitivity.plus.specificity.Cloglog.threshold	Maximum.training.sensitivity.plus.specificity.area	Maximum.training.sensitivity.plus.specificity.training.omission
Agkistrodon_bilineatus	all	M_2_F_th_Set_bioc	bioclim	8.1612	1.45176	0	0.025641	3690.31	0.880345	0.863566	23	1.68626	0	0	134	1.1573	1.4737	386	0.8866	10131.9	0.2036	1	0.0248	0.6662	0.0008	5	0.1096	0.4148	0.0202	10	0.2301	0.3155	0.0761	2.8441	0.0596	0.5289	0	13.5948	0.2927	0.2748	0.0955	22.9913	0.4329	0.2014	0.2022	17.1589	0.3493	0.245	0.1067
Agkistrodon_bilineatus	bioclim	M_2_F_th_Set_bioc	bioclim	8.1369	1.45586	0	0.025641	3690.31	0.880345	0.383486	23	1.68179	0	0	134	1.1906	1.5416	422	0.893	10132.8	0.1982	1	0.0237	0.6604	0.0008	5	0.1127	0.404	0.0164	10	0.2252	0.3107	0.0686	3.0312	0.0585	0.5011	0	13.6797	0.2886	0.271	0.094	24.053	0.4473	0.1922	0.1925	15.6335	0.3302	0.2567	0.0873
Agkistrodon_bilineatus	topvars	M_3_F_lt_Set_topvars	topvars	8.1365	1.47176	0	0.025641	3695.22	0	0.999942	18	1.60003	0	0	134	1.1297	1.4034	266	0.8825	10133.1	0.1963	1	0.0272	0.6805	0.0022	5	0.0994	0.4402	0.0172	10	0.1947	0.3297	0.059	2.901	0.0584	0.5823	0	14.725	0.2704	0.2698	0.0955	21.9001	0.3671	0.2052	0.2067	15.6092	0.28	0.2622	0.0858
Agkistrodon_conanti	all	M_0.2_F_lqpt_Set_topvars	topvars	8.3184	1.43999	0	0.0499244	58709.8	0	0.452766	194	1.44248	0	0.0526316	1465	0.9784	1.0346	500	0.8378	11420.2	0.2112	1	0.0413	0.5938	0.0062	5	0.15	0.4429	0.0516	10	0.2262	0.3571	0.118	0.098	0.0048	0.7937	0	8.7423	0.2106	0.3757	0.0993	20.4738	0.3403	0.243	0.2429	13.1679	0.2617	0.3202	0.1458
Agkistrodon_conanti	bioclim	M_0.3_F_lqpth_Set_bioc	bioclim	8.3653	1.42624	0	0.0484115	58786.9	0	0.887069	161	1.41339	0	0.0601504	1465	0.9076	0.9762	500	0.8256	11408.4	0.2223	1	0.0452	0.6016	0.0057	5	0.1641	0.4521	0.0528	10	0.2413	0.3695	0.1237	0.0677	0.0036	0.8484	0	8.1774	0.2178	0.396	0.0991	20.2517	0.3484	0.258	0.258	10.1354	0.2405	0.3691	0.1183
Agkistrodon_conanti	topvars	M_0.2_F_lqpt_Set_topvars	topvars	8.3485	1.43964	0	0.0499244	58709.8	0	0.452766	194	1.4121	0	0.0526316	1465	0.9547	1.0098	500	0.8332	11423.3	0.2182	1	0.0454	0.59	0.0058	5	0.1606	0.4479	0.0523	10	0.2342	0.3637	0.1156	0.0824	0.0038	0.8272	0	8.6833	0.2167	0.383	0.0995	20.7211	0.3494	0.2482	0.2481	12.9109	0.2681	0.3277	0.1426
Agkistrodon_contortrix	all	M_0.1_F_lph_Set_topvars	topvars	9.6162	1.16976	0	0.048488	438972	0	0.5	263	1.15716	0	0.0526316	7817	0.1493	0.1584	500	0.617	17789.3	0.523	1	0.2288	0.9155	0.0043	5	0.3603	0.8246	0.0466	10	0.4168	0.7393	0.1058	0.0819	0.0435	0.9724	0	9.5234	0.4125	0.7468	0.0999	35.8255	0.571	0.4226	0.4226	18.3928	0.4775	0.6216	0.2096
Agkistrodon_contortrix	bioclim	M_0.1_F_h_Set_bioc	bioclim	9.6367	1.14413	0	0.0497914	441482	0	1	259	1.14981	0	0.0500642	7817	0.1294	0.1393	500	0.5959	17796.2	0.5345	1	0.2436	0.9255	0.0038	5	0.3763	0.8392	0.046	10	0.4272	0.7559	0.1098	0.1668	0.0932	0.9642	0	9.2898	0.4211	0.767	0.0999	35.9222	0.5729	0.4365	0.4366	19.2065	0.4885	0.6274	0.2261
Agkistrodon_contortrix	topvars	M_0.1_F_ph_Set_topvars	topvars	9.6172	1.16949	0	0.048488	438972	0	1	263	1.15137	0	0.055199	7817	0.1462	0.1558	500	0.6101	17795.2	0.5237	1	0.2357	0.9114	0.0045	5	0.3696	0.8237	0.0482	10	0.4229	0.7407	0.109	0.0707	0.0402	0.9707	0	9.3314	0.4173	0.751	0.0999	35.5699	0.569	0.428	0.428	17.5628	0.4748	0.6349	0.2057
Agkistrodon_howardgloydi	all	M_3_F_lp_Set_topvars	topvars	9.0954	1.36882	0	0	443.097	5.50083e-08	0.030145	2	1.53564	0	0	13	0.1905	0.4222	96	0.696	10011	0.5559	1	0.214	0.9239	0	5	0.3782	0.8256	0	10	0.4762	0.7462	0	26.945	0.5912	0.5532	0	30.9567	0.6058	0.5171	0.0308	49.0053	0.6641	0.3573	0.3692	38.7577	0.6258	0.4499	0.0846
Agkistrodon_howardgloydi	bioclim	M_3_F_lph_Set_bioc	bioclim	8.949	1.27846	0	0.2	444.187	1.40039e-09	1	3	1.29767	0	0.2	13	0.3855	0.8467	160	0.788	10011.2	0.4756	1	0.1565	0.8956	0	5	0.2943	0.7739	0	10	0.3676	0.6739	0.0154	18.7831	0.4386	0.5662	0	28.0717	0.5309	0.4556	0.0615	50.1326	0.6723	0.2599	0.2538	50.2491	0.6852	0.2768	0.1461
Agkistrodon_howardgloydi	topvars	M_5_F_qpth_Set_topvars	topvars	9.108	1.36739	0	0	443.966	0.869439	0.0198052	1	1.39451	0	0	13	0.1583	0.4268	92	0.717	10011	0.5655	1	0.2523	0.9327	0	5	0.402	0.8421	0	10	0.4799	0.7645	0	29.1197	0.5928	0.5537	0	37.4817	0.6364	0.4723	0.0538	53.4382	0.675	0.3357	0.3385	45.319	0.6623	0.4225	0.0769
Agkistrodon_laticinctus	all	M_1_F_qpth_Set_bioc	bioclim	7.8508	1.64979	0	0.049505	17471.1	0	0.862385	72	1.611	0	0.0555556	492	0.8554	1.0369	500	0.9237	10489.3	0.1449	1	0.0209	0.4007	0.0026	5	0.1545	0.2592	0.0254	10	0.2775	0.2076	0.0599	0.5695	0.0111	0.5098	0	16.4672	0.3909	0.1691	0.0988	21.3337	0.4558	0.1473	0.1472	12.9571	0.3321	0.191	0.0669
Agkistrodon_laticinctus	bioclim	M_1_F_qpth_Set_bioc	bioclim	7.8792	1.64846	0	0.049505	17471.1	0	0.862385	72	1.61362	0	0.0833333	492	0.8613	1.0435	500	0.925	10488	0.1485	1	0.0166	0.4792	0.002	5	0.1308	0.2662	0.0187	10	0.2768	0.2081	0.05	1.1238	0.0177	0.49	0	16.7771	0.4063	0.1677	0.099	21.8392	0.4785	0.1458	0.1455	12.6035	0.3354	0.1908	0.0587
Agkistrodon_laticinctus	topvars	M_0.4_F_h_Set_topvars	topvars	7.8805	1.64087	0	0.0445545	17566.6	0	0.999991	89	1.60225	0	0.0833333	492	0.8438	0.9475	500	0.9158	10488.8	0.1496	1	0.034	0.4247	0.0039	5	0.1537	0.2861	0.0262	10	0.2563	0.2297	0.0638	0.4827	0.0137	0.5731	0	13.8853	0.3176	0.2005	0.0986	20.9946	0.4117	0.1607	0.1604	11.7469	0.2806	0.2189	0.0669
Agkistrodon_piscivorus	all	M_0.4_F_lpt_Set_topvars	topvars	9.2609	1.33738	0	0.049431	343956	0	0.25	228	1.3078	0	0.0651163	5092	0.2679	0.3069	500	0.7121	15077.8	0.4299	1	0.1409	0.7683	0.0039	5	0.331	0.6733	0.0384	10	0.4044	0.5979	0.0912	0.0885	0.0159	0.8877	0	10.7988	0.4134	0.5873	0.0999	33.4338	0.5731	0.3574	0.3574	13.971	0.4427	0.5482	0.1356
Agkistrodon_piscivorus	bioclim	M_0.1_F_qpth_Set_bioc	bioclim	9.2562	1.33648	0	0.0462304	345271	0	0.125	254	1.31693	0	0.0496124	5092	0.2868	0.2999	500	0.7072	15076.7	0.4286	1	0.1652	0.7576	0.0055	5	0.3422	0.6693	0.0402	10	0.4109	0.5965	0.0962	0.0974	0.0156	0.8598	0	10.2806	0.4136	0.5929	0.0998	32.9712	0.5689	0.3624	0.3624	13.3411	0.4409	0.5555	0.1337
Agkistrodon_piscivorus	topvars	M_0.4_F_pth_Set_topvars	topvars	9.2614	1.33849	0	0.049431	343956	0	0.166667	228	1.31117	0	0.0604651	5092	0.2708	0.3085	500	0.7104	15079.5	0.4303	1	0.1424	0.7653	0.0044	5	0.3362	0.6728	0.0379	10	0.4065	0.5983	0.091	0.0584	0.0128	0.9036	0	10.685	0.4135	0.5893	0.0997	33.2486	0.5723	0.3605	0.3605	11.9935	0.4258	0.5731	0.1129
Agkistrodon_russeolus	all	M_3_F_qt_Set_topvars	topvars	8.4342	1.59212	0	0	1569.42	0	0.997851	8	1.58472	0	0.0714286	51	1.1454	1.4358	128	0.8546	10050	0.279	1	0.0714	0.5981	0	5	0.2224	0.4797	0.0392	10	0.3126	0.4049	0.0823	3.3666	0.17	0.5167	0	16.5463	0.382	0.3491	0.0882	33.2444	0.5506	0.2177	0.2157	28.6271	0.5101	0.2556	0.1314
Agkistrodon_russeolus	bioclim	M_10_F_lqph_Set_bioc	bioclim	8.6602	1.56572	0	0.0714286	1579.2	0.022099	1	4	1.58792	0	0	51	0.8454	1.1947	134	0.822	10049.4	0.3503	1	0.0689	0.6926	0	5	0.2471	0.5457	0.0118	10	0.3794	0.4696	0.051	6.0997	0.2781	0.5271	0	18.769	0.4788	0.3851	0.0862	37.3264	0.6409	0.2539	0.2451	28.9144	0.5757	0.3117	0.1235
Agkistrodon_russeolus	topvars	M_3_F_qt_Set_topvars	topvars	8.4362	1.61914	0	0	1569.42	0	0.997693	8	1.61735	0	0	51	1.1315	1.4785	144	0.8642	10046.6	0.2774	1	0.0698	0.6042	0	5	0.2219	0.4848	0.0314	10	0.3085	0.4097	0.0784	4.7609	0.2086	0.4911	0	13.9753	0.3536	0.3684	0.0823	34.2154	0.5427	0.2125	0.2098	31.4884	0.518	0.2394	0.1412
Agkistrodon_taylori	all	M_0.7_F_q_Set_topvars	topvars	8.4157	1.53507	0	0	1046.29	1.81609	0.0256967	10	1.53294	0	0	30	0.9535	1.1025	162	0.8258	10028.6	0.2782	1	0.0747	0.6417	0	5	0.2131	0.5234	0.0333	10	0.2938	0.4458	0.07	4.6671	0.1935	0.5406	0	15.4253	0.3487	0.3878	0.0867	29.2	0.4618	0.2651	0.2667	21.0497	0.3916	0.3415	0.1033
Agkistrodon_taylori	bioclim	M_0.8_F_lqp_Set_bioc	bioclim	8.6942	1.48284	0	0	1046.22	1.74249	0.0323763	5	1.43165	0	0	30	0.5982	0.7925	254	0.797	10026.8	0.3632	1	0.0895	0.7388	0	5	0.2548	0.6132	0.03	10	0.3488	0.5304	0.06	5.8117	0.2605	0.6064	0	19.5978	0.4379	0.4236	0.0933	36.0936	0.5578	0.2766	0.2767	33.4431	0.544	0.3016	0.17
Agkistrodon_taylori	topvars	M_0.8_F_q_Set_topvars	topvars	8.5087	1.53457	0	0	1046.66	0.744597	0.120874	10	1.58515	0	0	30	0.8154	0.9211	130	0.8114	10027.3	0.3056	1	0.0766	0.6797	0	5	0.2174	0.5519	0.0333	10	0.3191	0.472	0.1033	4.0139	0.1926	0.5809	0	11.8779	0.335	0.454	0.0833	31.2106	0.4934	0.2738	0.2733	30.375	0.4774	0.2898	0.1867
Atropoides_picadoi	all	M_4_F_qt_Set_topvars	topvars	9.0517	1.69425	0	0	528.187	1.55091	0.118291	4	1.82231	0	0	13	0.1535	0.4844	72	0.8864	10010.5	0.5339	1	0.303	0.9471	0	5	0.374	0.8571	0	10	0.4168	0.7675	0	48.9237	0.6189	0.3215	0	57.2292	0.6518	0.248	0.0615	63.3245	0.6817	0.2006	0.2154	57.4858	0.6605	0.2515	0.0461
Atropoides_picadoi	bioclim	M_4_F_qt_Set_bioc	bioclim	9.0967	1.69536	0	0	526.637	0	0.427291	1	1.6722	0	0	13	0.0973	0.3356	60	0.8629	10011.6	0.5554	1	0.318	0.9729	0	5	0.371	0.8848	0	10	0.4141	0.7961	0	50.3217	0.623	0.3213	0	55.2029	0.6541	0.2742	0.0692	60.4848	0.6814	0.2306	0.2462	55.1819	0.662	0.2772	0.0231
Atropoides_picadoi	topvars	M_4_F_q_Set_topvars	topvars	8.9849	1.69209	0	0	528.187	0	0.501938	4	1.78459	0	0	13	0.2126	0.669	76	0.8883	10011.7	0.5079	1	0.2874	0.9321	0	5	0.3654	0.8338	0	10	0.4162	0.7444	0	53.8164	0.6386	0.2694	0	61.1388	0.6936	0.2197	0.0461	64.935	0.7025	0.1855	0.2	59.0829	0.6753	0.2288	0.0308
Bothriechis_aurifer	all	M_0.9_F_lt_Set_bioc	bioclim	7.1042	1.90849	0	0	585.812	0	0.862575	13	1.8508	0	0.2	17	2.1221	3.4523	248	0.9802	10016.3	0.068	1	0.0106	0.7866	0	5	0.0257	0.4929	0.0118	10	0.0461	0.3097	0.0176	22.2397	0.1623	0.1734	0	30.7362	0.2975	0.0995	0.047	28.4151	0.2141	0.0736	0.0823	33.4119	0.3457	0.0535	0.0353
Bothriechis_aurifer	bioclim	M_0.9_F_lt_Set_bioc	bioclim	6.9928	1.90479	0	0	585.812	0	0.866162	13	1.82957	0	0.2	17	2.2319	3.5609	268	0.9825	10015.3	0.0638	1	0.0107	0.8045	0	5	0.0236	0.5058	0	10	0.0437	0.3218	0.0059	22.4485	0.1451	0.1433	0	32.4375	0.3142	0.0794	0.0412	29.1416	0.2032	0.0795	0.0823	35.1698	0.3588	0.0582	0.0412
Bothriechis_aurifer	topvars	M_0.1_F_lq_Set_topvars	topvars	6.3423	1.8924	0	0	598.149	0.0974347	0.436262	11	1.94137	0	0	17	2.6377	2.9681	500	0.979	10017	0.0329	1	0.0081	0.274	0	5	0.0451	0.1357	0.0235	10	0.0991	0.0847	0.0529	10.2586	0.1101	0.1201	0	15.644	0.1703	0.0673	0.0412	15.6484	0.1691	0.0628	0.047	15.4249	0.1661	0.0651	0.0294
Bothriechis_bicolor	all	M_0.1_F_lq_Set_bioc	bioclim	7.4402	1.92032	0	0	713.558	0.0478536	0.132906	8	1.95347	0	0	25	1.8254	1.9529	488	0.9476	10021	0.0975	1	0.0112	0.5502	0	5	0.0572	0.2803	0.012	10	0.1418	0.1892	0.052	8.7414	0.1104	0.229	0	18.9253	0.2631	0.1273	0.08	21.2936	0.3	0.1071	0.108	21.2229	0.2959	0.1147	0.06
Bothriechis_bicolor	bioclim	M_0.1_F_lq_Set_bioc	bioclim	7.5287	1.9126	0	0	713.558	0.0478536	0.133059	8	1.92184	0	0	25	1.7573	1.8899	484	0.9408	10021.2	0.1066	1	0.0133	0.5616	0.004	5	0.0578	0.3017	0.008	10	0.1398	0.2014	0.036	9.0007	0.1178	0.255	0	15.1192	0.2231	0.1553	0.068	17.5651	0.2636	0.1362	0.132	14.2735	0.2065	0.1631	0.032
Bothriechis_bicolor	topvars	M_3_F_lpth_Set_topvars	topvars	8.0594	1.86526	0	0	724.29	0	0.539643	11	1.87768	0	0	25	1.1877	1.997	264	0.9461	10018.1	0.183	1	0.0261	0.7649	0	5	0.0673	0.4672	0	10	0.1563	0.3125	0.008	14.3257	0.2411	0.2559	0	26.1421	0.4301	0.1649	0.064	31.4566	0.5	0.1329	0.132	32.8948	0.5106	0.1439	0.064
Bothriechis_guifarroi	all	M_6_F_lqpt_Set_topo	topo	9.1564	1.01588	0	0	150.523	0	0.5	1	1.85753	0	0.333333	5	0.0507	0.3887	38	0.6487	10002.3	0.5977													44.962	0.7233	0.5166	0	44.962	0.7233	0.5166	0	54.1476	0.7236	0.4247	0.2	44.962	0.7233	0.5166	0
Bothriechis_guifarroi	bioclim	M_1_F_pt_Set_bioc	bioclim	7.23	1.916	0	1	118.741	0.754424	1	3	1.92057	0	1	5	2.0539	2.9234	126	0.9857	10002.7	0.0838	1	0.0165	0.3751	0	5	0.0885	0.2286	0	10	0.1592	0.1729	0	50.8786	0.6126	0.03	0	50.8786	0.6126	0.03	0	50.8786	0.6126	0.03	0	50.8786	0.6126	0.03	0
Bothriechis_guifarroi	topvars	M_0.9_F_lqpt_Set_topvars	topvars	6.1219	1.93086	0	0.666667	139.043	0	1	5	1.91858	0	0.666667	5	3.1335	4.0447	196	0.9957	10000.9	0.0266	1	0.0046	0.3267	0	5	0.0254	0.1462	0	10	0.0633	0.0831	0	50.2769	0.7338	0.0075	0	50.2769	0.7338	0.0075	0	50.2769	0.7338	0.0075	0	50.2769	0.7338	0.0075	0
Bothriechis_lateralis	all	M_0.9_F_qpt_Set_topvars	topvars	7.149	1.75823	0	0.0384615	3731.25	0	0.99953	43	1.81496	0	0.181818	116	1.842	2.2022	500	0.9742	10105.9	0.0716	1	0.0076	0.4952	0.0009	5	0.0483	0.2439	0.0069	10	0.1162	0.1565	0.0155	3.8983	0.0351	0.3082	0	25.9674	0.3437	0.0689	0.0939	23.7812	0.312	0.0753	0.0733	18.7804	0.2432	0.0967	0.0362
Bothriechis_lateralis	bioclim	M_0.9_F_qt_Set_bioc	bioclim	7.1523	1.86347	0	0.025641	3755.46	0	0.298826	36	1.82751	0	0.0909091	116	1.8046	2.2024	500	0.9751	10113.7	0.0709	1	0.007	0.5214	0	5	0.0519	0.2365	0.0103	10	0.1153	0.1547	0.0198	5.016	0.0448	0.2744	0	27.9012	0.3773	0.0621	0.0905	23.1399	0.3048	0.0756	0.075	21.2486	0.2756	0.0862	0.0431
Bothriechis_lateralis	topvars	M_0.9_F_qpt_Set_topvars	topvars	7.1462	1.74067	0	0.0384615	3731.25	0	0.999539	43	1.824	0	0.181818	116	1.8333	2.2047	500	0.9744	10111.3	0.0708	1	0.008	0.4697	0.0009	5	0.051	0.2328	0.0069	10	0.1154	0.1535	0.0172	4.1726	0.0392	0.2853	0	26.8511	0.3574	0.066	0.0939	22.9213	0.3003	0.0771	0.0767	19.5588	0.2524	0.0937	0.0431
Bothriechis_marchi	all	M_0.1_F_lqp_Set_bioc	bioclim	6.3742	1.96547	0	0	165.302	1.87387	0.0800075	4	1.96436	0	0	5	2.8632	3.2505	270	0.9778	10000	0.0384	1	0.0164	0.1554	0	5	0.0867	0.094	0.08	10	0.17	0.0702	0.08	14.8696	0.2458	0.0648	0	14.8696	0.2458	0.0648	0	14.8696	0.2458	0.0648	0.02	14.8696	0.2458	0.0648	0
Bothriechis_marchi	bioclim	M_0.2_F_qp_Set_bioc	bioclim	6.5508	1.95993	0	0	166.37	1.06774	0.0978166	4	1.96612	0	0	5	2.6902	3.2652	186	0.9784	10002.6	0.0474	1	0.0137	0.2019	0	5	0.0818	0.1175	0.02	10	0.165	0.0863	0.1	21.9475	0.3305	0.0601	0	21.9475	0.3305	0.0601	0	21.9475	0.3305	0.0601	0	21.9475	0.3305	0.0601	0
Bothriechis_marchi	topvars	M_0.3_F_lqp_Set_topvars	topvars	5.9234	1.96951	0	0	163.429	0	0.392358	5	1.95742	0	0	5	3.3022	4.3169	280	0.9929	10000	0.0339	1	0.0112	0.1637	0	5	0.0676	0.0874	0	10	0.1463	0.0618	0	39.0069	0.5101	0.023	0	39.0069	0.5101	0.023	0	39.0069	0.5101	0.023	0	39.0069	0.5101	0.023	0
Bothriechis_nigroviridis	all	M_0.5_F_lqp_Set_topvars	topvars	7.4449	1.88341	0	0	1358.45	1.55039	0.119751	5	1.89013	0	0	47	1.5252	1.6156	206	0.9556	10044	0.0954	1	0.0103	0.6006	0	5	0.0449	0.2977	0	10	0.115	0.1794	0.0021	11.8487	0.1435	0.1552	0	17.0268	0.2542	0.1143	0.0702	17.7587	0.2702	0.1089	0.1043	13.4193	0.1778	0.1387	0.0106
Bothriechis_nigroviridis	bioclim	M_0.2_F_lqp_Set_bioc	bioclim	7.3607	1.8819	0	0	1358.96	0	0.718677	7	1.87809	0	0	47	1.5075	1.6099	418	0.9534	10044.9	0.0904	1	0.0095	0.4796	0	5	0.0668	0.2205	0.0106	10	0.175	0.1479	0.0596	7.6264	0.1208	0.1727	0	12.8529	0.2241	0.1313	0.0787	13.708	0.2423	0.1254	0.1255	9.7441	0.1645	0.1545	0.0128
Bothriechis_nigroviridis	topvars	M_0.3_F_lqp_Set_topvars	topvars	7.3284	1.88105	0	0	1358.69	1.78451	0.174031	6	1.88631	0	0	47	1.611	1.6858	228	0.956	10042.1	0.0867	1	0.0095	0.5128	0	5	0.0517	0.2421	0.0021	10	0.138	0.1473	0.0447	7.883	0.0902	0.1732	0	13.8145	0.2209	0.1142	0.0766	14.8444	0.2434	0.1071	0.1064	10.1973	0.1387	0.1458	0.017
Bothriechis_nubestris	all	M_0.3_F_l_Set_topo	topo	8.5013	1.6102	0	0	405.157	0	0.903491	6	1.43873	0	0.142857	12	0.6963	0.8415	82	0.8444	10006.8	0.2959	1	0.0732	0.8905	0	5	0.1317	0.6899	0.0083	10	0.1883	0.5422	0.025	13.6915	0.227	0.4983	0	22.7271	0.3331	0.3402	0.05	30.1035	0.4103	0.249	0.25	32.5464	0.4484	0.242	0.1333
Bothriechis_nubestris	bioclim	M_3_F_lth_Set_bioc	bioclim	8.2654	1.69706	0	0.285714	369.652	0	1	5	1.70961	0	0.428571	12	0.9271	1.818	236	0.9482	10006	0.2296	1	0.0349	0.8037	0	5	0.1008	0.5569	0	10	0.1705	0.4184	0.0083	32.246	0.4767	0.1811	0	39.9374	0.5689	0.1348	0.0666	40.9146	0.5811	0.1266	0.125	38.2363	0.5484	0.1395	0.025
Bothriechis_nubestris	topvars	M_4_F_pth_Set_topvars	topvars	8.4935	1.66613	0	0.285714	378.112	0	1	6	1.61651	0	0.428571	12	0.7031	1.5763	208	0.9501	10009.5	0.2879	1	0.0561	0.8365	0	5	0.136	0.635	0	10	0.2025	0.5009	0	46.5528	0.6615	0.1311	0	50.9748	0.7126	0.1106	0.0583	50.9823	0.7126	0.1106	0.1167	46.5528	0.6615	0.1311	0
Bothriechis_rowleyi	all	M_0.8_F_lqp_Set_bioc	bioclim	8.2803	1.77793	0	0.333333	216.42	0	1	3	1.78086	0	0.333333	3	0.9118	1.1911	128	0.9082	10003	0.2766	1	0.0672	0.7794	0	5	0.1279	0.5913	0	10	0.1869	0.4621	0	47.8282	0.6708	0.1242	0	47.8282	0.6708	0.1242	0	47.8282	0.6708	0.1242	0	47.8282	0.6708	0.1242	0
Bothriechis_rowleyi	bioclim	M_0.9_F_lqp_Set_bioc	bioclim	7.476	1.77781	0	0.333333	217.175	0.755375	1	3	1.78914	0	0.333333	3	1.5838	2.23	244	0.9368	10001.8	0.193	1	0.0524	0.5456	0	5	0.1138	0.4067	0	10	0.1803	0.319	0	58.6471	0.7586	0.0841	0	58.6471	0.7586	0.0841	0	58.6471	0.7586	0.0841	0	58.6471	0.7586	0.0841	0
Bothriechis_rowleyi	topvars	M_2_F_qpt_Set_topvars	topvars	8.2297	1.60067	0	0.333333	228.53	1.67499	1	4	1.61657	0	0.333333	3	0.9592	1.5081	102	0.9172	10000.9	0.2998	1	0.0797	0.7504	0	5	0.1579	0.5797	0	10	0.2268	0.4743	0	62.1009	0.7853	0.0985	0	62.1009	0.7853	0.0985	0	62.1059	0.7853	0.0984	0.1	62.1009	0.7853	0.0985	0
Bothriechis_schlegelii	all	M_0.1_F_lqp_Set_topvars	topvars	8.6242	1.32677	0	0.0481928	24858.6	0	1	53	1.32716	0	0.1	630	0.7398	0.7697	500	0.8482	10624.9	0.3133	1	0.0649	0.7584	0.0052	5	0.1679	0.5831	0.0233	10	0.2604	0.4734	0.0594	0.2336	0.0162	0.8985	0	15.9846	0.3488	0.3876	0.0987	33.748	0.5475	0.2304	0.2308	31.8725	0.5286	0.2457	0.2025
Bothriechis_schlegelii	bioclim	M_0.1_F_lp_Set_bioc	bioclim	8.7777	1.28034	0	0.0441767	25145.2	0	1	23	1.25864	0	0.08	633	0.5994	0.6128	500	0.8279	10626.6	0.3699	1	0.0799	0.7966	0.0128	5	0.2232	0.6406	0.0351	10	0.3162	0.5448	0.067	0.0518	0.0132	0.9274	0	16.14	0.3875	0.4593	0.0982	38.8186	0.5804	0.2494	0.2491	37.9019	0.572	0.2604	0.2246
Bothriechis_schlegelii	topvars	M_0.1_F_lqp_Set_topvars	topvars	8.6689	1.33345	0	0.0481928	24858.6	0	1	53	1.33357	0	0.08	630	0.7089	0.7357	500	0.8413	10626.1	0.3285	1	0.0691	0.7695	0.0057	5	0.1769	0.5977	0.0265	10	0.2701	0.489	0.0543	0.1293	0.0143	0.9119	0	16.8458	0.3717	0.3926	0.099	34.6454	0.562	0.2369	0.2368	30.6324	0.5245	0.2654	0.1924
Bothriechis_supraciliaris	all	M_0.1_F_lqp_Set_bioc	bioclim	6.9805	1.99355	0	0	281.542	0	0.407471	5	1.99247	0	0	14	1.877	2.274	406	0.9639	10013.4	0.0651	1	0.0156	0.2854	0	5	0.075	0.1639	0.0143	10	0.1497	0.1148	0.0786	9.9776	0.1548	0.1156	0	13.2845	0.2112	0.0978	0.0643	13.1506	0.2097	0.0985	0.1	9.9776	0.1548	0.1156	0
Bothriechis_supraciliaris	bioclim	M_0.1_F_lqp_Set_bioc	bioclim	7.0644	1.99355	0	0	281.542	0	0.407729	5	1.99319	0	0	14	1.805	2.1606	452	0.9627	10012.3	0.0686	1	0.0185	0.281	0	5	0.084	0.1698	0.0071	10	0.1578	0.1217	0.05	9.4683	0.152	0.1286	0	13.2307	0.2068	0.1048	0.05	13.0132	0.2035	0.1057	0.1072	9.4683	0.152	0.1286	0
Bothriechis_supraciliaris	topvars	M_0.4_F_l_Set_topvars	topvars	7.2195	1.96232	0	0	298.513	1.62217	0.150558	7	1.97126	0	0	14	1.7845	2.0271	114	0.9748	10012.9	0.0794	1	0.012	0.4359	0	5	0.0601	0.2434	0	10	0.1254	0.1654	0	28.1022	0.3879	0.0704	0	32.353	0.4487	0.0566	0.0571	30.5207	0.4244	0.0606	0.0571	28.1022	0.3879	0.0704	0
Bothriechis_thalassinus	all	M_2_F_h_Set_bioc	bioclim	8.8383	1.69021	0	0	178.82	0	0.997126	1	1.69034	0	0	5	0.3729	0.987	60	0.8881	10002.4	0.4142	1	0.1175	0.9367	0	5	0.1948	0.7697	0	10	0.2552	0.6311	0	49.7165	0.8074	0.1859	0	49.7165	0.8074	0.1859	0	49.7218	0.8088	0.1859	0.08	49.7165	0.8074	0.1859	0
Bothriechis_thalassinus	all	M_2_F_th_Set_bioc	bioclim	8.8383	1.69021	0	0	178.82	1.63211e-08	0.422845	1	1.69034	0	0	5	0.3729	0.987	60	0.8881	10002.4	0.4142	1	0.1215	0.931	0	5	0.2012	0.7642	0	10	0.2632	0.622	0	49.8094	0.8074	0.1855	0	49.8094	0.8074	0.1855	0	49.98	0.8101	0.1848	0.08	49.8094	0.8074	0.1855	0
Bothriechis_thalassinus	bioclim	M_2_F_h_Set_bioc	bioclim	8.83	1.69021	0	0	178.82	0	0.318666	1	1.69034	0	0	5	0.3823	0.992	62	0.888	10005	0.4101	1	0.1154	0.9368	0	5	0.1942	0.7676	0	10	0.2473	0.6291	0	49.8124	0.8107	0.1825	0	49.8124	0.8107	0.1825	0	49.82	0.8121	0.1825	0.12	49.8124	0.8107	0.1825	0
Bothriechis_thalassinus	bioclim	M_2_F_th_Set_bioc	bioclim	8.83	1.69021	0	0	178.82	1.63211e-08	0.318666	1	1.69034	0	0	5	0.3823	0.992	62	0.888	10005	0.4101	1	0.1193	0.9303	0	5	0.2011	0.7608	0	10	0.2538	0.6277	0	49.736	0.8107	0.1828	0	49.736	0.8107	0.1828	0	49.9135	0.8175	0.1821	0.12	49.736	0.8107	0.1828	0
Bothriechis_thalassinus	topvars	M_4_F_qpth_Set_topvars	topvars	9.1683	1.69047	0	0	186.179	0.527287	0.0657607	1	1.80588	0	0	5	0.0424	0.3621	64	0.9078	10002.4	0.6026	1	0.4596	0.9791	0	5	0.4841	0.92	0	10	0.5079	0.848	0	76.8166	0.7243	0.1572	0	76.8166	0.7243	0.1572	0	76.9354	0.7243	0.1562	0.14	76.8166	0.7243	0.1572	0
Bothrocophias_andianus	all	M_2_F_lqph_Set_topvars	topvars	8.5452	1.90439	0	0	833.967	0	0.30729	11	1.94035	0	0	24	0.6444	1.2283	244	0.9157	10023	0.3066	1	0.0607	0.8448	0	5	0.1341	0.6291	0	10	0.2212	0.4933	0.0042	19.8816	0.3491	0.3689	0	34.0996	0.5266	0.2253	0.0791	42.0306	0.6101	0.1688	0.1667	38.6587	0.5809	0.1906	0.075
Bothrocophias_andianus	bioclim	M_0.9_F_lpt_Set_bioc	bioclim	8.4414	1.88363	0	0	840.171	0	0.163123	13	1.88537	0	0	24	0.7435	1.6191	178	0.9302	10024	0.2802	1	0.0645	0.8839	0	5	0.1245	0.6602	0.0042	10	0.1906	0.5274	0.0208	16.1574	0.2482	0.4541	0	36.1755	0.4595	0.1875	0.0791	42.3201	0.5268	0.1431	0.1459	42.511	0.5308	0.1456	0.0958
Bothrocophias_andianus	topvars	M_2_F_lqph_Set_topvars	topvars	8.5017	1.90384	0	0	833.967	0	0.335741	11	1.92605	0	0	24	0.6927	1.3344	256	0.9285	10024	0.2927	1	0.0535	0.7999	0	5	0.1416	0.5928	0	10	0.2245	0.4682	0.0042	19.152	0.3458	0.348	0	39.9144	0.5942	0.173	0.075	44.6868	0.6401	0.1472	0.15	44.621	0.6297	0.1507	0.0792
Bothrocophias_campbelli	all	M_8_F_pt_Set_bioc	bioclim	9.1132	1.49896	0	0	1507.21	0	1	3	1.49587	0	0.142857	40	0.1127	0.4516	92	0.8721	10037.7	0.5648	1	0.3101	0.9626	0	5	0.4167	0.8828	0	10	0.4573	0.8031	0.01	20.8289	0.4923	0.6473	0	55.4158	0.6744	0.3102	0.09	67.435	0.7037	0.2016	0.1975	66.7231	0.7015	0.206	0.1425
Bothrocophias_campbelli	bioclim	M_8_F_pt_Set_bioc	bioclim	9.0728	1.49223	0	0	1507.21	0	1	3	1.58401	0	0	40	0.1556	0.5194	92	0.843	10038.8	0.5413	1	0.2382	0.9466	0	5	0.3701	0.8515	0.0025	10	0.4328	0.7663	0.01	19.4525	0.4817	0.6382	0	49.1163	0.652	0.3269	0.095	62.1805	0.7039	0.2175	0.2225	57.3377	0.6779	0.2597	0.1025
Bothrocophias_campbelli	topvars	M_3_F_lph_Set_topvars	topvars	8.0372	1.60118	0	0.0714286	1393.55	0	1	19	1.55879	0	0.142857	40	1.2312	2.073	398	0.9592	10040	0.1787	1	0.0282	0.7231	0	5	0.0902	0.4999	0.0075	10	0.1488	0.3733	0.015	11.1984	0.1538	0.3894	0	39.9733	0.5362	0.1025	0.09	39.2535	0.5229	0.0999	0.0975	41.9869	0.5612	0.0913	0.08
Bothrocophias_colombianus	all	M_0.1_F_lqp_Set_bioc	bioclim	8.159	1.59979	0	0.125	269.101	0	1	4	1.62245	0	0.25	4	1.0526	1.4595	254	0.8895	10004	0.2294	1	0.047	0.6539	0	5	0.1373	0.4871	0	10	0.2116	0.3881	0.025	30.7604	0.4432	0.1929	0	30.7604	0.4432	0.1929	0	31.8734	0.4553	0.1808	0.175	30.7604	0.4432	0.1929	0
Bothrocophias_colombianus	bioclim	M_0.1_F_lqp_Set_bioc	bioclim	7.5713	1.60967	0	0.125	269.101	0	1	4	1.51959	0	0.5	4	1.6281	2.2619	380	0.9442	10004	0.1298	1	0.0294	0.4732	0	5	0.1053	0.3168	0	10	0.1855	0.2357	0.025	40.1322	0.51	0.1135	0	40.1322	0.51	0.1135	0	40.8917	0.5188	0.106	0.075	40.1322	0.51	0.1135	0
Bothrocophias_colombianus	topvars	M_3_F_lq_Set_topvars	topvars	8.7495	1.45822	0	0.125	279.103	0	1	5	1.72573	0	0.125	4	0.4508	0.9272	86	0.8805	10004	0.4172	1	0.1288	0.8014	0	5	0.2729	0.6691	0	10	0.3632	0.5813	0	54.9482	0.7182	0.2125	0	54.9482	0.7182	0.2125	0	60.3752	0.7324	0.1719	0.175	58.8585	0.7252	0.1833	0.025
Bothrocophias_hyoprora	all	M_3_F_lt_Set_bioc	bioclim	8.8829	1.35522	0	0.0338983	5554.68	0	0.99999	16	1.47768	0	0.111111	143	0.4228	0.6023	198	0.8733	10143	0.4317	1	0.1205	0.9021	0.0049	5	0.2288	0.7555	0.0224	10	0.3059	0.6403	0.0399	1.0898	0.1109	0.9087	0	31.061	0.5201	0.3613	0.0958	51.5108	0.6688	0.1958	0.1951	58.9457	0.7274	0.1529	0.207
Bothrocophias_hyoprora	bioclim	M_3_F_lt_Set_bioc	bioclim	8.834	1.34334	0	0.0338983	5554.68	0	0.99999	16	1.45543	0	0.111111	143	0.4454	0.6526	204	0.8785	10143	0.41	1	0.1048	0.8987	0.0049	5	0.2129	0.7378	0.021	10	0.2944	0.6209	0.0364	1.5302	0.1131	0.8824	0	30.9538	0.5023	0.3419	0.0951	50.5884	0.6548	0.1839	0.1839	57.9649	0.7246	0.1455	0.1951
Bothrocophias_hyoprora	topvars	M_4_F_lpth_Set_topvars	topvars	8.8819	1.30629	0	0.0338983	5592.07	0	0.668978	15	1.44545	0	0.111111	143	0.398	0.5622	330	0.8519	10143	0.432	1	0.106	0.8869	0.0021	5	0.237	0.733	0.0161	10	0.3239	0.6245	0.035	2.3364	0.1496	0.8356	0	24.9875	0.4773	0.4214	0.093	49.5696	0.6659	0.2131	0.2126	52.8263	0.6972	0.1956	0.2077
Bothrocophias_lojanus	all	M_0.5_F_lq_Set_bioc	bioclim	7.6439	1.83961	0	0	382.617	0.527486	0.0705548	6	1.8984	0	0	11	1.9192	2.3117	214	0.9441	10009.6	0.1352	1	0.0287	0.5034	0	5	0.0945	0.3419	0.0182	10	0.1604	0.2565	0.0727	13.7327	0.2036	0.2452	0	29.1253	0.3976	0.1349	0.0545	25.8727	0.3464	0.1297	0.1273	31.7236	0.4305	0.1172	0.0636
Bothrocophias_lojanus	bioclim	M_0.4_F_q_Set_bioc	bioclim	7.6055	1.83917	0	0	383.397	1.30742	0.0671838	6	1.89297	0	0	11	1.8658	2.1738	112	0.9288	10011	0.1255	1	0.0241	0.5076	0.0182	5	0.084	0.3363	0.0818	10	0.1479	0.2487	0.0909	6.6824	0.1094	0.3601	0	19.6691	0.2694	0.1917	0.0545	20.1948	0.2739	0.1556	0.1545	30.813	0.4131	0.117	0.1
Bothrocophias_lojanus	topvars	M_0.2_F_q_Set_topvars	topvars	7.1951	1.74054	0	0	383.54	0.41081	0.153879	7	1.75451	0	0	11	2.2261	2.4086	114	0.95	10011	0.0887	1	0.0167	0.4119	0	5	0.0702	0.2571	0.0273	10	0.1307	0.185	0.0909	9.8189	0.1375	0.2029	0	19.5446	0.2552	0.1337	0.0818	16.8976	0.2186	0.1323	0.1363	16.1779	0.2136	0.1552	0.0273
Bothrocophias_microphthalmus	all	M_0.6_F_l_Set_topvars	topvars	8.7697	1.27229	0	0.0322581	3595.99	0.953774	0.143394	12	1.63771	0	0	104	0.5016	0.5226	176	0.8252	10103.1	0.384	1	0.1161	0.9128	0.0173	5	0.1971	0.7637	0.0471	10	0.2511	0.6366	0.0567	0.3585	0.0742	0.9588	0	19.5941	0.3492	0.4686	0.0923	39.3236	0.5415	0.2453	0.2452	45.6589	0.6018	0.2011	0.2577
Bothrocophias_microphthalmus	bioclim	M_0.9_F_l_Set_bioc	bioclim	8.956	1.27604	0	0.0645161	3602.23	1.88918	1	7	1.71933	0	0	104	0.3116	0.3274	152	0.8079	10104	0.4704	1	0.1936	0.9446	0.0144	5	0.2734	0.8321	0.023	10	0.3183	0.7214	0.0519	1.7391	0.1743	0.9371	0	19.6361	0.4067	0.5587	0.0904	46.556	0.6127	0.2595	0.2587	54.5078	0.6672	0.2039	0.2731
Bothrocophias_microphthalmus	topvars	M_0.6_F_l_Set_topvars	topvars	8.7614	1.27271	0	0.0322581	3595.99	0.953774	0.143394	12	1.67282	0	0	104	0.4993	0.5187	174	0.8458	10104	0.3799	1	0.1155	0.9148	0.0086	5	0.1853	0.7623	0.0202	10	0.2393	0.6287	0.0365	1.3341	0.108	0.9152	0	20.3323	0.3542	0.4476	0.0943	40.4861	0.5597	0.2321	0.2346	40.8694	0.5583	0.2412	0.1875
Bothrocophias_myersi	all	M_2_F_lq_Set_bioc	bioclim	8.5679	1.52994	0	0	354.803	1.57029	0.119211	4	1.53621	0	0	11	0.6788	1.1698	138	0.8715	10008	0.3238	1	0.0684	0.7335	0	5	0.1938	0.5731	0.0091	10	0.2896	0.4758	0.0364	14.0207	0.3272	0.4368	0	32.9011	0.5399	0.2511	0.0818	35.3038	0.5571	0.2335	0.2182	39.6225	0.5973	0.2264	0.1
Bothrocophias_myersi	bioclim	M_2_F_lq_Set_bioc	bioclim	8.6625	1.5208	0	0	354.803	1.57029	0.091635	4	1.57716	0	0	11	0.575	1.0107	110	0.85	10011	0.3586	1	0.0734	0.7625	0	5	0.2195	0.6058	0	10	0.3131	0.5106	0.0091	25.0072	0.4941	0.3593	0	36.4983	0.5917	0.2668	0.0545	43.1386	0.6323	0.2178	0.2091	38.3017	0.5947	0.2539	0.0545
Bothrocophias_myersi	topvars	M_3_F_lt_Set_topvars	topvars	8.5765	1.45809	0	0	359.106	2.55603e-08	0.418067	3	1.53486	0	0	11	0.6737	0.8882	74	0.7536	10010.5	0.3385													5.1533	0.1092	0.7312	0	12.9382	0.3566	0.5614	0.0545	33.347	0.5669	0.3115	0.2545	43.1694	0.5989	0.2564	0.2
Bothrops_alternatus	all	M_0.6_F_th_Set_topvars	topvars	8.6437	1.42316	0	0.0453515	55396.8	0	0.715627	201	1.38506	0	0.0618557	1684	0.4331	0.5344	500	0.8106	11681.5	0.2933	1	0.0533	0.6828	0.0016	5	0.1913	0.5227	0.0218	10	0.297	0.4349	0.0717	0.3466	0.0233	0.7762	0	12.3375	0.3374	0.4051	0.0996	27.2127	0.494	0.2727	0.2726	11.7881	0.3267	0.4131	0.0869
Bothrops_alternatus	bioclim	M_0.7_F_lqt_Set_bioc	bioclim	8.6985	1.36946	0	0.0453515	55478.3	0	0.157493	151	1.32909	0	0.0618557	1684	0.3731	0.4742	500	0.7999	11682.2	0.31	1	0.0611	0.7176	0.0014	5	0.183	0.566	0.0258	10	0.2686	0.4639	0.0791	0.5012	0.0316	0.7848	0	11.7302	0.2989	0.4376	0.0995	28.3773	0.5139	0.2762	0.2766	16.9689	0.3838	0.3769	0.1514
Bothrops_alternatus	topvars	M_0.6_F_lth_Set_topvars	topvars	8.637	1.42514	0	0.0453515	55396.8	0	0.383133	201	1.37944	0	0.0618557	1684	0.4349	0.5369	500	0.8123	11681.5	0.2912	1	0.0508	0.6965	0.0013	5	0.1834	0.5254	0.0202	10	0.2918	0.4352	0.0655	0.5057	0.0281	0.7667	0	12.9682	0.3417	0.3976	0.0995	27.3334	0.4932	0.2708	0.2708	12.5166	0.3333	0.4038	0.089
Bothrops_ammodytoides	all	M_3_F_qpt_Set_bioc	bioclim	8.5861	1.1978	0	0.0377358	5089.65	0	0.980447	25	1.22572	0	0.111111	155	1.0512	1.3926	500	0.7869	10154.1	0.3207	1	0.0609	0.7622	0.0136	5	0.1981	0.6092	0.0368	10	0.2855	0.5136	0.0677	0.3442	0.0239	0.8846	0	14.583	0.3419	0.4507	0.0968	30.4903	0.4738	0.2899	0.2903	22.9248	0.4152	0.3619	0.1548
Bothrops_ammodytoides	bioclim	M_3_F_qpt_Set_bioc	bioclim	8.6363	1.20143	0	0.0377358	5089.65	0	0.954886	25	1.19821	0	0.111111	155	0.973	1.2945	500	0.7788	10152.5	0.3382	1	0.0585	0.7835	0.0174	5	0.1994	0.6154	0.0497	10	0.3008	0.5173	0.091	0.1685	0.0187	0.9214	0	10.6666	0.3053	0.5114	0.0942	31.6611	0.5107	0.2925	0.2935	29.3378	0.4861	0.3208	0.2103
Bothrops_ammodytoides	topvars	M_10_F_lt_Set_topvars	topvars	8.8694	1.12032	0	0.0377358	5165.91	0	1	7	1.16181	0	0.111111	154	0.5756	0.8084	122	0.6172	10154	0.4257	1	0.079	0.8905	0.0176	5	0.2496	0.7022	0.0656	10	0.3414	0.6016	0.1747	0.0636	0.043	0.9886	0	6.9337	0.2948	0.6584	0.0909	23.8681	0.4853	0.421	0.4195	8.0461	0.3068	0.6377	0.089
Bothrops_asper	all	M_0.9_F_lqpt_Set_topvars	topvars	9.0129	1.19486	0	0.0481696	57444.7	0	1	176	1.20554	0	0.0747664	1624	0.3562	0.4934	500	0.7481	11617.5	0.4325	1	0.1205	0.8334	0.0054	5	0.2765	0.7097	0.0318	10	0.3638	0.6188	0.0683	0.317	0.0525	0.892	0	13.9396	0.4096	0.5621	0.0995	36.8731	0.5707	0.3233	0.3233	29.4479	0.5243	0.392	0.2417
Bothrops_asper	bioclim	M_2_F_qt_Set_bioc	bioclim	9.1173	1.18484	0	0.044316	57832.8	0	1	62	1.17688	0	0.0654206	1625	0.2507	0.3485	328	0.6981	11617.3	0.4845	1	0.1469	0.8633	0.0044	5	0.3305	0.7538	0.0292	10	0.411	0.6699	0.0665	0.21	0.0463	0.9306	0	13.8418	0.4522	0.6166	0.0996	38.5088	0.605	0.3658	0.3657	23.3245	0.5225	0.5105	0.1911
Bothrops_asper	topvars	M_0.9_F_lqpt_Set_topvars	topvars	9.0105	1.19423	0	0.0481696	57444.7	0	1	176	1.20599	0	0.0654206	1624	0.3592	0.4972	500	0.7498	11611.6	0.4318	1	0.1215	0.835	0.0044	5	0.2775	0.711	0.0276	10	0.3633	0.6204	0.0643	0.2052	0.0398	0.9063	0	13.9762	0.409	0.5632	0.0995	37.4102	0.5707	0.3201	0.3202	27.6536	0.5111	0.4108	0.2165
Bothrops_atrox	all	M_3_F_qth_Set_topo	topo	9.2563	1.04216	0	0.0486486	46126.6	0	0.982861	36	1.03688	0	0.0533333	1240	0.0926	0.1369	256	0.5862	11236.1	0.5836	1	0.3415	0.9557	0.0112	5	0.455	0.8846	0.0683	10	0.5029	0.8139	0.127	0.0626	0.0867	0.9918	0	7.5321	0.4856	0.8479	0.0998	42.7023	0.6011	0.4385	0.4386	46.5084	0.6125	0.4026	0.4642
Bothrops_atrox	bioclim	M_3_F_lq_Set_bioc	bioclim	9.2802	1.04213	0	0.0567568	46320.8	0	1	7	1.04446	0	0.0533333	1241	0.0639	0.0876	142	0.5188	11240.4	0.5993	1	0.2969	0.9578	0.0055	5	0.4678	0.8824	0.0682	10	0.529	0.8139	0.1567	0.093	0.1371	0.9918	0	6.8539	0.4965	0.8555	0.0994	38.7338	0.6306	0.506	0.5061	26.5115	0.5156	0.6712	0.2624
Bothrops_atrox	topvars	M_0.3_F_lq_Set_topvars	topvars	9.241	1.04124	0	0.0567568	46128.8	0	1	20	1.04996	0	0.04	1240	0.1107	0.1253	450	0.5711	11238.8	0.5744	1	0.2738	0.9385	0.0069	5	0.4271	0.8581	0.0721	10	0.488	0.7837	0.1409	0.0283	0.0451	0.9884	0	6.9159	0.4553	0.828	0.0996	38.468	0.6208	0.4676	0.4676	55.0555	0.6496	0.335	0.5567
Bothrops_barnetti	all	M_0.6_F_lt_Set_bioc	bioclim	8.1957	1.88513	0	0	124.332	0	0.348748	3	1.88206	0	0	3	0.9299	1.316	90	0.8351	10002.3	0.3428	1	0.1438	0.704	0	5	0.2474	0.5801	0	10	0.3128	0.4977	0.0333	24.545	0.442	0.3845	0	24.545	0.442	0.3845	0	35.7736	0.5118	0.2768	0.2666	57.122	0.6105	0.1411	0.1666
Bothrops_barnetti	bioclim	M_0.6_F_lt_Set_bioc	bioclim	8.6416	1.88607	0	0	124.332	0	0.348973	3	1.90024	0	0	3	0.5395	0.8161	88	0.8173	10003	0.4396	1	0.2102	0.8053	0	5	0.3268	0.7094	0	10	0.3891	0.6242	0	34.9945	0.5898	0.3876	0	34.9945	0.5898	0.3876	0	46.2374	0.6328	0.2835	0.2	64.9863	0.6707	0.138	0.1666
Bothrops_barnetti	topvars	M_5_F_lqph_Set_topvars	topvars	9.1438	1.24351	0	0.333333	131.395	0.403823	1	1	1.863	0	0	3	0.071	0.1711	72	0.7567	10001.7	0.5887	1	0.2884	0.9425	0	5	0.5157	0.8663	0	10	0.5719	0.8034	0	59.6983	0.6579	0.3421	0	59.6983	0.6579	0.3421	0	65.2969	0.6582	0.2894	0.3	59.6983	0.6579	0.3421	0
Bothrops_bilineatus	all	M_1_F_qp_Set_topvars	topvars	8.8696	1.17745	0	0.049505	11998.7	0	0.601227	29	1.25744	0	0.1	334	0.4327	0.5264	500	0.8044	10334	0.4195	1	0.1478	0.8662	0.006	5	0.2509	0.7452	0.029	10	0.3186	0.6424	0.0662	0.3758	0.0649	0.9169	0	15.4816	0.3727	0.555	0.0979	41.3994	0.5691	0.2708	0.2707	45.8248	0.5957	0.2377	0.2904
Bothrops_bilineatus	bioclim	M_4_F_pth_Set_bioc	bioclim	9.0076	1.14531	0	0.049505	12040.5	0	1	25	1.17289	0	0.1	334	0.3668	0.4992	398	0.8133	10334	0.4876	1	0.1593	0.9291	0.0012	5	0.2913	0.8079	0.0123	10	0.3734	0.7099	0.035	1.632	0.1737	0.9109	0	21.0087	0.4664	0.5515	0.0976	50.9913	0.6399	0.2629	0.2629	50.6773	0.6368	0.265	0.2449
Bothrops_bilineatus	topvars	M_0.9_F_qp_Set_topvars	topvars	8.8775	1.15824	0	0.049505	12000.1	1.37217	0.759191	29	1.25479	0	0.1	334	0.4496	0.5316	500	0.8105	10334	0.4226	1	0.1496	0.8739	0.006	5	0.253	0.7529	0.0243	10	0.3173	0.6492	0.0482	0.2744	0.0448	0.9455	0	17.4064	0.3877	0.5318	0.0982	41.7452	0.5699	0.27	0.2707	48.6326	0.6161	0.2186	0.306
Bothrops_brazili	all	M_0.4_F_qp_Set_topvars	topvars	8.2306	1.41869	0	0.047619	2882.49	0	0.934303	21	1.85467	0	0	82	1.038	1.2599	500	0.9141	10080.4	0.2221	1	0.0467	0.7196	0.0024	5	0.1165	0.5363	0.0207	10	0.1805	0.4167	0.0366	1.9123	0.0628	0.6712	0	23.8951	0.3398	0.2451	0.0903	33.3505	0.4463	0.1624	0.1634	33.7557	0.4479	0.1641	0.1293
Bothrops_brazili	bioclim	M_0.5_F_lqp_Set_bioc	bioclim	8.4443	1.26591	0	0.047619	2930.57	1.80923	0.200688	20	1.92336	0	0	82	0.8783	1.0766	500	0.8974	10082	0.2748	1	0.0555	0.7819	0.0037	5	0.1439	0.5991	0.0342	10	0.2157	0.4808	0.05	1.4285	0.0677	0.7532	0	24.531	0.3675	0.2959	0.0878	37.5749	0.5062	0.1778	0.178	41.2256	0.5486	0.1624	0.1561
Bothrops_brazili	topvars	M_0.4_F_qp_Set_topvars	topvars	8.2265	1.41233	0	0.047619	2882.49	0	0.934303	21	1.80092	0	0	82	1.0984	1.3032	500	0.919	10082	0.2173	1	0.0428	0.7717	0	5	0.1054	0.5671	0.0098	10	0.1639	0.4351	0.0317	5.1629	0.1041	0.5768	0	27.6611	0.355	0.2029	0.0939	34.1292	0.4351	0.1542	0.1536	29.2944	0.3754	0.1899	0.0891
Bothrops_caribbaeus	all	M_2_F_ph_Set_topo	topo	6.4908	1.73934	0	0	163.84	0.193177	0.333293	5	1.26073	0	0.2	6	0.1083	0.3924	70	0.7689	734	0.5617	1	0.4361	0.7555	0.1333	5	0.455	0.705	0.1333	10	0.475	0.6488	0.1333	24.6164	0.5542	0.6617	0	24.6164	0.5542	0.6617	0	58.6084	0.5659	0.264	0.3833	71.5552	0.7069	0.1548	0.3
Bothrops_caribbaeus	bioclim	M_0.9_F_lqp_Set_bioc	bioclim	6.2839	1.37318	0	0.2	144.877	1.54599	1	2	1.44689	0	0.2	6	0.2784	0.5208	78	0.8066	713	0.4981	1	0.265	0.9074	0	5	0.3376	0.802	0	10	0.4085	0.7112	0	35.1641	0.5558	0.4199	0	35.1641	0.5558	0.4199	0	53.7661	0.6572	0.2516	0.2333	61.3383	0.6958	0.1991	0.15
Bothrops_caribbaeus	topvars	M_2_F_l_Set_topvars	topvars	6.4896	1.32365	0	0.2	145.255	0.0697083	1	1	1.49545	0	0.2	6	0.0775	0.2765	62	0.7747	713	0.5776	1	0.3329	0.9693	0	5	0.4068	0.8864	0	10	0.4624	0.8039	0	45.4591	0.6175	0.3987	0	45.4591	0.6175	0.3987	0	58.9727	0.6733	0.2774	0.2667	58.1252	0.6625	0.2844	0.0667
Bothrops_chloromelas	all	M_0.8_F_qp_Set_bioc	bioclim	8.7078	1.90939	0	0	341.182	1.66975	0.0311259	2	1.91527	0	0	9	0.4553	0.807	82	0.8477	10008.2	0.3757	1	0.0923	0.8554	0	5	0.2136	0.7044	0	10	0.3001	0.5999	0.0222	22.4695	0.4251	0.4658	0	22.4695	0.4251	0.4658	0	47.3948	0.5933	0.2005	0.1555	46.6923	0.5861	0.2082	0.1
Bothrops_chloromelas	bioclim	M_0.7_F_lp_Set_bioc	bioclim	8.8227	1.90542	0	0	341.324	1.81217	0.0219928	2	1.91237	0	0	9	0.3448	0.5521	62	0.8083	10009	0.4203	1	0.1129	0.8981	0	5	0.2409	0.7512	0	10	0.3292	0.6499	0.0444	16.8256	0.3933	0.5708	0	16.8256	0.3933	0.5708	0	50.0778	0.6132	0.2114	0.2	48.6898	0.6013	0.2221	0.1222
Bothrops_chloromelas	topvars	M_0.4_F_q_Set_topvars	topvars	8.2074	1.89944	0	0	341.946	0	0.652957	4	1.91306	0	0	9	0.7498	1.0478	112	0.9068	10009	0.2391	1	0.0647	0.825	0	5	0.156	0.6924	0	10	0.1987	0.5967	0.0222	25.7685	0.2553	0.3817	0	25.7685	0.2553	0.3817	0	45.9786	0.3692	0.1648	0.1555	53.7369	0.4869	0.1251	0.1444
Bothrops_cotiara	all	M_4_F_lp_Set_topvars	topvars	8.2855	1.44476	0	0.0322581	3207.25	0	1	17	1.6897	0	0	112	1.0061	1.2362	456	0.8882	10108.7	0.2332	1	0.0427	0.6337	0	5	0.1467	0.4657	0.008	10	0.2379	0.3727	0.0339	4.8066	0.1408	0.4758	0	21.245	0.3874	0.255	0.0964	30.3127	0.484	0.1921	0.1911	21.4632	0.3891	0.2538	0.0848
Bothrops_cotiara	bioclim	M_5_F_lpt_Set_bioc	bioclim	8.5277	1.23707	0	0.16129	3240.26	0	1	14	1.63432	0	0	112	0.7723	1.0767	416	0.8702	10107.8	0.2999	1	0.0557	0.7028	0	5	0.1733	0.5298	0.017	10	0.2798	0.4309	0.0553	4.155	0.1501	0.5653	0	22.3508	0.4661	0.302	0.0937	35.3882	0.5918	0.2133	0.2125	29.7236	0.5299	0.253	0.125
Bothrops_cotiara	topvars	M_4_F_lp_Set_topvars	topvars	8.317	1.43903	0	0.0322581	3207.25	0	1	17	1.65135	0	0	112	0.9595	1.2093	450	0.8881	10109.4	0.2413	1	0.0427	0.6521	0	5	0.1492	0.4788	0.0062	10	0.2405	0.3845	0.0286	5.2573	0.1504	0.4796	0	20.8072	0.3838	0.2684	0.0964	31.453	0.4958	0.1925	0.1929	24.0088	0.4164	0.2447	0.0929
Bothrops_diporus	all	M_0.2_F_lp_Set_topvars	topvars	8.8938	1.16728	0	0.0473684	23184.1	0	1	38	1.1931	0	0.0714286	743	0.3033	0.3367	500	0.7548	10738.6	0.4122	1	0.1068	0.8776	0.0055	5	0.2439	0.7377	0.032	10	0.3201	0.636	0.0899	0.1164	0.0311	0.963	0	10.9811	0.3313	0.6193	0.0989	35.9959	0.512	0.3129	0.3129	42.2415	0.5562	0.2578	0.3521
Bothrops_diporus	bioclim	M_8_F_lpt_Set_bioc	bioclim	9.1156	1.10093	0	0.0473684	23609.9	0.173356	0.477217	9	1.19501	0	0.0238095	745	0.1304	0.204	158	0.7151	10743.1	0.5241	1	0.2705	0.9624	0.0027	5	0.3496	0.8728	0.0158	10	0.3901	0.7806	0.0367	0.7998	0.2353	0.9677	0	17.7398	0.4423	0.6596	0.0985	45.1682	0.5854	0.3328	0.3326	46.8282	0.5939	0.318	0.3361
Bothrops_diporus	topvars	M_0.2_F_lp_Set_topvars	topvars	8.8427	1.17156	0	0.0473684	23184.1	0	1	38	1.2003	0	0.047619	743	0.3262	0.3606	500	0.7631	10741.3	0.3902	1	0.0965	0.8699	0.004	5	0.2238	0.7216	0.0332	10	0.2978	0.6156	0.094	0.1798	0.0329	0.9573	0	10.5555	0.3044	0.6062	0.0989	34.7357	0.4954	0.304	0.304	38.4795	0.5229	0.2717	0.3244
Bothrops_erythromelas	all	M_1_F_qp_Set_bioc	bioclim	8.6458	1.11282	0	0.0434783	2579.59	0.999062	0.253077	12	1.43824	0	0	92	0.5579	0.72	494	0.7459	10092	0.3422	1	0.092	0.8786	0.038	5	0.1704	0.7156	0.075	10	0.2372	0.5905	0.1196	0.297	0.0545	0.9351	0	7.4022	0.1968	0.6679	0.0913	28.1663	0.4128	0.3259	0.3272	38.2201	0.521	0.2472	0.3456
Bothrops_erythromelas	bioclim	M_1_F_qp_Set_bioc	bioclim	8.7084	1.11348	0	0.0434783	2579.59	0.999062	0.253077	12	1.44219	0	0	92	0.4935	0.627	484	0.7242	10092	0.3663	1	0.1062	0.8918	0.0315	5	0.1859	0.7395	0.0793	10	0.2562	0.6182	0.1239	0.4107	0.0718	0.9348	0	8.3989	0.2323	0.6579	0.0902	29.13	0.4335	0.3463	0.3456	34.4578	0.4815	0.3092	0.3359
Bothrops_erythromelas	topvars	M_10_F_th_Set_topvars	topvars	9.2095	1.00144	0	0	2634.38	0.777884	0.201986	1	1.10433	0	0	92	0.009	0.0688	62	0.5706	10090.7	0.625													1.3092	0.5714	0.9832	0	4.7128	0.593	0.9379	0.0272	30.5807	0.6296	0.6543	0.2565	34.1967	0.6391	0.6208	0.2402
Bothrops_fonsecai	all	M_0.2_F_qp_Set_bioc	bioclim	8.2318	1.4359	0	0.0416667	2116.56	1.60632	0.167583	9	1.57399	0	0	81	0.857	0.9743	500	0.8668	10075.3	0.2298	1	0.0908	0.5718	0.0037	5	0.1944	0.4757	0.0234	10	0.255	0.4012	0.0642	2.699	0.1428	0.5255	0	16.109	0.3103	0.3369	0.0963	28.3842	0.4098	0.2309	0.2321	27.3608	0.4079	0.2581	0.142
Bothrops_fonsecai	bioclim	M_0.2_F_qp_Set_bioc	bioclim	8.3557	1.4438	0	0.0416667	2116.56	0	0.828031	9	1.52102	0	0	81	0.7203	0.8254	500	0.8515	10077.3	0.2595	1	0.0928	0.5929	0.0025	5	0.2198	0.4961	0.0272	10	0.2848	0.4231	0.0531	2.8836	0.1633	0.5431	0	16.3948	0.3473	0.3525	0.0938	29.8364	0.4534	0.2406	0.237	22.7038	0.399	0.298	0.1296
Bothrops_fonsecai	topvars	M_0.4_F_lq_Set_topvars	topvars	8.0447	1.48494	0	0.0416667	2115.68	0.722882	0.329749	20	1.58914	0	0.2	81	1.0594	1.1666	500	0.8851	10080.1	0.1863	1	0.047	0.5688	0.0049	5	0.1353	0.4331	0.0568	10	0.2034	0.3484	0.0839	1.9665	0.0704	0.5261	0	11.4476	0.2177	0.3412	0.0939	24.4817	0.3489	0.2077	0.2074	26.6356	0.3675	0.1974	0.1766
Bothrops_itapetiningae	all	M_1_F_qt_Set_bioc	bioclim	8.3227	1.62464	0	0	1135.23	0	0.24875	11	1.68964	0	0	36	0.7985	1.3079	290	0.9216	10036	0.2477	1	0.0305	0.666	0	5	0.1589	0.4374	0.0056	10	0.303	0.3525	0.0361	6.9361	0.199	0.4091	0	24.4962	0.4809	0.2471	0.0778	39.752	0.6105	0.1615	0.1639	37.5648	0.5735	0.1832	0.0972
Bothrops_itapetiningae	bioclim	M_1_F_qt_Set_bioc	bioclim	8.3322	1.6237	0	0	1135.23	0	0.54396	11	1.55436	0	0	36	0.8099	1.3282	268	0.9162	10035.4	0.2498	1	0.0342	0.6894	0	5	0.1414	0.4595	0.0083	10	0.2608	0.3655	0.0361	7.3503	0.2034	0.4143	0	23.4536	0.4641	0.2482	0.0833	37.5708	0.5897	0.1692	0.1667	42.4774	0.6108	0.1567	0.1361
Bothrops_itapetiningae	topvars	M_0.3_F_lq_Set_topvars	topvars	8.161	1.73159	0	0	1137.27	1.04619	0.165097	13	1.74421	0	0	36	1.0229	1.1592	444	0.8926	10036	0.2097	1	0.0436	0.5595	0	5	0.1485	0.4068	0.0222	10	0.2454	0.3255	0.0611	5.7898	0.1626	0.4046	0	13.9204	0.2986	0.2899	0.075	25.6257	0.4511	0.196	0.1972	20.1689	0.3832	0.2352	0.0972
Bothrops_jararaca	all	M_2_F_lqpth_Set_topvars	topvars	9.1113	1.13325	0	0.0427136	42322.9	0	0.872473	65	1.08702	0.215686	0.075	1423	0.2109	0.2886	500	0.7373	11415.5	0.4864	1	0.1983	0.9515	0.0039	5	0.285	0.8403	0.0193	10	0.3396	0.7344	0.0425	0.1693	0.1215	0.9883	0	17.0091	0.3988	0.6141	0.0995	41.038	0.564	0.3216	0.3216	38.5255	0.547	0.3471	0.2881
Bothrops_jararaca	bioclim	M_0.1_F_lqp_Set_bioc	bioclim	9.1082	1.12828	0	0.0326633	42426.3	0	1	27	1.10543	0.0917031	0.0375	1423	0.2095	0.2221	500	0.6998	11417.9	0.4848	1	0.1628	0.9419	0.0061	5	0.2754	0.8136	0.0476	10	0.3559	0.7102	0.0933	0.0522	0.069	0.9944	0	10.9796	0.3673	0.6931	0.0992	38.8867	0.5651	0.3465	0.3463	38.4683	0.5621	0.351	0.3382
Bothrops_jararaca	topvars	M_2_F_lqpth_Set_topvars	topvars	9.1075	1.13466	0	0.0427136	42322.9	0	0.872473	65	1.10503	0.111597	0.05	1423	0.2196	0.2975	500	0.7362	11415.4	0.4843	1	0.1961	0.9528	0.0052	5	0.281	0.84	0.0207	10	0.3376	0.7333	0.0491	0.0717	0.1044	0.9945	0	16.4776	0.3957	0.6215	0.0996	40.7356	0.5588	0.3237	0.3238	38.4163	0.5439	0.3481	0.2917
Bothrops_jararacussu	all	M_1_F_lqpth_Set_topvars	topvars	8.443	1.35765	0	0.047619	13784.7	0	0.366129	120	1.38587	0	0.037037	489	0.7727	1.066	500	0.8951	10484.7	0.2606	1	0.0528	0.748	0.0014	5	0.1451	0.5775	0.0184	10	0.21	0.4636	0.045	0.7255	0.0373	0.7995	0	20.7152	0.3245	0.31	0.0982	35.0807	0.4749	0.1827	0.1824	38.3074	0.5094	0.1619	0.1933
Bothrops_jararacussu	bioclim	M_1_F_qt_Set_bioc	bioclim	8.5217	1.2573	0	0.047619	13797.1	0	1	77	1.35252	0	0.037037	489	0.7209	0.947	500	0.875	10485.9	0.2819	1	0.0511	0.7805	0.0045	5	0.1601	0.6085	0.0233	10	0.2202	0.4943	0.0505	0.3678	0.0239	0.8795	0	18.482	0.3038	0.3615	0.0969	32.8642	0.4542	0.2127	0.2127	38.8715	0.5234	0.1729	0.2323
Bothrops_jararacussu	topvars	M_1_F_qpth_Set_topvars	topvars	8.4638	1.35916	0	0.047619	13784.7	0	0.578285	120	1.35514	0	0.0740741	489	0.7619	1.0489	500	0.8917	10487.4	0.2663	1	0.052	0.7505	0.0022	5	0.1485	0.5765	0.0147	10	0.2183	0.4645	0.038	0.5805	0.0283	0.8639	0	20.4918	0.3322	0.3159	0.0974	34.5887	0.4758	0.1904	0.1904	38.5348	0.5171	0.1652	0.2053
Bothrops_jonathani	all	M_0.2_F_lp_Set_bioc	bioclim	8.9198	1.47737	0	0	322.927	0	0.392969	4	1.52908	0	0	6	0.3044	0.5256	122	0.8337	10005.3	0.4675	1	0.1895	0.9092	0	5	0.2695	0.7765	0	10	0.3289	0.666	0	36.2491	0.602	0.3686	0	36.2491	0.602	0.3686	0	52.6022	0.6983	0.2353	0.2	47.9503	0.6651	0.2762	0.05
Bothrops_jonathani	bioclim	M_0.2_F_lp_Set_bioc	bioclim	8.9665	1.4634	0	0	322.927	0	0.392969	4	1.58181	0	0	6	0.2404	0.4202	104	0.8048	10006	0.5039	1	0.2625	0.9195	0	5	0.3534	0.8005	0	10	0.4093	0.7085	0.0167	29.8085	0.5542	0.4883	0	29.8085	0.5542	0.4883	0	57.5544	0.6811	0.2318	0.2167	57.8415	0.6776	0.2319	0.1167
Bothrops_jonathani	topvars	M_1_F_l_Set_topvars	topvars	8.6118	1.21092	0	0.4	344.655	0	1	6	1.21043	0	0.6	6	0.5884	1.2463	92	0.9017	10006	0.3479	1	0.1016	0.8516	0	5	0.1884	0.6822	0	10	0.2569	0.5644	0.0167	30.8869	0.4591	0.3307	0	30.8869	0.4591	0.3307	0	46.4661	0.5858	0.1768	0.2	62.6538	0.7462	0.1186	0.1
Bothrops_lanceolatus	all	M_3_F_qp_Set_topo	topo	7.1641	1.05847	0	0.125	374.963	0	1	0	1.10853	0	0.375	17	0.0463	0.1791	64	0.7275	1354	0.6004	1	0.3908	0.9667	0.0059	5	0.4984	0.9009	0.0059	10	0.5422	0.8345	0.0294	14.6258	0.5595	0.777	0	29.3216	0.6098	0.6199	0.047	58.8595	0.6467	0.3309	0.3294	60.2632	0.6527	0.3309	0.1823
Bothrops_lanceolatus	bioclim	M_0.7_F_lp_Set_bioc	bioclim	6.854	1.04904	0	0.25	375.975	0	1	4	1.04819	0	0.5	17	0.305	0.4914	118	0.751	1285	0.4579	1	0.2019	0.9534	0.0059	5	0.2595	0.8258	0.0529	10	0.3088	0.7079	0.0882	6.5142	0.2663	0.8084	0	10.1167	0.3044	0.7308	0.0353	39.1385	0.5587	0.3152	0.3118	52.2319	0.6496	0.2313	0.2764
Bothrops_lanceolatus	topvars	M_1_F_l_Set_topvars	topvars	6.8232	1.06411	0	0.25	379.668	0	1	6	1.05461	0	0.375	17	0.3362	0.599	96	0.7808	1285	0.4459	1	0.196	0.9454	0.0118	5	0.2535	0.8122	0.047	10	0.3026	0.6926	0.0588	6.4502	0.2532	0.799	0	12.4426	0.3007	0.6845	0.047	41.545	0.5823	0.2817	0.2765	53.1738	0.6743	0.2059	0.2588
Bothrops_leucurus	all	M_2_F_lp_Set_topvars	topvars	8.3146	1.44095	0	0.0566038	6246.95	0	1	20	1.42806	0	0.0769231	237	1.191	1.2893	492	0.8698	10232.4	0.2389	1	0.0371	0.5681	0	5	0.1794	0.4106	0.0304	10	0.291	0.3349	0.0751	2.1911	0.0875	0.4944	0	13.097	0.3476	0.303	0.0966	25.7057	0.5258	0.2155	0.2148	14.497	0.3665	0.2938	0.0932
Bothrops_leucurus	bioclim	M_6_F_pth_Set_bioc	bioclim	8.3902	1.42198	0	0.0566038	6303.28	0	1	8	1.50248	0	0.0769231	237	1.0748	1.227	248	0.8602	10230.3	0.2592	1	0.0328	0.5905	0.0013	5	0.1967	0.4136	0.0346	10	0.3336	0.3427	0.0776	1.2629	0.044	0.5715	0	14.5226	0.4139	0.3024	0.0957	29.7342	0.6227	0.2132	0.2144	20.0958	0.5032	0.264	0.1148
Bothrops_leucurus	topvars	M_2_F_lp_Set_topvars	topvars	8.2806	1.44411	0	0.0566038	6246.95	0	1	20	1.46488	0	0.0769231	237	1.2266	1.3292	470	0.875	10233.8	0.2307	1	0.0369	0.5537	0	5	0.1749	0.4024	0.0262	10	0.2789	0.3264	0.0738	1.9448	0.0804	0.4909	0	12.915	0.3305	0.2961	0.0932	25.741	0.521	0.2063	0.2076	15.298	0.3635	0.2803	0.0987
Bothrops_lutzi	all	M_1_F_q_Set_topvars	topvars	8.7874	1.38368	0	0	379.678	1.38241	0.183302	4	1.4441	0	0.2	7	0.3238	0.6616	80	0.8191	10007	0.4217	1	0.1997	0.9483	0	5	0.262	0.8203	0	10	0.3065	0.7041	0	30.1909	0.4209	0.4242	0	30.1909	0.4209	0.4242	0	41.4136	0.4828	0.2865	0.3286	43.4236	0.531	0.2939	0.0857
Bothrops_lutzi	bioclim	M_0.4_F_lp_Set_bioc	bioclim	8.6387	1.31084	0	0.2	377.213	0.0526206	1	2	1.4581	0	0	7	0.4405	0.618	90	0.795	10007	0.3671	1	0.1164	0.9037	0	5	0.1939	0.7229	0	10	0.2658	0.5946	0	25.3151	0.4228	0.3779	0	25.3151	0.4228	0.3779	0	36.9913	0.5164	0.2571	0.2429	34.0439	0.4962	0.2846	0.0572
Bothrops_lutzi	topvars	M_1_F_q_Set_topvars	topvars	8.2939	1.38217	0	0	379.678	1.38241	0.183302	4	1.39399	0	0	7	0.7327	1.2206	70	0.8669	10007	0.2826	1	0.0978	0.8757	0	5	0.1434	0.7003	0	10	0.1842	0.5633	0.0286	20.1187	0.2676	0.4025	0	20.1187	0.2676	0.4025	0	34.1175	0.3791	0.2135	0.1857	48.6157	0.5829	0.1354	0.1572
Bothrops_marajoensis	all	M_0.1_F_lp_Set_bioc	bioclim	8.8837	1.40623	0	0	1047.78	0	0.7286	6	1.31098	0	0	30	0.2914	0.4085	438	0.8011	10028.8	0.442	1	0.1505	0.9283	0	5	0.2312	0.7857	0.02	10	0.3015	0.6681	0.04	7.0685	0.2507	0.7553	0	29.9108	0.4899	0.387	0.1	42.2961	0.5932	0.268	0.2733	36.8421	0.5453	0.3185	0.14
Bothrops_marajoensis	bioclim	M_0.1_F_lp_Set_bioc	bioclim	8.9911	1.39733	0	0	1047.78	0	0.819074	6	1.29804	0	0	30	0.1915	0.2577	358	0.7438	10029.3	0.4952	1	0.2256	0.9537	0.0067	5	0.3006	0.8452	0.0267	10	0.3501	0.7409	0.08	5.1145	0.2909	0.8467	0	17.7665	0.4182	0.6215	0.0967	44.4187	0.5941	0.3039	0.31	53.1406	0.6423	0.2432	0.2967
Bothrops_marajoensis	topvars	M_5_F_lqth_Set_topvars	topvars	9.1135	1.3677	0	0	1049	0	0.160374	6	1.38678	0	0	30	0.0924	0.3017	100	0.7767	10030	0.5653	1	0.3186	0.9692	0	5	0.3931	0.8853	0	10	0.4399	0.7995	0.0133	13.0107	0.4589	0.7582	0	32.026	0.5761	0.5235	0.0867	53.7554	0.6503	0.3076	0.31	56.6253	0.6597	0.2934	0.23
Bothrops_mattogrossensis	all	M_2_F_qt_Set_topvars	topvars	8.2553	1.40145	0	0.0410959	7801.36	0	0.759059	22	1.47624	0	0.0714286	217	1.0734	1.3219	446	0.8835	10215.3	0.2201	1	0.038	0.709	0.0009	5	0.1116	0.5005	0.0184	10	0.1879	0.3819	0.0594	1.8452	0.0541	0.6522	0	13.662	0.2402	0.3257	0.0945	26.2237	0.4086	0.2014	0.2019	24.9275	0.3901	0.2154	0.1659
Bothrops_mattogrossensis	bioclim	M_0.4_F_l_Set_bioc	bioclim	8.2496	1.36777	0	0.0410959	7890.96	0.138432	0.268902	7	1.60956	0	0	217	1.0252	1.0428	140	0.8406	10217	0.2185	1	0.0379	0.7055	0	5	0.1043	0.4913	0.0341	10	0.1784	0.3643	0.117	2.4376	0.0648	0.6033	0	9.0856	0.1639	0.3844	0.0954	21.0678	0.3648	0.2252	0.2253	17.8516	0.3058	0.2568	0.1774
Bothrops_mattogrossensis	topvars	M_2_F_qt_Set_topvars	topvars	8.3048	1.40925	0	0.0410959	7801.36	0	0.759059	22	1.46954	0	0.0714286	217	1.0433	1.2792	458	0.8801	10217	0.2324	1	0.0392	0.706	0	5	0.1195	0.4989	0.0124	10	0.2009	0.3834	0.0553	2.7851	0.076	0.5903	0	14.3411	0.2671	0.3196	0.0927	26.9893	0.4392	0.2031	0.2028	21.3809	0.3611	0.2549	0.1309
Bothrops_monsignifer	all	M_0.1_F_lq_Set_topo	topo	8.1948	1.5785	0	0.5	190.095	0	1	2	1.58522	0	0.5	2	0.8569	1.1529	154	0.863	10002	0.2843	1	0.112	0.4965	0	5	0.3068	0.4309	0	10	0.3858	0.3788	0	60.7063	0.7312	0.1564	0	60.7063	0.7312	0.1564	0	60.7063	0.7312	0.1564	0	60.7063	0.7312	0.1564	0
Bothrops_monsignifer	bioclim	M_0.7_F_lp_Set_bioc	bioclim	6.375	1.41393	0	1	194.458	1.85614	1	1	1.69636	0	1	2	2.5427	3.1804	164	0.9853	10002	0.0893	1	0.0172	0.3566	0	5	0.0753	0.2181	0	10	0.1633	0.154	0	62.0525	0.8143	0.0212	0	62.0525	0.8143	0.0212	0	62.0525	0.8143	0.0212	0	62.0525	0.8143	0.0212	0
Bothrops_monsignifer	topvars	M_0.7_F_pt_Set_topvars	topvars	8.8084	1.41885	0	0.666667	208.906	0	1	4	1.42129	0	0.666667	2	0.4392	0.4943	88	0.7086	10002	0.495	1	0.4294	0.8711	0	5	0.459	0.7949	0	10	0.4858	0.7318	0	59.8867	0.6795	0.3113	0	59.8867	0.6795	0.3113	0	59.8938	0.6795	0.3113	0.35	59.8867	0.6795	0.3113	0
Bothrops_moojeni	all	M_0.8_F_q_Set_topo	topo	9.2196	1.03605	0.032	0.0479452	16613.7	0	0.996865	8	1.07309	0	0.0344828	529	0.0547	0.0727	88	0.5297	10528.4	0.6034	1	0.3272	0.9505	0.0189	5	0.5094	0.8841	0.0541	10	0.5666	0.8227	0.1164	0.078	0.0963	0.9858	0	8.6348	0.5557	0.8389	0.0979	43.0004	0.6402	0.4908	0.4907	15.4611	0.5627	0.7701	0.1505
Bothrops_moojeni	bioclim	M_0.4_F_q_Set_bioc	bioclim	9.1418	1.03307	0.042	0.0748299	16788.7	0	1	8	1.1017	0	0	532	0.1305	0.1362	144	0.5311	10529.9	0.5514	1	0.2643	0.9594	0.0122	5	0.346	0.8637	0.0632	10	0.4086	0.7704	0.1485	0.1255	0.1495	0.9905	0	7.4032	0.3781	0.8173	0.099	30.6981	0.5615	0.4973	0.4968	9.5483	0.4032	0.7799	0.1214
Bothrops_moojeni	topvars	M_3_F_lqpt_Set_topvars	topvars	9.1309	1.04468	0.044	0.0753425	16582.5	0	1	22	1.11243	0	0.0344828	529	0.1832	0.2816	366	0.6225	10526.1	0.5453	1	0.2202	0.9417	0.0063	5	0.3564	0.841	0.0354	10	0.4266	0.7534	0.0941	0.2355	0.1278	0.9762	0	10.9842	0.4352	0.7391	0.0974	37.476	0.5995	0.4262	0.427	24.4794	0.5265	0.5712	0.2354
Bothrops_muriciensis	all	M_0.8_F_qth_Set_topo	topo	9.1892	1.67499	0	1	59.6693	0	1	1	1.66389	0	1	1	0.0209	0.2193	80	1	10000	0.6168	1	0.4408	0.9828	0	5	0.4772	0.9191	0	10	0.5103	0.8475	0	100	0.7051	0.0001	0	100	0.7051	0.0001	0	100	0.7051	0.0001	0	100	0.7051	0.0001	0
Bothrops_muriciensis	bioclim	M_0.9_F_th_Set_bioc	bioclim	9.1504	1.45764	0	1	64.1228	0	1	1	1.49382	0	1	1	0.06	0.3988	80	0.9947	10000	0.5898	1	0.3769	0.9731	0	5	0.412	0.9012	0	10	0.4454	0.8157	0	98.4238	0.7535	0.0107	0	98.4238	0.7535	0.0107	0	98.4238	0.7535	0.0107	0	98.4238	0.7535	0.0107	0
Bothrops_muriciensis	topvars	M_0.9_F_h_Set_topvars	topvars	9.0959	1.75732	0	1	64.1222	0	1	1	1.7851	0	1	1	0.1144	0.8122	120	0.9726	10000	0.5546	1	0.3	0.9686	0	5	0.3552	0.884	0	10	0.4004	0.7853	0	92.2099	0.8647	0.0274	0	92.2099	0.8647	0.0274	0	92.2099	0.8647	0.0274	0	92.2099	0.8647	0.0274	0
Bothrops_neuwiedi	all	M_3_F_lq_Set_topo	topo	8.9843	1.16974	0	0.047619	6799.8	0	1	7	1.38907	0	0	230	0.2494	0.3098	106	0.7288	10227	0.479	1	0.1374	0.9064	0.0061	5	0.2695	0.7719	0.02	10	0.3583	0.6687	0.0478	0.6537	0.0773	0.9475	0	14.8078	0.4197	0.5932	0.0987	38.3023	0.6097	0.3447	0.3448	30.118	0.5469	0.4253	0.2252
Bothrops_neuwiedi	bioclim	M_3_F_lqpth_Set_bioc	bioclim	8.8727	1.09247	0	0.0793651	6766.58	0	1	26	1.42263	0	0	230	0.297	0.5011	456	0.8203	10228.2	0.4243	1	0.1092	0.896	0.0017	5	0.2228	0.7404	0.02	10	0.2992	0.6244	0.0448	1.6738	0.1338	0.8719	0	23.1528	0.4523	0.4306	0.0996	42.9616	0.6257	0.2496	0.2491	39.6264	0.6005	0.2776	0.1952
Bothrops_neuwiedi	topvars	M_4_F_pt_Set_topvars	topvars	8.6794	1.13077	0	0.0952381	6640.77	0	1	18	1.60499	0	0	230	0.5012	0.7163	390	0.8515	10229.1	0.3449	1	0.0761	0.8314	0.0035	5	0.1703	0.6531	0.0209	10	0.2547	0.5312	0.0435	1.57	0.0887	0.8151	0	22.2699	0.4156	0.3578	0.0991	37.5181	0.5731	0.2274	0.2278	32.6016	0.5227	0.2666	0.1513
Bothrops_oligobalius	all	M_0.1_F_q_Set_bioc	bioclim	8.6592	1.32215	0	0	1392.23	0	0.291737	7	1.24675	0	0.0714286	30	0.518	0.5446	150	0.7854	10030	0.3522	1	0.0836	0.8562	0.0033	5	0.1837	0.691	0.04	10	0.2637	0.5761	0.0967	4.5317	0.1623	0.7348	0	12.5042	0.2909	0.5443	0.0933	30.8887	0.4626	0.3109	0.3167	38.0129	0.5064	0.2672	0.2334
Bothrops_oligobalius	bioclim	M_0.1_F_q_Set_bioc	bioclim	8.6183	1.32447	0	0	1392.23	0	0.293958	7	1.26058	0	0	30	0.5092	0.5339	140	0.8002	10030	0.338	1	0.0769	0.8363	0.0033	5	0.184	0.6698	0.04	10	0.2627	0.5596	0.0833	5.4317	0.168	0.6934	0	14.9366	0.308	0.4934	0.09	30.5806	0.4531	0.298	0.3067	39.4773	0.5232	0.2535	0.23
Bothrops_oligobalius	topvars	M_0.1_F_q_Set_topvars	topvars	8.7266	1.42603	0	0	1402.43	0	0.235751	8	1.53986	0	0	30	0.4289	0.4481	130	0.7829	10030	0.3779	1	0.0969	0.8874	0.0033	5	0.1974	0.724	0.0333	10	0.2728	0.606	0.0867	5.2429	0.1914	0.7519	0	13.1197	0.303	0.5609	0.0833	34.7968	0.5052	0.2906	0.2933	42.9293	0.5685	0.241	0.26
Bothrops_oligolepis	all	M_4_F_pth_Set_bioc	bioclim	9.0744	1.36648	0	0.333333	145.37	0.00473687	1	0	1.4586	0	0.333333	3	0.1392	0.3186	90	0.7045	10003	0.5725	1	0.3759	0.9415	0	5	0.4697	0.868	0	10	0.5073	0.7977	0	60.761	0.6864	0.316	0	60.761	0.6864	0.316	0	61.8243	0.6875	0.3062	0.1333	60.761	0.6864	0.316	0
Bothrops_oligolepis	bioclim	M_4_F_lpt_Set_bioc	bioclim	8.803	1.35154	0	0.333333	145.37	0	1	0	1.46949	0	0.333333	3	0.4065	0.6754	126	0.752	10003	0.4864	1	0.3091	0.8574	0	5	0.3991	0.7598	0	10	0.4446	0.6868	0	62.0637	0.7204	0.2629	0	62.0637	0.7204	0.2629	0	62.1635	0.7205	0.2619	0.1667	62.0637	0.7204	0.2629	0
Bothrops_oligolepis	topvars	M_2_F_pt_Set_topvars	topvars	8.8009	1.41931	0	0.333333	147.076	1.71081	1	1	1.43356	0	0.333333	3	0.4344	0.6878	82	0.7936	10003	0.5231	1	0.2663	0.8577	0	5	0.4126	0.7858	0	10	0.464	0.7202	0	64.008	0.7127	0.2167	0	64.008	0.7127	0.2167	0	64.017	0.7127	0.2167	0.2666	64.008	0.7127	0.2167	0
Bothrops_osbornei	all	M_0.1_F_lq_Set_bioc	bioclim	6.0401	1.98427	0	0	365.599	0	0.278964	10	1.98817	0	0	13	2.9966	3.4026	500	0.9917	10012.4	0.0259	1	0.011	0.1565	0	5	0.0537	0.0819	0	10	0.123	0.0521	0.0154	21.5009	0.3246	0.028	0	31.3416	0.5004	0.0178	0.0615	21.5034	0.3246	0.028	0.0154	21.5009	0.3246	0.028	0
Bothrops_osbornei	bioclim	M_0.1_F_lq_Set_bioc	bioclim	5.9479	1.98395	0	0	365.599	0	0.557928	10	1.98659	0	0	13	3.0071	3.4785	500	0.9922	10012.4	0.0233	1	0.0113	0.129	0	5	0.0588	0.0678	0	10	0.1288	0.0442	0.0154	18.0064	0.2753	0.0321	0	28.6457	0.4677	0.017	0.0615	18.218	0.2777	0.0303	0.0154	21.379	0.3376	0.0243	0.0077
Bothrops_osbornei	topvars	M_0.1_F_lq_Set_topvars	topvars	6.0614	1.98382	0	0	365.599	0	0.557928	10	1.98563	0	0	13	2.9414	3.3615	500	0.9918	10013	0.025	1	0.0107	0.1448	0	5	0.0561	0.0738	0	10	0.1253	0.0478	0	19.2115	0.2925	0.0303	0	32.0561	0.5251	0.0176	0.0538	19.2175	0.2926	0.0303	0.0154	19.2115	0.2925	0.0303	0
Bothrops_pauloensis	all	M_2_F_lpt_Set_topvars	topvars	8.1725	1.58595	0	0.0425532	9340.23	0	0.968651	44	1.74507	0	0	260	0.7805	1.0322	490	0.92	10260	0.2019	1	0.0263	0.6846	0	5	0.1002	0.4366	0.0088	10	0.1975	0.3235	0.025	3.108	0.0628	0.5334	0	25.9741	0.442	0.1777	0.0989	31.5559	0.5125	0.1472	0.1462	26.7381	0.4537	0.1735	0.0919
Bothrops_pauloensis	bioclim	M_2_F_lt_Set_bioc	bioclim	8.3221	1.61357	0	0.0319149	9385.58	1.79392	1	29	1.7697	0	0	260	0.7401	0.9791	414	0.9188	10259.2	0.235	1	0.0334	0.7429	0	5	0.1113	0.5004	0.0073	10	0.2055	0.3788	0.0161	3.4741	0.0766	0.5787	0	27.8705	0.4685	0.1935	0.0981	34.7718	0.556	0.1543	0.1542	29.9588	0.491	0.1832	0.0969
Bothrops_pauloensis	topvars	M_2_F_lpt_Set_topvars	topvars	8.1517	1.58149	0	0.0425532	9340.23	0	0.968651	44	1.75101	0	0	260	0.7982	1.0437	494	0.9223	10260	0.1965	1	0.0268	0.6887	0.0004	5	0.0907	0.4391	0.0058	10	0.1826	0.3172	0.0208	3.7721	0.0686	0.5108	0	25.4338	0.4463	0.1734	0.1	30.8885	0.5182	0.1443	0.1431	23.533	0.4203	0.1864	0.0796
Bothrops_pictus	all	M_0.7_F_lqpt_Set_bioc	bioclim	8.0709	1.65143	0	0	557.876	1.52279	0.112252	5	1.65556	0	0	14	1.4766	2.104	164	0.8996	10014	0.1896	1	0.0465	0.6701	0	5	0.091	0.4815	0.0071	10	0.1455	0.3448	0.05	9.6443	0.1467	0.3701	0	16.0739	0.2586	0.2561	0.0643	20.4847	0.3312	0.2091	0.2143	25.895	0.411	0.1863	0.1143
Bothrops_pictus	bioclim	M_0.6_F_lqpt_Set_bioc	bioclim	7.9966	1.64454	0	0	556.353	0	0.240434	5	1.65168	0	0	14	1.5877	2.3173	186	0.9146	10014	0.1764	1	0.0407	0.6487	0	5	0.0851	0.4598	0	10	0.1448	0.3274	0.05	12.4319	0.1834	0.3383	0	17.5622	0.2648	0.2473	0.0571	22.992	0.3451	0.1888	0.1857	33.7015	0.4853	0.1579	0.1071
Bothrops_pictus	topvars	M_2_F_l_Set_topvars	topvars	8.1066	1.61965	0	0	575.581	0.713432	0.0664299	7	1.6086	0	0	14	1.3243	1.9391	96	0.9004	10014	0.2043	1	0.045	0.6523	0	5	0.1135	0.4699	0.0214	10	0.1784	0.3572	0.0429	9.8188	0.1719	0.372	0	19.5024	0.3048	0.2563	0.0643	25.0409	0.385	0.1863	0.1857	31.1425	0.4591	0.1832	0.0929
Bothrops_pubescens	all	M_2_F_lqpt_Set_topo	topo	8.8657	1.09794	0	0.0606061	13788.7	1.80758	1	31	1.09917	0	0.115385	415	0.4494	0.6161	316	0.7776	10410.3	0.4134	1	0.1035	0.8646	0.0074	5	0.2404	0.7204	0.04	10	0.3179	0.6174	0.092	0.3462	0.053	0.9216	0	10.9872	0.3256	0.6006	0.0976	36.7898	0.5608	0.2959	0.2962	39.2396	0.5778	0.2796	0.2925
Bothrops_pubescens	bioclim	M_6_F_h_Set_bioc	bioclim	8.6725	1.20813	0	0.0757576	13601.1	0	1	37	1.30907	0	0.0384615	415	0.5373	0.7593	272	0.8116	10411.9	0.3408	1	0.0702	0.7274	0.0036	5	0.1916	0.5676	0.0275	10	0.3325	0.4716	0.0641	0.6361	0.0495	0.7669	0	14.6764	0.432	0.4187	0.0971	35.9913	0.5915	0.2588	0.2593	27.7195	0.5471	0.3159	0.1735
Bothrops_pubescens	topvars	M_2_F_lqph_Set_topvars	topvars	8.3325	1.29239	0	0.0833333	13409.9	0	1	74	1.39215	0	0.115385	415	0.874	1.0567	500	0.8631	10409.2	0.2417	1	0.0412	0.6253	0.0125	5	0.1613	0.4496	0.0311	10	0.2868	0.3707	0.054	0.2544	0.0145	0.7428	0	16.0418	0.3674	0.3109	0.0988	28.3644	0.4832	0.2219	0.2217	15.6775	0.3597	0.3154	0.0865
Bothrops_pulcher	all	M_0.9_F_l_Set_bioc	bioclim	8.6583	1.45461	0	0	485.512	1.85038	0.0450834	4	1.55267	0	0	17	0.5958	0.7693	98	0.8483	10017	0.3542	1	0.0932	0.9001	0	5	0.1702	0.7203	0.0059	10	0.2403	0.5899	0.0176	14.7681	0.2875	0.5124	0	25.4883	0.4069	0.3615	0.047	34.5418	0.4883	0.2616	0.2647	40.2026	0.5481	0.2474	0.1353
Bothrops_pulcher	bioclim	M_0.9_F_l_Set_bioc	bioclim	8.742	1.46474	0	0	485.512	1.85038	0.0373791	4	1.51042	0	0	17	0.4993	0.6676	90	0.8205	10016	0.3803	1	0.0984	0.8987	0	5	0.188	0.7269	0.0118	10	0.2648	0.6032	0.0294	11.2556	0.2737	0.596	0	21.238	0.3872	0.4237	0.0529	33.3173	0.4977	0.2941	0.3059	39.3336	0.5612	0.2619	0.1765
Bothrops_pulcher	topvars	M_0.9_F_lqpt_Set_topvars	topvars	7.5749	1.45916	0	0.5	566.367	0	1	15	1.58296	0	1	17	1.5643	2.9836	406	0.9773	10017	0.1184	1	0.0206	0.5258	0	5	0.0788	0.3416	0	10	0.1416	0.2504	0	27.2081	0.3448	0.1205	0	39.4229	0.4951	0.069	0.0529	38.0481	0.4738	0.0726	0.0764	38.4714	0.4816	0.0723	0.0294
Bothrops_punctatus	all	M_6_F_qph_Set_topvars	topvars	8.8887	1.33632	0	0	1028.35	0	0.367932	5	1.28599	0	0	29	0.3783	0.7476	128	0.807	10027.6	0.4436	1	0.1109	0.8653	0	5	0.2505	0.7201	0	10	0.3375	0.6161	0.0035	17.2502	0.421	0.5229	0	25.2244	0.5064	0.4213	0.0552	42.9755	0.6778	0.2754	0.2621	31.9262	0.5812	0.3618	0.0897
Bothrops_punctatus	bioclim	M_8_F_pt_Set_bioc	bioclim	9.1405	1.3103	0	0	1030.35	0	0.754319	2	1.38451	0	0.0833333	29	0.076	0.3393	78	0.7747	10027	0.5826	1	0.3701	0.9691	0	5	0.4532	0.8982	0	10	0.4874	0.8242	0.0035	22.0185	0.5354	0.6687	0	33.161	0.575	0.5412	0.0587	54.8882	0.6303	0.314	0.3138	52.9385	0.6319	0.3405	0.131
Bothrops_punctatus	topvars	M_6_F_lqph_Set_topvars	topvars	8.9105	1.32691	0	0	1028.35	0.00205065	0.226593	5	1.2698	0	0	29	0.3465	0.7035	120	0.8073	10029	0.4531	1	0.1172	0.8763	0	5	0.2549	0.7309	0	10	0.347	0.6268	0.0035	14.6786	0.4034	0.5615	0	23.0112	0.4819	0.4604	0.0552	44.2052	0.6804	0.2725	0.2621	37.8946	0.6335	0.3218	0.1276
Bothrops_sanctaecrucis	all	M_3_F_pt_Set_topvars	topvars	8.7828	1.50645	0	0	280.971	0	0.500002	4	1.62085	0	0.2	5	0.4125	0.7435	84	0.8582	10002.8	0.4038	1	0.0968	0.7501	0	5	0.271	0.6136	0	10	0.3967	0.532	0	54.9365	0.7213	0.2232	0	54.9365	0.7213	0.2232	0	60.0541	0.7294	0.1922	0.18	54.9365	0.7213	0.2232	0
Bothrops_sanctaecrucis	bioclim	M_0.2_F_q_Set_bioc	bioclim	7.4423	1.6287	0	0.4	250.697	1.12631	1	4	1.64327	0	0.4	5	1.752	1.9654	100	0.9567	10002.4	0.1085	1	0.0175	0.5301	0	5	0.0682	0.3279	0	10	0.1281	0.2313	0.02	22.57	0.2993	0.1247	0	22.57	0.2993	0.1247	0	22.574	0.2994	0.1247	0.1	22.57	0.2993	0.1247	0
Bothrops_sanctaecrucis	topvars	M_3_F_lpt_Set_topvars	topvars	8.7942	1.50654	0	0	280.971	1.48767e-05	0.333333	4	1.66945	0	0.4	5	0.4019	0.8206	92	0.8715	10005	0.409	1	0.0992	0.7778	0	5	0.2639	0.6347	0	10	0.3793	0.5472	0	61.1349	0.7476	0.1941	0	61.1349	0.7476	0.1941	0	64.0784	0.7526	0.1751	0.16	61.1349	0.7476	0.1941	0
Bothrops_sonene	all	M_10_F_qpt_Set_bioc	bioclim	9.137	1.28312	0	0	952.549	0.856297	0.0210427	1	1.3386	0	0	24	0.0424	0.1009	60	0.6109	10024	0.5806	1	0.2714	0.9644	0	5	0.3284	0.8545	0	10	0.4873	0.7613	0.0125	17.4628	0.6421	0.6842	0	23.2027	0.6546	0.6357	0.0458	45.6381	0.6733	0.4447	0.4583	24.2055	0.653	0.628	0.025
Bothrops_sonene	bioclim	M_10_F_lh_Set_bioc	bioclim	9.2016	1.27947	0	0	953.489	1.79683	0.0438849	2	1.34794	0	0	24	0.0066	0.0426	56	0.5959	10024	0.6241	1	0.5104	0.9855	0	5	0.5302	0.9307	0	10	0.5411	0.8656	0	23.8987	0.6303	0.7071	0	25.1707	0.6348	0.6947	0.0625	49.7814	0.6527	0.4614	0.4667	23.8987	0.6303	0.7071	0
Bothrops_sonene	topvars	M_5_F_qp_Set_topvars	topvars	9.0067	1.27565	0	0	953.407	1.6647	0.134991	2	1.32495	0	0	24	0.1415	0.2516	76	0.6417	10024	0.5078	1	0.1186	0.8883	0	5	0.3668	0.7322	0	10	0.5594	0.6661	0.0333	14.0177	0.5947	0.625	0	18.5924	0.6203	0.5854	0.0625	40.9514	0.6658	0.4099	0.4042	21.8747	0.6172	0.5611	0.0417
Bothrops_taeniatus	all	M_1_F_lt_Set_bioc	bioclim	8.8425	1.19289	0	0.0444444	5894.36	0	0.801901	52	1.23294	0	0.2	144	0.4997	0.9915	500	0.8923	10144	0.4159	1	0.1242	0.9176	0.0014	5	0.2193	0.7735	0.0118	10	0.2933	0.6583	0.0285	3.1147	0.1701	0.8469	0	33.6831	0.4987	0.343	0.0972	53.6645	0.6445	0.1759	0.1757	57.9593	0.6794	0.1504	0.1833
Bothrops_taeniatus	bioclim	M_1_F_qt_Set_bioc	bioclim	8.8072	1.22202	0	0.0444444	5894.42	0.060905	0.437539	53	1.22307	0	0.2	144	0.5046	1.0108	500	0.889	10143.2	0.3997	1	0.1143	0.9085	0.0028	5	0.2107	0.7635	0.0083	10	0.2785	0.6461	0.0194	3.095	0.1519	0.846	0	29.6521	0.4579	0.3614	0.0972	49.5658	0.6195	0.1887	0.1889	55.0438	0.6685	0.1571	0.2014
Bothrops_taeniatus	topvars	M_2_F_lt_Set_topvars	topvars	9.0556	1.1224	0	0.0444444	5933.74	0	0.999606	29	1.32711	0	0	144	0.2494	0.505	354	0.8077	10144	0.5229	1	0.2295	0.9537	0.0035	5	0.3329	0.853	0.0278	10	0.3917	0.7592	0.0507	1.2387	0.221	0.9518	0	22.064	0.475	0.5857	0.0958	52.3981	0.637	0.2657	0.2646	61.7293	0.6927	0.198	0.2979
Bothrops_venezuelensis	all	M_1_F_pt_Set_bioc	bioclim	8.2822	1.86843	0	0	288.263	0	0.711304	6	1.91066	0	0.5	11	0.9531	2.4179	164	0.9727	10010.1	0.2517	1	0.0595	0.8661	0	5	0.1182	0.67	0	10	0.1806	0.535	0	47.5343	0.4923	0.1241	0	56.4089	0.647	0.0811	0.0727	51.2979	0.5345	0.0952	0.1	51.5709	0.5432	0.0951	0.0182
Bothrops_venezuelensis	bioclim	M_1_F_pt_Set_bioc	bioclim	8.2846	1.87259	0	0	288.263	0	0.993849	6	1.79041	0	0.5	11	0.9407	2.2568	158	0.9643	10009.2	0.2481	1	0.0521	0.8587	0	5	0.1194	0.6484	0	10	0.1786	0.5154	0	40.3201	0.4865	0.1745	0	51.1904	0.6264	0.11	0.0636	48.5336	0.5575	0.1124	0.1091	54.4863	0.6718	0.0924	0.0545
Bothrops_venezuelensis	topvars	M_4_F_qth_Set_topvars	topvars	8.9601	1.61379	0	0	298.881	0	0.239992	2	1.67814	0	0.5	11	0.2347	0.7432	90	0.8806	10009.6	0.4903	1	0.2351	0.9339	0	5	0.3134	0.8104	0	10	0.3739	0.7075	0	46.4801	0.6323	0.3049	0	48.7917	0.6391	0.2838	0.0545	58.8426	0.683	0.2035	0.2091	61.6298	0.6919	0.1797	0.0909
Cerrophidion_godmani	all	M_1_F_lqt_Set_bioc	bioclim	7.7607	1.56572	0	0.0487805	4689.97	0	0.999985	64	1.6528	0	0.0909091	141	1.4061	1.9213	500	0.9493	10135.9	0.1327	1	0.0155	0.6512	0	5	0.0631	0.3727	0.0156	10	0.1373	0.2551	0.0411	2.8803	0.0374	0.4822	0	22.5232	0.3368	0.1384	0.0965	26.182	0.3927	0.1178	0.1178	28.6161	0.4247	0.1092	0.1128
Cerrophidion_godmani	bioclim	M_1_F_lqt_Set_bioc	bioclim	7.7696	1.57786	0	0.0487805	4689.97	0	0.999985	64	1.65308	0	0.0909091	141	1.3871	1.8951	500	0.9487	10134.9	0.1351	1	0.0158	0.6479	0.0007	5	0.0634	0.367	0.0177	10	0.1436	0.2501	0.0411	3.0425	0.0401	0.486	0	23.2688	0.3593	0.1353	0.0957	25.722	0.398	0.1217	0.1206	25.6153	0.3865	0.128	0.0936
Cerrophidion_godmani	topvars	M_2_F_q_Set_topvars	topvars	8.5854	1.37019	0	0.0487805	5033.82	0	1	10	1.35675	0	0.181818	141	0.6132	0.6474	106	0.8608	10134.5	0.3187	1	0.1247	0.947	0.0007	5	0.17	0.8168	0.0071	10	0.1999	0.6876	0.0149	6.8306	0.1792	0.7793	0	30.4688	0.3305	0.3206	0.0972	38.8751	0.4077	0.2225	0.222	34.6037	0.3675	0.2733	0.117
Cerrophidion_sasai	all	M_0.1_F_lq_Set_topvars	topvars	6.4795	1.86892	0	0	581.189	0	0.991464	11	1.85682	0	0	17	2.3196	2.444	312	0.9772	10014.1	0.0391	1	0.0154	0.1723	0.0118	5	0.0775	0.1028	0.0294	10	0.1527	0.0742	0.0706	7.1762	0.1156	0.104	0	12.6552	0.1912	0.0707	0.0529	11.0883	0.1714	0.0738	0.0706	9.7284	0.1469	0.0845	0.0118
Cerrophidion_sasai	bioclim	M_0.3_F_lq_Set_bioc	bioclim	7.3237	1.78752	0	0.181818	604.074	0	1	8	1.7962	0	0.181818	17	1.5773	1.723	166	0.9508	10014.9	0.0892	1	0.0105	0.4493	0	5	0.0678	0.2295	0.0294	10	0.1527	0.1547	0.047	7.6829	0.113	0.2044	0	12.9709	0.2071	0.1317	0.0353	14.8769	0.2402	0.1142	0.1058	12.3605	0.1922	0.1371	0.0235
Cerrophidion_sasai	topvars	M_0.1_F_lq_Set_topvars	topvars	6.3537	1.86991	0	0	581.189	0	1	11	1.8524	0	0.0909091	17	2.4294	2.5334	300	0.9788	10015.8	0.0345	1	0.0137	0.1649	0	5	0.0736	0.0969	0.0294	10	0.145	0.0692	0.1	6.6469	0.0972	0.0913	0	9.5536	0.1394	0.0763	0.0412	8.3023	0.1227	0.0788	0.0823	6.6469	0.0972	0.0913	0
Cerrophidion_tzotzilorum	all	M_0.9_F_pt_Set_bioc	bioclim	7.608	1.99432	0	0	53.9016	0.217981	0.0485919	1	1.99441	0	0	2	1.615	1.7195	60	0.9335	10000	0.118	1	0.0086	0.6168	0	5	0.0837	0.2353	0	10	0.2719	0.1665	0	39.6787	0.6329	0.0716	0	39.6787	0.6329	0.0716	0	39.6787	0.6329	0.0716	0	39.6787	0.6329	0.0716	0
Cerrophidion_tzotzilorum	bioclim	M_0.8_F_pt_Set_bioc	bioclim	7.5116	1.99432	0	0	53.6836	0	0.115995	1	1.99404	0	0	2	1.7143	1.7216	60	0.9323	10000	0.1077	1	0.0069	0.5222	0	5	0.1176	0.1991	0	10	0.292	0.1551	0	39.4806	0.6135	0.0676	0	39.4806	0.6135	0.0676	0	39.4806	0.6135	0.0676	0	39.4806	0.6135	0.0676	0
Cerrophidion_tzotzilorum	bioclim	M_0.9_F_pt_Set_bioc	bioclim	7.6103	1.99432	0	0	53.9016	0.217981	0.104017	1	1.99404	0	0	2	1.6129	1.7386	60	0.9366	10000	0.118	1	0.0086	0.6338	0	5	0.0752	0.2358	0	10	0.2688	0.1661	0	40.701	0.6378	0.0692	0	40.701	0.6378	0.0692	0	40.701	0.6378	0.0692	0	40.701	0.6378	0.0692	0
Cerrophidion_tzotzilorum	bioclim	M_1_F_pt_Set_bioc	bioclim	7.6601	1.99432	0	0	54.1229	0.439246	0.0931235	1	1.99404	0	0	2	1.562	1.7191	60	0.935	10002	0.1236	1	0.0097	0.665	0	5	0.0686	0.2581	0	10	0.2547	0.1742	0	40.391	0.6462	0.0721	0	40.391	0.6462	0.0721	0	40.391	0.6462	0.0721	0	40.391	0.6462	0.0721	0
Cerrophidion_tzotzilorum	topvars	M_10_F_lq_Set_topvars	topvars	6.9164	1.98961	0	0	57.232	0.947646	0.0268326	1	1.99934	0	0	2	2.303	3.7849	130	0.996	10001.3	0.1872	1	0.0696	0.5234	0	5	0.1398	0.4276	0	10	0.1922	0.3733	0	83.6714	0.9856	0.0043	0	83.6714	0.9856	0.0043	0	83.6714	0.9856	0.0043	0	83.6714	0.9856	0.0043	0
Cerrophidion_tzotzilorum	topvars	M_10_F_lqh_Set_topvars	topvars	6.881	1.98961	0	0	57.232	0.947646	0.025775	1	1.99934	0	0	2	2.3132	3.77	144	0.9965	10001.3	0.1774	1	0.061	0.5649	0	5	0.1233	0.4203	0	10	0.1713	0.3625	0	78.9647	0.9804	0.0038	0	78.9647	0.9804	0.0038	0	78.9647	0.9804	0.0038	0	78.9647	0.9804	0.0038	0
Cerrophidion_tzotzilorum	topvars	M_8_F_lth_Set_topvars	topvars	6.126	1.99489	0	0	56.5467	0.262289	0.039422	1	1.99934	0	0	2	3.08	3.5372	98	0.9955	10002	0.041	1	0.0115	0.661	0	5	0.0202	0.3178	0	10	0.0353	0.1635	0	52.102	0.7583	0.0047	0	52.102	0.7583	0.0047	0	52.102	0.7583	0.0047	0	52.102	0.7583	0.0047	0
Cerrophidion_wilsoni	all	M_0.9_F_qpt_Set_bioc	bioclim	6.8789	1.58688	0	0.0434783	1994.31	0	0.617124	23	1.99	0	0	66	2.4904	3.0621	476	0.9677	10063.8	0.0524	1	0.0068	0.5632	0.0046	5	0.0266	0.2951	0.0197	10	0.057	0.1696	0.0485	2.8983	0.0167	0.4791	0	20.3952	0.2135	0.0819	0.0894	16.4198	0.1216	0.0941	0.0939	22.4578	0.2407	0.0662	0.0849
Cerrophidion_wilsoni	bioclim	M_0.9_F_qpt_Set_bioc	bioclim	6.9158	1.60643	0	0.0434783	1994.31	0	0.61727	23	1.98786	0	0	66	2.4698	3.0345	468	0.9664	10060.5	0.0543	1	0.007	0.5727	0.0076	5	0.0278	0.2942	0.0258	10	0.062	0.172	0.053	2.8084	0.017	0.4786	0	19.7457	0.1873	0.0812	0.0848	16.7615	0.1259	0.0934	0.0924	20.1399	0.204	0.0812	0.0743
Cerrophidion_wilsoni	topvars	M_1_F_qt_Set_topvars	topvars	7.0129	1.63954	0	0.0434783	2007.59	0	0.693229	16	1.98858	0	0	66	2.3328	2.8579	352	0.9648	10061.6	0.0598	1	0.0073	0.5994	0.003	5	0.0281	0.3097	0.0243	10	0.0642	0.1814	0.053	3.4637	0.0226	0.4356	0	21.0894	0.219	0.0919	0.0894	18.7898	0.1635	0.0924	0.0924	21.575	0.2005	0.0747	0.0849
Crotalus_adamanteus	all	M_0.5_F_qp_Set_bioc	bioclim	9.018	1.21451	0	0.0503145	81877.3	0	1	18	1.23889	0	0.0535714	1901	0.2922	0.32	500	0.6944	11850.8	0.422	1	0.0993	0.8924	0	5	0.2429	0.746	0.027	10	0.3097	0.6397	0.0813	1.5817	0.128	0.8592	0	11.335	0.3218	0.6153	0.0998	30.6909	0.5115	0.3604	0.3603	19.9839	0.4063	0.4815	0.2073
Crotalus_adamanteus	bioclim	M_0.5_F_qp_Set_bioc	bioclim	9.0179	1.214	0	0.0503145	81877.3	0	1	18	1.23734	0	0.047619	1901	0.2917	0.3184	500	0.6906	11867	0.4213	1	0.0999	0.8943	0	5	0.2455	0.747	0.0261	10	0.3113	0.6415	0.078	1.5278	0.1236	0.8636	0	11.7509	0.3275	0.6099	0.0998	30.2642	0.4999	0.3648	0.3649	18.6867	0.3909	0.5034	0.1862
Crotalus_adamanteus	topvars	M_0.2_F_h_Set_topvars	topvars	8.8292	1.25031	0	0.0528302	80903	0	1	205	1.29069	0	0.0357143	1901	0.447	0.4711	500	0.7369	11868.4	0.3518	1	0.1173	0.7387	0.0084	5	0.2545	0.6336	0.05	10	0.3176	0.5485	0.1049	0.0557	0.0085	0.8565	0	9.5368	0.3123	0.5558	0.0995	29.1114	0.4814	0.3333	0.3333	17.7039	0.3926	0.4479	0.186
Crotalus_angelensis	all	M_3_F_lqt_Set_topo	topo	6.9363	1.61967	0	0	211.726	5.93718e-08	0.111523	2	1.76336	0	0	10	0.1606	0.3761	68	0.7537	1208	0.5333	1	0.1957	0.8992	0	5	0.3737	0.7977	0	10	0.4628	0.7185	0	33.2228	0.6233	0.4793	0	40.7531	0.657	0.4211	0.07	56.1121	0.6953	0.2939	0.29	49.5715	0.6706	0.3507	0.1
Crotalus_angelensis	bioclim	M_10_F_qt_Set_bioc	bioclim	7.0003	1.55501	0	0	212.531	0.246513	0.0297686	1	1.70932	0	0	10	0.0181	0.092	60	0.5441	1117	0.6193	1	0.4353	0.9812	0	5	0.5132	0.9181	0	10	0.5852	0.8566	0	30.013	0.6403	0.6469	0	36.9869	0.6502	0.583	0.08	48.3974	0.6541	0.4726	0.48	34.2229	0.6489	0.6098	0.03
Crotalus_angelensis	topvars	M_6_F_q_Set_topvars	topvars	6.9063	1.40968	0	0.5	209.853	0.655839	1	2	1.60741	0	0	10	0.1122	0.3132	74	0.786	1117	0.5596	1	0.212	0.9244	0	5	0.408	0.8285	0	10	0.4934	0.7528	0	40.4981	0.6411	0.4439	0	50.9237	0.6767	0.361	0.07	59.0568	0.6891	0.2941	0.28	55.229	0.6795	0.3303	0.08
Crotalus_aquilus	all	M_1_F_q_Set_bioc	bioclim	8.816	1.22842	0	0.0444444	5126.27	0	1	5	1.18718	0	0.181818	203	0.3851	0.4236	102	0.7513	10196.3	0.4041	1	0.1036	0.7823	0.0089	5	0.2574	0.6562	0.0443	10	0.3444	0.5637	0.0709	1.0278	0.1003	0.7833	0	13.7741	0.397	0.5113	0.0951	32.4521	0.5734	0.3247	0.3246	22.1912	0.4829	0.4196	0.1601
Crotalus_aquilus	bioclim	M_2_F_q_Set_bioc	bioclim	8.8873	1.23279	0	0.0444444	5127.09	0.817519	0.39921	3	1.18425	0	0.181818	203	0.3209	0.3906	96	0.734	10195.7	0.4355	1	0.1091	0.818	0.0025	5	0.283	0.6927	0.034	10	0.3655	0.6018	0.0562	1.3907	0.1335	0.7985	0	15.8249	0.4365	0.5221	0.0956	33.5643	0.5794	0.3456	0.3463	21.1217	0.4869	0.4643	0.1182
Crotalus_aquilus	topvars	M_6_F_th_Set_topvars	topvars	8.8944	1.309	0	0.0444444	5137.64	0	1	36	1.2793	0	0.181818	203	0.3192	0.5812	268	0.8083	10196.2	0.4364	1	0.0937	0.8685	0	5	0.2338	0.7026	0.0034	10	0.3353	0.5972	0.0168	4.6432	0.2247	0.717	0	29.1103	0.5757	0.375	0.0961	43.9087	0.678	0.2658	0.266	32.7253	0.6043	0.3438	0.1098
Crotalus_armstrongi	all	M_0.4_F_lq_Set_bioc	bioclim	6.955	1.86922	0	0	373.559	0	0.744254	8	1.84589	0	0	8	2.1578	3.0251	372	0.972	10008	0.0628	1	0.0102	0.437	0	5	0.0433	0.2485	0	10	0.0889	0.1641	0.05	16.2396	0.1665	0.1456	0	16.2396	0.1665	0.1456	0	20.0649	0.2044	0.103	0.075	32.1938	0.3867	0.0697	0.05
Crotalus_armstrongi	bioclim	M_0.4_F_lq_Set_bioc	bioclim	6.8412	1.86741	0	0	373.559	0	0.744267	8	1.86984	0	0.285714	8	2.3225	3.1596	370	0.9733	10007.1	0.0608	1	0.0108	0.3967	0	5	0.0444	0.2229	0	10	0.0947	0.1472	0.0375	20.464	0.2426	0.1114	0	20.464	0.2426	0.1114	0	22.9781	0.2712	0.0839	0.0875	32.0854	0.4058	0.0607	0.0375
Crotalus_armstrongi	topvars	M_0.4_F_lq_Set_topvars	topvars	6.5397	1.91176	0	0	385.087	0	0.99313	10	1.86992	0	0	8	2.5303	3.4418	330	0.9814	10008	0.0446	1	0.0088	0.3422	0	5	0.0369	0.1859	0	10	0.0788	0.1183	0	18.8708	0.1895	0.0704	0	18.8708	0.1895	0.0704	0	18.8856	0.1896	0.0703	0.0625	18.8708	0.1895	0.0704	0
Crotalus_atrox	all	M_0.5_F_lth_Set_bioc	bioclim	9.5095	1.34472	0	0.0467208	532322	0	0.498756	213	1.32252	0	0.0566845	8720	0.1941	0.2194	500	0.6263	18701.3	0.4423	1	0.1089	0.8324	0.0016	5	0.3095	0.7083	0.0451	10	0.3877	0.6262	0.1469	0.1075	0.0229	0.9512	0	7.8546	0.3658	0.659	0.1	26.3908	0.5204	0.4293	0.4293	5.3995	0.3215	0.7008	0.0502
Crotalus_atrox	bioclim	M_0.5_F_lqpth_Set_bioc	bioclim	9.5125	1.34498	0	0.0467208	532322	0	0.124891	213	1.32176	0	0.057754	8720	0.1948	0.2201	500	0.6247	18705.7	0.4438	1	0.1175	0.8297	0.0016	5	0.3134	0.7096	0.0488	10	0.3904	0.6282	0.1534	0.1033	0.0218	0.9446	0	7.6076	0.3669	0.6647	0.0998	26.5539	0.5218	0.4301	0.43	5.6707	0.3307	0.6974	0.0596
Crotalus_atrox	topvars	M_0.2_F_h_Set_topvars	topvars	9.5108	1.33193	0	0.0493529	533436	0	1	202	1.30588	0	0.0620321	8720	0.1888	0.2021	500	0.6201	18698.3	0.4437	1	0.1288	0.8238	0.0032	5	0.3175	0.7097	0.0515	10	0.3898	0.6297	0.158	0.0469	0.0143	0.9372	0	7.6445	0.3717	0.6652	0.1	26.3338	0.5163	0.4332	0.4332	5.9204	0.3435	0.6932	0.0645
Crotalus_basiliscus	all	M_2_F_lpt_Set_topvars	topvars	8.117	1.50092	0	0.038835	10424.9	0	0.885953	52	1.49343	0	0.0454545	355	1.3834	1.6178	500	0.886	10345.9	0.1889	1	0.0255	0.609	0.0053	5	0.1131	0.3934	0.0355	10	0.2105	0.2988	0.0851	0.5209	0.0135	0.7088	0	11.7005	0.2386	0.2786	0.098	20.4479	0.3706	0.1988	0.1992	14.2717	0.2815	0.2508	0.1144
Crotalus_basiliscus	bioclim	M_1_F_th_Set_bioc	bioclim	8.0496	1.46081	0	0.0485437	10501.7	0	1	82	1.47606	0	0.136364	356	1.5033	1.8039	500	0.9046	10347	0.1778	1	0.0282	0.5357	0.0067	5	0.126	0.3627	0.0264	10	0.2206	0.2816	0.0691	0.4576	0.013	0.6681	0	13.0274	0.2657	0.2503	0.0969	21.9821	0.3922	0.1808	0.18	16.5168	0.3158	0.2242	0.1124
Crotalus_basiliscus	topvars	M_2_F_lpt_Set_topvars	topvars	8.1031	1.49927	0	0.038835	10424.9	0	0.885953	52	1.46361	0	0.0454545	355	1.4127	1.6576	500	0.8903	10346.4	0.1862	1	0.0249	0.6003	0.0068	5	0.1158	0.3835	0.0383	10	0.2124	0.2922	0.0854	0.2683	0.0084	0.7572	0	11.9895	0.2461	0.2683	0.0975	21.2994	0.3875	0.1883	0.1885	14.7529	0.2879	0.2399	0.1152
Crotalus_brunneus	all	M_0.9_F_q_Set_bioc	bioclim	8.2479	1.72473	0	0	702.893	0.657923	0.0979864	5	1.71443	0	0	20	0.9124	1.0488	106	0.909	10017.5	0.2273	1	0.0321	0.7106	0	5	0.1108	0.4761	0.01	10	0.2109	0.3617	0.03	12.934	0.2365	0.3581	0	28.7664	0.4622	0.1974	0.07	33.8732	0.5314	0.16	0.16	31.5782	0.5011	0.1799	0.07
Crotalus_brunneus	bioclim	M_0.7_F_l_Set_bioc	bioclim	8.3372	1.71241	0	0	702.544	0.308295	0.146678	5	1.72053	0	0	20	0.8125	0.9827	122	0.9055	10019.1	0.2479	1	0.0346	0.7534	0	5	0.1153	0.5114	0	10	0.2142	0.3899	0.005	20.618	0.3818	0.2863	0	29.2539	0.4944	0.2014	0.085	32.276	0.5331	0.1822	0.195	24.7546	0.4391	0.2335	0.015
Crotalus_brunneus	topvars	M_4_F_pt_Set_topvars	topvars	8.6491	1.68438	0	0	708.392	0.432552	0.388032	4	1.70117	0	0.0909091	20	0.5131	0.8817	100	0.9016	10020	0.3414	1	0.064	0.8669	0	5	0.1494	0.6438	0	10	0.2464	0.5115	0	30.1753	0.5227	0.2819	0	45.2335	0.6651	0.1829	0.09	49.8577	0.695	0.1552	0.155	40.9091	0.6272	0.2076	0.03
Crotalus_campbelli	all	M_0.5_F_lq_Set_bioc	bioclim	6.5026	1.96395	0	0	327.992	0.290101	0.226116	4	1.96192	0	0	11	2.6688	3.1013	178	0.9854	10007.5	0.0387	1	0.0073	0.2891	0	5	0.0448	0.1331	0	10	0.1099	0.0813	0.0182	17.9586	0.2465	0.0534	0	35.33	0.5491	0.0267	0.0636	18.0348	0.2476	0.0528	0.0454	17.9586	0.2465	0.0534	0
Crotalus_campbelli	bioclim	M_0.5_F_lq_Set_bioc	bioclim	6.5936	1.96406	0	0	327.992	0.290101	0.192913	4	1.96956	0	0	11	2.5723	2.9801	160	0.9839	10007.1	0.0426	1	0.0062	0.3466	0	5	0.0403	0.1591	0.0091	10	0.1007	0.0967	0.0273	15.9289	0.1891	0.0627	0	30.5588	0.4406	0.0393	0.0545	15.9408	0.1893	0.0626	0.0454	15.9289	0.1891	0.0627	0
Crotalus_campbelli	topvars	M_6_F_qh_Set_topvars	topvars	8.2076	1.92112	0	0	362.882	1.1696	0.116918	4	1.94972	0	0	11	1.038	2.0863	88	0.9762	10008	0.2192	1	0.0501	0.8515	0	5	0.0965	0.6362	0	10	0.1411	0.4828	0	50.4168	0.6763	0.0807	0	63.2341	0.8411	0.0374	0.0727	53.4726	0.7194	0.0652	0.0454	56.4124	0.7457	0.058	0.0182
Crotalus_cerastes	all	M_0.1_F_ph_Set_topvars	topvars	9.1072	1.27742	0	0.0487658	180326	0	1	237	1.26598	0	0.0569106	3052	0.3216	0.3426	500	0.7137	13005	0.4253	1	0.097	0.8074	0.0068	5	0.2852	0.6754	0.0398	10	0.3876	0.5916	0.0867	0.0078	0.0047	0.9803	0	11.2162	0.4053	0.575	0.0998	33.7792	0.573	0.3491	0.3492	18.1471	0.4776	0.4944	0.1691
Crotalus_cerastes	bioclim	M_0.4_F_qph_Set_bioc	bioclim	9.1885	1.24426	0	0.0493085	181511	0	1	135	1.24527	0	0.0513514	3057	0.2526	0.2827	500	0.6845	13001.8	0.4637	1	0.1065	0.8402	0.0065	5	0.3256	0.7174	0.0354	10	0.4234	0.6379	0.0852	0.0598	0.0189	0.9722	0	11.4719	0.4426	0.6185	0.0994	35.3643	0.5859	0.3758	0.3758	14.4465	0.4693	0.5834	0.1308
Crotalus_cerastes	topvars	M_0.1_F_ph_Set_topvars	topvars	9.1212	1.27652	0	0.0487658	180326	0	1	237	1.2632	0	0.0596206	3052	0.3077	0.329	500	0.7031	13000	0.4319	1	0.098	0.8128	0.0071	5	0.292	0.6819	0.0386	10	0.3956	0.5992	0.0915	0.0628	0.012	0.9656	0	10.7717	0.4065	0.5887	0.0997	33.5021	0.5723	0.3587	0.3587	17.6717	0.479	0.5071	0.1708
Crotalus_cerberus	all	M_2_F_lpt_Set_bioc	bioclim	8.6201	1.24268	0	0.0471698	7766.2	0	0.959934	18	1.56897	0	0	195	0.5909	0.7624	498	0.8442	10174.6	0.3241	1	0.0723	0.8621	0.0056	5	0.1538	0.6786	0.0241	10	0.2197	0.5455	0.0513	1.3985	0.0824	0.842	0	19.192	0.328	0.3899	0.0949	34.7627	0.5046	0.2267	0.2277	33.1391	0.4893	0.2431	0.1754
Crotalus_cerberus	bioclim	M_2_F_lpt_Set_bioc	bioclim	8.6178	1.24574	0	0.0471698	7766.2	0	0.959934	18	1.56254	0	0	195	0.5896	0.7607	452	0.8444	10175.1	0.3219	1	0.0709	0.8552	0.0031	5	0.153	0.672	0.0205	10	0.2217	0.5402	0.0523	1.5263	0.0814	0.8338	0	17.7922	0.3134	0.4045	0.0959	35.28	0.5156	0.2202	0.2205	34.8964	0.5123	0.2245	0.1882
Crotalus_cerberus	topvars	M_10_F_lqth_Set_topvars	topvars	8.758	1.21169	0	0.0471698	7798.07	0	0.381327	11	1.46204	0	0	195	0.461	0.6287	218	0.8164	10179.1	0.3746	1	0.095	0.91	0.0015	5	0.1778	0.74	0.0272	10	0.2462	0.6082	0.061	1.5293	0.1089	0.8833	0	16.0481	0.3149	0.4962	0.0943	36.1245	0.5284	0.259	0.26	35.0365	0.514	0.2732	0.2184
Crotalus_concolor	all	M_2_F_lqpt_Set_topvars	topvars	7.8598	1.5973	0	0.0465116	7258.77	0.520919	0.435251	49	1.76268	0	0	207	1.7433	2.1249	500	0.931	10205.2	0.1481	1	0.0209	0.4984	0.001	5	0.1088	0.3097	0.0179	10	0.2094	0.2336	0.0589	1.5703	0.032	0.4726	0	15.4437	0.308	0.187	0.0947	22.6737	0.4191	0.1459	0.1459	16.1288	0.3173	0.185	0.0865
Crotalus_concolor	bioclim	M_2_F_lt_Set_bioc	bioclim	7.9873	1.58742	0	0.0348837	7302.46	0	0.993011	41	1.77418	0	0	207	1.6178	1.9097	444	0.9159	10202.1	0.1695	1	0.0265	0.5216	0.0048	5	0.112	0.3311	0.0242	10	0.2244	0.2479	0.0618	1.3466	0.0337	0.5097	0	13.6769	0.3033	0.2133	0.0937	21.554	0.454	0.1649	0.1652	13.4538	0.2986	0.2211	0.0734
Crotalus_concolor	topvars	M_2_F_qpt_Set_topvars	topvars	7.8927	1.59828	0	0.0465116	7258.25	0	0.999999	52	1.75669	0	0	207	1.7205	2.0706	500	0.9274	10202.4	0.1539	1	0.0228	0.5058	0.001	5	0.1105	0.3171	0.0184	10	0.2188	0.2397	0.0454	1.9243	0.041	0.4512	0	15.4144	0.3186	0.1934	0.0928	21.9006	0.4145	0.1557	0.1551	11.9369	0.255	0.2213	0.0517
Crotalus_culminatus	all	M_8_F_h_Set_topo	topo	9.1347	1.16532	0	0.0357143	2536.23	0	1	2	1.21474	0	0.2	81	0.117	0.2828	74	0.6476	10079	0.5749	1	0.2592	0.9607	0	5	0.3471	0.8588	0.0062	10	0.4262	0.7641	0.0382	5.7127	0.3576	0.8462	0	17.0046	0.5357	0.6677	0.0951	43.8854	0.6941	0.4215	0.3852	30.1212	0.6112	0.5436	0.1815
Crotalus_culminatus	bioclim	M_8_F_pt_Set_bioc	bioclim	9.0876	1.19582	0	0.0714286	2551.5	0	1	7	1.36294	0	0	81	0.1703	0.3465	134	0.6829	10078.3	0.5453	1	0.2029	0.9515	0	5	0.302	0.8314	0.0049	10	0.4313	0.7338	0.0222	5.7499	0.3122	0.8179	0	24.4342	0.5647	0.5595	0.0926	45.1359	0.6473	0.3651	0.363	30.2659	0.5844	0.5034	0.121
Crotalus_culminatus	topvars	M_4_F_lqh_Set_topvars	topvars	8.7757	1.15715	0	0.107143	2504.24	0	1	25	1.46708	0	0.2	81	0.5265	0.9131	400	0.8254	10078.6	0.3896	1	0.0887	0.8586	0.0037	5	0.2041	0.6921	0.021	10	0.294	0.5793	0.0469	3.3604	0.1476	0.7739	0	20.1031	0.4131	0.4428	0.0976	38.7134	0.5793	0.261	0.2593	38.3863	0.5621	0.2782	0.1975
Crotalus_durissus	all	M_0.1_F_lq_Set_topo	topo	9.3106	1.0374	0	0.0428212	54356.9	0	0.94765	9	1.07523	0	0.0229885	1545	0.0454	0.0492	144	0.5797	11543.1	0.602	1	0.355	0.9639	0.0115	5	0.4787	0.8955	0.0576	10	0.5327	0.8281	0.105	0.1396	0.1963	0.9877	0	9.4784	0.5286	0.8347	0.0996	45.5324	0.6244	0.4442	0.4443	43.2783	0.6216	0.4698	0.4058
Crotalus_durissus	bioclim	M_8_F_lqth_Set_bioc	bioclim	9.2768	1.02104	0.002	0.0478589	54662.7	0	0.437847	12	1.05191	0	0.045977	1545	0.0654	0.1108	182	0.5227	11545	0.5785	1	0.2992	0.9696	0.0078	5	0.3836	0.8817	0.0615	10	0.4463	0.7957	0.1298	0.4476	0.2758	0.9847	0	7.1581	0.4133	0.8426	0.0992	34.5137	0.5987	0.4933	0.4936	17.6086	0.5043	0.6888	0.2166
Crotalus_durissus	topvars	M_0.1_F_qp_Set_topvars	topvars	9.1278	1.10841	0	0.0403023	54512	0	1	51	1.07255	0	0.0344828	1545	0.1722	0.187	500	0.5809	11544.4	0.4909	1	0.1614	0.9115	0.0067	5	0.2908	0.7925	0.0589	10	0.3704	0.6934	0.1418	0.0377	0.0363	0.9835	0	7.5107	0.3342	0.7391	0.0995	27.5697	0.5302	0.4622	0.4624	10.7542	0.3763	0.6829	0.1461
Crotalus_ehecatl	all	M_6_F_h_Set_topo	topo	9.1832	1.00669	0	0	1191.25	0	0.99999	7	1.11155	0	0.125	33	0.0305	0.1075	56	0.6224	10027.6	0.6112													2.2847	0.5391	0.9628	0	12.4995	0.5692	0.8248	0.0454	38.0982	0.657	0.5438	0.2394	36.5572	0.6483	0.5572	0.1788
Crotalus_ehecatl	bioclim	M_0.1_F_lq_Set_bioc	bioclim	8.7921	1.51453	0	0.125	1134.06	0	1	10	1.46404	0	0.125	33	0.4563	0.5551	480	0.7862	10027.1	0.4001	1	0.1241	0.8444	0.0091	5	0.2261	0.7087	0.0364	10	0.2977	0.5989	0.0727	3.8812	0.1702	0.7696	0	17.4303	0.3807	0.4901	0.0818	36.7818	0.559	0.2844	0.2818	36.6908	0.5439	0.3091	0.2
Crotalus_ehecatl	topvars	M_0.2_F_lq_Set_topvars	topvars	8.2153	1.30097	0	0.1875	1143.94	0	1	23	1.2761	0	0.25	33	1.0005	1.3161	500	0.8754	10028.7	0.2261	1	0.05	0.6932	0.0273	5	0.1259	0.524	0.0757	10	0.1929	0.4145	0.0909	1.916	0.0682	0.6787	0	12.8493	0.2256	0.4073	0.0757	31.7288	0.4383	0.1872	0.1909	37.0342	0.4916	0.1544	0.1727
Crotalus_enyo	all	M_0.8_F_qp_Set_topvars	topvars	8.5284	1.24178	0	0.0408163	10370.5	0	1	42	1.33299	0	0.0434783	321	1.72	1.851	500	0.8174	10303.5	0.2933	1	0.0844	0.7249	0.0106	5	0.1914	0.5934	0.0607	10	0.259	0.4976	0.1106	0.1272	0.0194	0.8111	0	9.1687	0.2484	0.5123	0.0988	30.2437	0.4286	0.2594	0.2592	35.4215	0.4722	0.2191	0.2844
Crotalus_enyo	bioclim	M_2_F_lph_Set_bioc	bioclim	8.6396	1.20795	0	0.0510204	10451.6	0	1	50	1.33763	0	0.0434783	321	1.6539	1.8475	500	0.8236	10292.1	0.332	1	0.1158	0.7211	0.0165	5	0.244	0.6129	0.0458	10	0.3141	0.5297	0.0751	0.2225	0.0379	0.7804	0	15.7489	0.3636	0.4552	0.0991	36.187	0.4916	0.2531	0.253	32.0004	0.4686	0.2896	0.1885
Crotalus_enyo	topvars	M_0.8_F_qp_Set_topvars	topvars	8.5348	1.24227	0	0.0408163	10370.5	0	1	42	1.28255	0	0.0434783	321	1.7439	1.8689	500	0.8161	10305.2	0.2957	1	0.0865	0.7181	0.0121	5	0.1918	0.5878	0.0586	10	0.2659	0.4928	0.1171	0.1808	0.0222	0.8046	0	8.2577	0.2415	0.5231	0.0982	30.2402	0.4378	0.2635	0.2639	34.7281	0.4714	0.2299	0.2816
Crotalus_estebanensis	all	M_5_F_l_Set_bioc	bioclim	5.3264	1.97494	0	0	78.0649	1.40132	0.0107347	2	1.99158	0	0	5	2.125	2.4421	72	0.9743	1655	0.0768	1	0.3878	0.1306	0	5	0.4317	0.1201	0	10	0.4573	0.1091	0	61.3997	0.7061	0.0312	0	61.3997	0.7061	0.0312	0	61.3997	0.7061	0.0312	0	61.3997	0.7061	0.0312	0
Crotalus_estebanensis	bioclim	M_4_F_lh_Set_bioc	bioclim	5.1365	1.97494	0	0	76.8792	0.215618	0.0321647	2	1.99398	0	0	5	2.3163	2.871	86	0.9818	1655	0.0633	1	0.236	0.128	0	5	0.2933	0.1123	0	10	0.3341	0.0973	0	60.2267	0.7405	0.0235	0	60.2267	0.7405	0.0235	0	60.2267	0.7405	0.0235	0	60.2267	0.7405	0.0235	0
Crotalus_estebanensis	topvars	M_5_F_lh_Set_topvars	topvars	5.2587	1.97494	0	0	78.0649	1.40132	0.0258559	2	1.99278	0	0	5	2.1927	2.5735	80	0.9778	1655	0.0712	1	0.2889	0.1295	0	5	0.346	0.1166	0	10	0.3843	0.1032	0	58.9093	0.7171	0.0282	0	58.9093	0.7171	0.0282	0	58.9093	0.7171	0.0282	0	58.9093	0.7171	0.0282	0
Crotalus_exiguus	all	M_1_F_lqpt_Set_topvars	topvars	6.656	1.99155	0	0	131.229	1.07704	0.0305377	4	1.99946	0	0	4	2.4996	3.7243	222	0.9951	10003	0.0526	1	0.0115	0.2454	0	5	0.0702	0.1328	0	10	0.1608	0.0937	0	63.2522	0.8221	0.0104	0	63.2522	0.8221	0.0104	0	63.2522	0.8221	0.0104	0	63.2522	0.8221	0.0104	0
Crotalus_exiguus	bioclim	M_0.2_F_q_Set_bioc	bioclim	5.6416	1.99721	0	0	131.72	1.56865	0.0301225	4	1.99914	0	0	4	3.5071	3.6598	126	0.9945	10001	0.0161	1	0.0119	0.0852	0	5	0.0636	0.0483	0	10	0.1304	0.0338	0	39.1814	0.5246	0.0094	0	39.1814	0.5246	0.0094	0	39.1814	0.5246	0.0094	0	39.1814	0.5246	0.0094	0
Crotalus_exiguus	topvars	M_0.6_F_pt_Set_topvars	topvars	6.4996	1.99914	0	0	131.452	0.223027	0.131966	5	1.99936	0	0	4	2.6458	3.9391	188	0.994	10003.4	0.0386	1	0.007	0.3058	0	5	0.0379	0.1541	0	10	0.0897	0.0981	0	45.7838	0.5932	0.016	0	45.7838	0.5932	0.016	0	45.7838	0.5932	0.016	0	45.7838	0.5932	0.016	0
Crotalus_helleri	all	M_0.1_F_lq_Set_bioc	bioclim	9.1234	1.45876	0	0.0488372	164010	0	1	15	1.57759	0	0.0212202	3093	0.0797	0.0885	500	0.7821	12936.7	0.437	1	0.163	0.7708	0.0008	5	0.295	0.6728	0.0069	10	0.377	0.5857	0.0232	0.7537	0.1131	0.7826	0	24.2493	0.5648	0.4289	0.0997	43.5134	0.6765	0.2916	0.2917	27.541	0.595	0.4021	0.1228
Crotalus_helleri	bioclim	M_0.1_F_lq_Set_bioc	bioclim	9.1139	1.46049	0	0.0488372	164010	0	1	15	1.57276	0	0.0238727	3093	0.081	0.0907	500	0.7823	12927.8	0.4341	1	0.2193	0.7589	0.0006	5	0.3117	0.6681	0.0077	10	0.3919	0.5869	0.0261	0.7954	0.1519	0.7709	0	23.496	0.5441	0.4374	0.0998	43.4373	0.6713	0.2911	0.2911	27.6993	0.5824	0.4019	0.1271
Crotalus_helleri	topvars	M_0.3_F_q_Set_topvars	topvars	9.2096	1.43552	0	0.05	165504	0	1	9	1.55234	0	0.0212202	3093	0.0704	0.0747	156	0.7745	12941.7	0.4756	1	0.0805	0.8845	0	5	0.344	0.7233	0.0071	10	0.3997	0.6405	0.0204	1.7315	0.1132	0.8286	0	25.9487	0.5604	0.4533	0.0998	46.4459	0.6809	0.2912	0.2911	32.6046	0.6055	0.3947	0.1458
Crotalus_horridus	all	M_0.2_F_lqh_Set_topvars	topvars	9.3529	1.25217	0	0.0496926	234841	0	0.5	213	1.25074	0	0.0578313	5115	0.2714	0.2903	500	0.7064	15105	0.4687	1	0.1385	0.8803	0.0033	5	0.278	0.7505	0.0298	10	0.3662	0.6525	0.0861	0.0735	0.0283	0.9647	0	11.3994	0.3846	0.6299	0.0998	36.1589	0.5928	0.3533	0.3533	27.636	0.5369	0.4324	0.2628
Crotalus_horridus	bioclim	M_0.2_F_lqph_Set_bioc	bioclim	9.3846	1.16607	0	0.0686475	236093	0	1	181	1.20079	0	0.0409639	5115	0.2391	0.2599	500	0.6945	15103.3	0.4858	1	0.1421	0.8833	0.0035	5	0.2986	0.7585	0.0434	10	0.3945	0.6666	0.0931	0.0945	0.0397	0.9571	0	10.6714	0.4037	0.6563	0.0998	38.018	0.6092	0.3593	0.3593	29.6079	0.5608	0.4349	0.2757
Crotalus_horridus	topvars	M_0.2_F_lh_Set_topvars	topvars	9.3527	1.25116	0	0.0496926	234841	0	1	213	1.25343	0	0.0554217	5115	0.2712	0.2898	500	0.7061	15107.8	0.4685	1	0.1343	0.8814	0.0039	5	0.2708	0.748	0.0301	10	0.3652	0.6486	0.0856	0.066	0.0299	0.9637	0	11.3409	0.3846	0.6269	0.0997	36.0236	0.5983	0.3541	0.3541	25.7659	0.5285	0.449	0.2473
Crotalus_intermedius	all	M_0.6_F_lp_Set_bioc	bioclim	8.3247	1.22018	0	0.0434783	2870.21	0.474422	1	13	1.41137	0	0	80	0.8742	0.9881	500	0.8528	10079.3	0.2415	1	0.0431	0.7653	0.0013	5	0.1122	0.5489	0.0488	10	0.1903	0.4206	0.1038	2.1584	0.065	0.6915	0	10.7496	0.2008	0.4175	0.0937	27.1026	0.4174	0.2216	0.2238	30.3933	0.4562	0.2037	0.205
Crotalus_intermedius	bioclim	M_0.6_F_lp_Set_bioc	bioclim	8.3649	1.20809	0	0.0434783	2870.21	0.474422	1	13	1.41514	0	0	80	0.8363	0.9498	470	0.8457	10073.4	0.2537	1	0.0453	0.7766	0.0025	5	0.1166	0.5586	0.0425	10	0.1964	0.4292	0.1	2.1964	0.0686	0.7006	0	10.6284	0.2073	0.4213	0.095	26.9263	0.4337	0.2302	0.2275	26.9079	0.4267	0.2355	0.1862
Crotalus_intermedius	topvars	M_6_F_th_Set_topvars	topvars	8.8911	1.07415	0	0.173913	2886.8	0	1	11	1.37184	0	0.166667	80	0.2866	0.6752	250	0.8321	10078.1	0.4416	1	0.1421	0.9303	0.0013	5	0.2292	0.7833	0.01	10	0.3041	0.6645	0.0262	4.7997	0.2144	0.8125	0	28.6301	0.4885	0.405	0.0925	43.9381	0.5986	0.261	0.2625	41.9493	0.5836	0.2896	0.1787
Crotalus_lannomi	all	M_0.2_F_lp_Set_topvars	topvars	7.7343	1.87113	0	0.25	150.333	0	1	4	1.86813	0	0.25	3	1.4046	1.8853	232	0.9445	10002.5	0.1948	1	0.0414	0.702	0	5	0.099	0.5211	0	10	0.1437	0.4046	0	38.9854	0.492	0.1273	0	38.9854	0.492	0.1273	0	38.989	0.4921	0.1273	0.1	38.9854	0.492	0.1273	0
Crotalus_lannomi	bioclim	M_1_F_qp_Set_bioc	bioclim	6.4575	1.59264	0	0.5	146.793	0	1	3	1.63353	0	0.75	3	2.6732	3.6206	170	0.9889	10002.1	0.1668	1	0.0325	0.5261	0	5	0.2386	0.3851	0	10	0.2961	0.304	0	83.4779	0.8732	0.0159	0	83.4779	0.8732	0.0159	0	83.4779	0.8732	0.0159	0	83.4779	0.8732	0.0159	0
Crotalus_lannomi	topvars	M_0.2_F_lp_Set_topvars	topvars	7.7532	1.872	0	0.25	150.333	0	1	4	1.80399	0	0.25	3	1.4126	1.8344	162	0.9355	10001.8	0.2051	1	0.0417	0.6885	0	5	0.1093	0.5138	0	10	0.1627	0.4063	0	33.9157	0.4178	0.1625	0	33.9157	0.4178	0.1625	0	33.9224	0.4179	0.1625	0.2333	33.9157	0.4178	0.1625	0
Crotalus_lepidus	all	M_0.7_F_pt_Set_topvars	topvars	8.8052	1.25414	0	0.0483871	58422.4	0	1	174	1.17657	0	0.0982143	1156	0.4832	0.6339	500	0.8063	11149.1	0.3589	1	0.0808	0.8623	0.0047	5	0.1729	0.6838	0.0209	10	0.2564	0.559	0.0494	0.2411	0.038	0.9397	0	17.3633	0.3569	0.4385	0.0992	34.7827	0.5356	0.2618	0.262	28.401	0.4768	0.3166	0.1849
Crotalus_lepidus	bioclim	M_0.8_F_lqpth_Set_bioc	bioclim	8.855	1.20672	0	0.046595	58680.8	0	0.99998	132	1.17162	0	0.0803571	1156	0.437	0.5585	500	0.7864	11144.6	0.3792	1	0.0971	0.8785	0.0043	5	0.1946	0.721	0.0311	10	0.2692	0.6018	0.0671	0.2128	0.0427	0.9489	0	15.6494	0.3341	0.5032	0.0992	35.9548	0.5294	0.2744	0.2744	31.7828	0.4924	0.3116	0.2252
Crotalus_lepidus	topvars	M_0.7_F_lpt_Set_topvars	topvars	8.8207	1.2578	0	0.0483871	58422.4	0	0.5	174	1.16091	0	0.0982143	1156	0.4802	0.6316	500	0.8035	11149.5	0.3651	1	0.0841	0.8675	0.0035	5	0.1776	0.6932	0.0227	10	0.2587	0.5691	0.0549	0.2799	0.0437	0.9376	0	16.6084	0.3467	0.4576	0.0991	35.3989	0.5424	0.262	0.262	28.8193	0.4804	0.3187	0.1912
Crotalus_lutosus	all	M_0.1_F_lqp_Set_topvars	topvars	8.9784	1.17549	0	0.0461957	78993.9	0	1	57	1.20576	0	0.0322581	1558	0.4775	0.4976	500	0.7609	11547.1	0.4179	1	0.124	0.8585	0.0067	5	0.2477	0.7267	0.0458	10	0.3257	0.6258	0.0902	0.1279	0.0394	0.9287	0	11.1364	0.3385	0.6066	0.0991	36.1131	0.5419	0.3096	0.3096	40.1585	0.5702	0.2768	0.3334
Crotalus_lutosus	bioclim	M_0.8_F_lqph_Set_bioc	bioclim	9.0347	1.17519	0	0.0421196	79794.2	0	1	107	1.18926	0	0.0387097	1558	0.4182	0.4823	500	0.7527	11541.1	0.444	1	0.131	0.8696	0.0085	5	0.265	0.7389	0.0454	10	0.3552	0.6417	0.0983	0.1101	0.0329	0.9463	0	10.1788	0.3571	0.6387	0.0992	38.0807	0.5647	0.3143	0.3144	43.4927	0.602	0.2702	0.3488
Crotalus_lutosus	topvars	M_0.1_F_lqp_Set_topvars	topvars	8.9631	1.17644	0	0.0461957	78993.9	0	1	57	1.2133	0	0.0193548	1558	0.4935	0.5151	500	0.7619	11552.4	0.4111	1	0.1126	0.8501	0.0072	5	0.2431	0.7125	0.0457	10	0.3228	0.6117	0.0971	0.1697	0.0444	0.9191	0	10.2444	0.3256	0.6079	0.0993	35.3029	0.5396	0.3096	0.3096	37.5594	0.5554	0.2921	0.3192
Crotalus_mictlantecuhtli	all	M_2_F_qth_Set_topvars	topvars	8.9721	1.40425	0	0	278.232	0.865017	0.15923	3	1.42838	0	0	8	0.2799	0.4785	94	0.7639	10001.9	0.4926	1	0.205	0.8241	0	5	0.4188	0.742	0	10	0.4859	0.6757	0	16.4034	0.5194	0.5968	0	16.4034	0.5194	0.5968	0	47.6694	0.6794	0.3275	0.3375	52.2729	0.6734	0.2946	0.175
Crotalus_mictlantecuhtli	bioclim	M_0.8_F_lth_Set_bioc	bioclim	8.861	1.40182	0	0.333333	271.961	0.786222	1	2	1.45902	0	0.333333	8	0.352	0.6403	180	0.7104	10002.9	0.454	1	0.1353	0.8597	0	5	0.3313	0.7494	0	10	0.4454	0.6773	0.0625	12.3503	0.4466	0.6542	0	12.3503	0.4466	0.6542	0	41.8752	0.5796	0.3738	0.35	50.9525	0.6149	0.3313	0.2125
Crotalus_mictlantecuhtli	topvars	M_6_F_qpt_Set_topvars	topvars	9.1647	1.22881	0	0	278.694	0.461466	0.138592	2	1.3548	0	0	8	0.0571	0.117	60	0.5538	10004.7	0.602	1	0.3525	0.9485	0	5	0.5316	0.8798	0	10	0.6026	0.8237	0	26.5836	0.6424	0.6635	0	26.5836	0.6424	0.6635	0	45.9275	0.6527	0.4852	0.5125	29.4162	0.6429	0.6363	0.025
Crotalus_mitchellii	all	M_2_F_lt_Set_topvars	topvars	7.9794	1.50989	0	0.0196078	4122.32	0	0.998609	24	1.4358	0	0.3	150	1.3337	1.6322	396	0.9273	10140.1	0.1679	1	0.0238	0.5496	0	5	0.1275	0.3742	0.022	10	0.205	0.2931	0.0487	2.2349	0.0591	0.4599	0	19.8155	0.3146	0.2016	0.098	25.7151	0.383	0.1582	0.158	21.1208	0.3333	0.1969	0.09
Crotalus_mitchellii	bioclim	M_2_F_lth_Set_bioc	bioclim	7.9039	1.50626	0	0.0392157	4170.41	1.40258	0.255881	25	1.49201	0	0.1	150	1.3956	1.6151	480	0.9251	10143.3	0.1547	1	0.0294	0.5226	0.002	5	0.1137	0.3639	0.0207	10	0.1841	0.2793	0.0487	2.2562	0.0561	0.4525	0	18.4396	0.2787	0.1934	0.0993	23.955	0.3423	0.1527	0.1533	21.9265	0.3242	0.1697	0.1047
Crotalus_mitchellii	topvars	M_2_F_lt_Set_topvars	topvars	7.9243	1.50704	0	0.0196078	4122.32	0	0.998609	24	1.45459	0	0.3	150	1.3953	1.7186	464	0.9325	10131.1	0.1596	1	0.0311	0.5148	0.0027	5	0.1245	0.3728	0.0147	10	0.1926	0.2924	0.0433	1.9665	0.0514	0.4855	0	20.0726	0.3031	0.1957	0.0933	26.452	0.3725	0.1511	0.15	25.2502	0.3616	0.1654	0.108
Crotalus_molossus	all	M_0.8_F_pt_Set_bioc	bioclim	8.9475	1.27717	0	0.0491228	92954.9	0	1	156	1.2687	0	0.0529412	1991	0.4503	0.5542	500	0.7252	11980.2	0.3865	1	0.0959	0.8654	0.0067	5	0.1888	0.6984	0.0227	10	0.2705	0.5749	0.0614	0.0045	0.0042	0.9904	0	13.3523	0.3185	0.5134	0.0994	27.1618	0.4885	0.3407	0.3408	15.0242	0.3413	0.4875	0.1198
Crotalus_molossus	bioclim	M_0.8_F_lpt_Set_bioc	bioclim	8.9656	1.27823	0	0.0491228	92954.9	0	0.5	156	1.25558	0	0.0529412	1991	0.4345	0.5396	500	0.7235	11985.6	0.3938	1	0.0994	0.8726	0.0065	5	0.194	0.7087	0.025	10	0.274	0.5855	0.0677	0.002	0.0037	0.995	0	13.0784	0.3186	0.5281	0.0994	28.1057	0.4991	0.3406	0.3406	16.2842	0.3624	0.4785	0.1373
Crotalus_molossus	topvars	M_0.4_F_pth_Set_topvars	topvars	8.8258	1.30562	0	0.0491228	93135	0	1	264	1.27157	0	0.0823529	1991	0.6101	0.7053	500	0.7423	11984.8	0.3411	1	0.0639	0.7935	0.0052	5	0.1838	0.6113	0.0286	10	0.2827	0.5044	0.0873	0.0662	0.0124	0.9418	0	10.9298	0.2978	0.489	0.0996	24.4877	0.4668	0.3291	0.3291	11.6392	0.3085	0.4784	0.1044
Crotalus_morulus	all	M_0.1_F_qp_Set_bioc	bioclim	8.44	1.33594	0	0	1969.71	0	0.990268	18	1.49644	0	0	76	0.7705	0.826	500	0.8293	10062.3	0.2731	1	0.0479	0.7613	0.0013	5	0.1383	0.5616	0.0276	10	0.2294	0.4457	0.0789	2.7497	0.093	0.6619	0	11.9493	0.256	0.4166	0.0829	26.7823	0.4263	0.249	0.25	21.5514	0.3729	0.3012	0.1605
Crotalus_morulus	bioclim	M_0.1_F_qp_Set_bioc	bioclim	8.4513	1.33793	0	0	1969.71	0	0.991275	18	1.49319	0	0	76	0.7594	0.8239	500	0.831	10057.9	0.2776	1	0.0478	0.7558	0	5	0.1481	0.5605	0.0198	10	0.239	0.4499	0.0618	3.7704	0.1224	0.6162	0	12.9124	0.2782	0.4066	0.0881	27.0859	0.4377	0.2548	0.254	23.3325	0.3927	0.301	0.1461
Crotalus_morulus	topvars	M_3_F_pt_Set_topvars	topvars	8.6575	1.27986	0	0.0384615	1980.31	1.66729	0.244423	14	1.4946	0	0	76	0.57	0.8581	274	0.8421	10053.3	0.3428	1	0.0695	0.8679	0	5	0.1576	0.669	0.0105	10	0.2462	0.5409	0.0355	5.5983	0.1631	0.6616	0	20.7459	0.3804	0.3835	0.0842	34.9555	0.5333	0.245	0.246	32.8961	0.5125	0.268	0.1737
Crotalus_oreganus	all	M_0.4_F_lth_Set_topvars	topvars	8.9289	1.40867	0	0.0489676	178481	0	0.99973	238	1.38341	0	0.0569106	3243	0.5696	0.6248	500	0.8006	13211.2	0.3426	1	0.0622	0.7962	0.0029	5	0.169	0.6004	0.0284	10	0.2718	0.4836	0.0682	0.1406	0.0187	0.9232	0	13.1345	0.3311	0.4336	0.0997	29.9289	0.5624	0.2743	0.2744	17.794	0.4154	0.3773	0.147
Crotalus_oreganus	bioclim	M_0.6_F_lqpt_Set_bioc	bioclim	9.0221	1.37045	0	0.0489676	180547	0	1	186	1.321	0	0.0650407	3243	0.4692	0.5276	500	0.7785	13209.2	0.3792	1	0.0742	0.8171	0.0041	5	0.1935	0.6348	0.034	10	0.3048	0.5234	0.0811	0.1462	0.023	0.9308	0	11.8059	0.3456	0.4946	0.0998	32.3656	0.5892	0.2954	0.2954	22.3009	0.4964	0.3766	0.1957
Crotalus_oreganus	topvars	M_0.4_F_lth_Set_topvars	topvars	8.9358	1.40691	0	0.0489676	178481	0	0.99973	238	1.37181	0	0.0596206	3243	0.5629	0.6195	500	0.7997	13219.8	0.345	1	0.0623	0.793	0.0026	5	0.1767	0.603	0.0298	10	0.2762	0.4897	0.0678	0.1024	0.0144	0.9337	0	13.4609	0.3388	0.4356	0.0998	30.2295	0.5586	0.2749	0.2749	17.8654	0.4111	0.3824	0.1429
Crotalus_ornatus	all	M_0.5_F_lph_Set_bioc	bioclim	8.4867	1.37226	0	0.0455581	46172.2	0	0.5	156	1.51161	0	0.0309278	862	0.8179	0.9149	500	0.8579	10856.8	0.2631	1	0.05	0.7318	0.0068	5	0.1404	0.5468	0.0346	10	0.2159	0.4316	0.0689	0.1851	0.0161	0.8487	0	14.583	0.2769	0.3595	0.0993	28.767	0.4612	0.2171	0.2171	24.1769	0.402	0.2553	0.164
Crotalus_ornatus	bioclim	M_0.5_F_ph_Set_bioc	bioclim	8.5052	1.37314	0	0.0455581	46172.2	0	1	156	1.48779	0	0.0309278	862	0.7994	0.8954	500	0.8551	10850.2	0.2684	1	0.0534	0.7331	0.0074	5	0.1425	0.5523	0.0326	10	0.2196	0.4368	0.07	0.1253	0.0133	0.8707	0	15.1435	0.2863	0.3562	0.0993	28.9887	0.4613	0.2184	0.2182	25.039	0.4115	0.2506	0.1737
Crotalus_ornatus	topvars	M_2_F_lq_Set_topvars	topvars	8.8469	1.26314	0	0.047836	47602.1	0	1	11	1.36913	0	0.0206186	862	0.4794	0.5688	424	0.7872	10844.7	0.3873	1	0.0999	0.8556	0	5	0.2033	0.7035	0.0231	10	0.2897	0.5891	0.0694	1.5807	0.125	0.8261	0	14.8586	0.3516	0.5093	0.0992	35.6593	0.5442	0.284	0.2841	31.1996	0.5079	0.3239	0.2216
Crotalus_polystictus	all	M_0.2_F_qp_Set_bioc	bioclim	8.1666	1.29265	0	0.0416667	2560.72	0	1	23	1.65791	0	0	102	0.9298	1.0462	500	0.8507	10098.8	0.2087	1	0.0496	0.5858	0.0235	5	0.1411	0.4377	0.0843	10	0.224	0.349	0.153	0.4311	0.0226	0.672	0	6.766	0.172	0.4075	0.097	19.0744	0.3453	0.2539	0.2539	19.8492	0.3413	0.2659	0.1853
Crotalus_polystictus	bioclim	M_0.2_F_qp_Set_bioc	bioclim	8.2522	1.29581	0	0.0416667	2560.72	0	1	23	1.67772	0	0	102	0.8913	1.0102	500	0.857	10099.5	0.228	1	0.0574	0.584	0.0265	5	0.1601	0.4459	0.0666	10	0.246	0.3612	0.1127	0.7255	0.044	0.6305	0	10.312	0.2512	0.3576	0.096	22.8268	0.4135	0.2383	0.2422	20.8931	0.3762	0.2719	0.1588
Crotalus_polystictus	topvars	M_6_F_th_Set_topvars	topvars	8.8075	1.34769	0	0.0416667	2597.25	0	1	13	1.5729	0	0	102	0.3997	0.8144	224	0.885	10100.1	0.4006	1	0.0795	0.8786	0	5	0.1784	0.685	0	10	0.2565	0.5469	0.0049	10.5138	0.2756	0.5491	0	32.4287	0.6206	0.3118	0.0951	50.9227	0.717	0.2003	0.1981	46.6764	0.6977	0.223	0.1461
Crotalus_pricei	all	M_0.5_F_qp_Set_topvars	topvars	7.4593	1.63562	0	0.0490196	10502.8	0	0.994073	39	1.69804	0	0.0909091	274	2.1006	2.1626	500	0.9293	10272.2	0.097	1	0.0133	0.4171	0	5	0.0763	0.2254	0.0434	10	0.1743	0.1572	0.1007	1.5227	0.0207	0.3666	0	9.7553	0.1687	0.1595	0.0967	12.2784	0.2213	0.1398	0.1401	7.7695	0.1286	0.1812	0.0613
Crotalus_pricei	bioclim	M_8_F_pth_Set_bioc	bioclim	7.7795	1.55542	0	0.0490196	10600.2	0	1	10	1.60893	0	0.136364	274	1.7668	1.9506	268	0.9111	10272.1	0.1329	1	0.0159	0.5344	0	5	0.0872	0.3234	0.0288	10	0.1546	0.2305	0.0788	2.0319	0.0353	0.4412	0	11.6033	0.1791	0.2105	0.0967	16.4761	0.2601	0.1636	0.1642	11.1795	0.1759	0.2204	0.077
Crotalus_pricei	topvars	M_0.5_F_qp_Set_topvars	topvars	7.4167	1.63909	0	0.0490196	10502.8	0	0.994073	39	1.66844	0	0.0909091	274	2.1323	2.195	500	0.9307	10274	0.0928	1	0.0133	0.419	0.0014	5	0.0714	0.2332	0.05	10	0.1553	0.1607	0.0949	1.3381	0.0182	0.3886	0	10.3018	0.1592	0.1586	0.0963	12.7424	0.2055	0.1381	0.1379	8.9676	0.1349	0.1722	0.0686
Crotalus_pusillus	all	M_2_F_pt_Set_topo	topo	9.0939	1.61692	0	0.333333	107.701	0	1	1	1.65186	0	0.333333	4	0.1232	0.344	66	0.8625	10004	0.5637	1	0.4835	0.9829	0	5	0.4892	0.9281	0	10	0.4925	0.8583	0	72.1724	0.6956	0.1676	0	72.1724	0.6956	0.1676	0	72.1762	0.6956	0.1676	0.1	72.1724	0.6956	0.1676	0
Crotalus_pusillus	bioclim	M_0.3_F_l_Set_bioc	bioclim	3.4804	1.99672	0	0.666667	112.033	0.523601	1	3	1.99699	0	0.333333	4	5.4354	5.6455	100	0.9993	10004	0.0019	1	0.0185	0.0074	0	5	0.0908	0.0045	0	10	0.1815	0.0033	0	37.0228	0.568	0.0013	0	37.0228	0.568	0.0013	0	37.0228	0.568	0.0013	0	37.0228	0.568	0.0013	0
Crotalus_pusillus	topvars	M_2_F_lqp_Set_topvars	topvars	5.2011	1.74799	0	0.333333	122.455	0	1	3	1.99571	0	0.333333	4	3.7782	4.5558	124	0.9976	10004	0.0107	1	0.0044	0.0972	0	5	0.0476	0.0332	0	10	0.1463	0.0182	0	50.8857	0.8172	0.0038	0	50.8857	0.8172	0.0038	0	50.8857	0.8172	0.0038	0	50.8857	0.8172	0.0038	0
Crotalus_pyrrhus	all	M_8_F_l_Set_bioc	bioclim	9.2267	1.18983	0	0.0485437	64067.7	0	1	6	1.25293	0	0.0393701	1455	0.1001	0.1389	106	0.6915	11422.3	0.5528	1	0.2807	0.9702	0	5	0.3372	0.8752	0.0018	10	0.3728	0.7738	0.0208	3.4348	0.32	0.9105	0	19.3634	0.4404	0.6123	0.0994	45.5184	0.6742	0.3565	0.3566	33.7905	0.6346	0.4546	0.2085
Crotalus_pyrrhus	bioclim	M_8_F_l_Set_bioc	bioclim	9.2304	1.19181	0	0.0485437	64067.7	0	1	6	1.25667	0	0.0393701	1455	0.0956	0.1333	108	0.6825	11435.5	0.5544	1	0.2802	0.9703	0	5	0.3395	0.8755	0.0014	10	0.3789	0.7754	0.0182	3.9787	0.3275	0.8989	0	19.5458	0.4493	0.614	0.0991	44.8764	0.6692	0.3628	0.3629	31.7531	0.6212	0.4752	0.199
Crotalus_pyrrhus	topvars	M_0.3_F_lq_Set_topvars	topvars	8.9417	1.25291	0	0.0543689	62106.6	0	1	16	1.33938	0	0.0393701	1455	0.2836	0.3079	456	0.7824	11434	0.4088	1	0.1561	0.7938	0.006	5	0.2659	0.6868	0.0325	10	0.3344	0.5927	0.0627	0.1751	0.0446	0.8476	0	14.7472	0.3893	0.5223	0.0993	38.7433	0.5814	0.2855	0.2853	36.5658	0.568	0.3035	0.2612
Crotalus_ravus	all	M_0.4_F_lq_Set_topo	topo	8.8339	1.18957	0	0.0634921	6256.46	0	1	16	1.1629	0	0.214286	255	0.3457	0.3722	258	0.7639	10229.4	0.4089	1	0.0896	0.8321	0.0019	5	0.2374	0.6784	0.018	10	0.3394	0.5801	0.0643	1.225	0.0964	0.8334	0	14.7349	0.404	0.5127	0.0953	34.3119	0.572	0.3184	0.3172	21.0611	0.4671	0.4414	0.1482
Crotalus_ravus	bioclim	M_0.1_F_lqp_Set_bioc	bioclim	8.3838	1.34549	0	0.111111	6002.46	0	1	28	1.4243	0	0.142857	255	0.6816	0.7267	500	0.8542	10234.2	0.2583	1	0.0584	0.5695	0.0067	5	0.2051	0.4401	0.0279	10	0.3141	0.3687	0.0573	0.3477	0.0203	0.7257	0	15.1893	0.3918	0.3185	0.0968	28.2704	0.5273	0.2278	0.2283	16.0973	0.4014	0.3119	0.0902
Crotalus_ravus	topvars	M_10_F_th_Set_topvars	topvars	8.9096	1.30902	0	0.0793651	6151.88	0	1	12	1.32178	0	0.142857	255	0.2587	0.4648	132	0.8221	10233.7	0.4419	1	0.0914	0.8843	0	5	0.207	0.6966	0.0008	10	0.3463	0.585	0.0161	6.254	0.2479	0.6653	0	26.7218	0.5969	0.396	0.0972	48.1094	0.7096	0.2533	0.2541	36.5972	0.6623	0.3253	0.1404
Crotalus_ruber	all	M_0.1_F_lqp_Set_topo	topo	9.1957	1.07808	0	0.0494572	80592.4	0	1	44	1.08739	0.006	0.0520231	1748	0.2211	0.2274	494	0.5924	11658.4	0.5236	1	0.1719	0.9246	0.0187	5	0.3294	0.8096	0.0823	10	0.4207	0.7207	0.1617	0.0037	0.0139	0.998	0	6.1438	0.3557	0.7868	0.0994	33.8228	0.5878	0.4421	0.4423	26.0598	0.5315	0.532	0.337
Crotalus_ruber	bioclim	M_0.4_F_qp_Set_bioc	bioclim	9.004	1.07723	0	0.0458384	81864.4	0	1	32	1.08999	0	0.0289017	1748	0.4456	0.4796	500	0.5539	11666.8	0.4237	1	0.1238	0.8806	0.0243	5	0.264	0.7556	0.1636	10	0.3297	0.6573	0.2744	0.0655	0.0244	0.9701	0	2.8302	0.2117	0.8109	0.0992	21.9538	0.4203	0.481	0.4811	2.3766	0.1768	0.8326	0.0665
Crotalus_ruber	topvars	M_10_F_qpt_Set_topvars	topvars	9.1093	1.06499	0	0.0506634	82932.4	0	1	11	1.07883	0.008	0.0404624	1748	0.2806	0.3765	210	0.4591	11659.6	0.4747	1	0.1494	0.9243	0.017	5	0.2808	0.7974	0.1025	10	0.3617	0.6991	0.3328	0.0131	0.0361	0.997	0	4.947	0.2793	0.7986	0.0991	17.09	0.4214	0.5886	0.5884	4.3307	0.2606	0.8145	0.0748
Crotalus_scutulatus	all	M_0.2_F_lqph_Set_topvars	topvars	9.1159	1.31418	0	0.037417	198466	0	0.499981	227	1.30181	0	0.0490463	3171	0.3055	0.3402	500	0.6962	13161.1	0.4213	1	0.108	0.8453	0.0086	5	0.2398	0.7029	0.037	10	0.3273	0.5995	0.0766	0.0448	0.0175	0.9523	0	12.379	0.362	0.5606	0.0999	30.6405	0.5485	0.3563	0.3562	17.6364	0.4306	0.4887	0.1568
Crotalus_scutulatus	bioclim	M_0.1_F_lph_Set_bioc	bioclim	9.0923	1.30479	0	0.0488835	198634	0	0.5	254	1.32194	0	0.0463215	3171	0.3183	0.342	500	0.6953	13163.1	0.4127	1	0.1096	0.8059	0.0087	5	0.2597	0.6748	0.0352	10	0.3584	0.5836	0.0822	0.0072	0.0031	0.9629	0	11.7994	0.3867	0.5576	0.0998	30.3836	0.5449	0.3625	0.3625	14.6136	0.4241	0.5213	0.1303
Crotalus_scutulatus	topvars	M_0.2_F_qph_Set_topvars	topvars	9.1278	1.31252	0	0.037417	198466	0	0.999925	227	1.30218	0	0.0463215	3171	0.3002	0.3358	500	0.6979	13149.2	0.4273	1	0.1131	0.8459	0.0077	5	0.2493	0.7078	0.0365	10	0.3379	0.6074	0.0764	0.052	0.0184	0.9511	0	12.6351	0.3729	0.5655	0.0998	31.5924	0.5524	0.3546	0.3547	18.1768	0.4381	0.4919	0.1551
Crotalus_simus	all	M_10_F_l_Set_bioc	bioclim	8.6145	1.24189	0	0.0294118	2888.05	0.300477	0.0811201	5	1.46032	0	0	109	0.6829	0.7956	96	0.7772	10108.2	0.3242	1	0.0588	0.8428	0.0266	5	0.1386	0.617	0.0642	10	0.2357	0.483	0.077	0.694	0.0484	0.8794	0	14.4443	0.3077	0.4108	0.0871	25.9939	0.4944	0.2793	0.2807	17.3523	0.3498	0.3674	0.1055
Crotalus_simus	bioclim	M_8_F_lh_Set_bioc	bioclim	8.6014	1.25132	0	0.0294118	2888.85	1.10033	0.0378356	5	1.45564	0	0	109	0.7031	0.8055	102	0.7733	10106	0.3194	1	0.0575	0.8378	0.0349	5	0.1363	0.6132	0.0761	10	0.2276	0.4767	0.0835	0.5924	0.0437	0.8825	0	12.0522	0.2597	0.4479	0.0862	25.4606	0.5038	0.2763	0.2762	16.5816	0.3348	0.3687	0.1009
Crotalus_simus	topvars	M_10_F_lqpth_Set_topvars	topvars	8.4131	1.25309	0	0.147059	2839.96	0	1	16	1.47184	0	0	109	0.934	1.1604	310	0.8321	10104.7	0.2652	1	0.0436	0.803	0.0193	5	0.1151	0.57	0.0459	10	0.1948	0.4343	0.0771	0.9145	0.0387	0.836	0	12.9877	0.2418	0.386	0.089	26.8219	0.4693	0.2357	0.2367	19.6451	0.3622	0.2989	0.1248
Crotalus_stephensi	all	M_0.1_F_qp_Set_bioc	bioclim	8.332	1.40294	0	0.0252101	9525.74	0	1	30	1.31729	0	0.0952381	309	1.0915	1.1413	500	0.842	10288.7	0.2389	1	0.0431	0.6634	0.0052	5	0.1342	0.4814	0.0518	10	0.2239	0.3765	0.1094	0.5049	0.0219	0.7896	0	9.1218	0.2087	0.3923	0.0961	23.3373	0.4139	0.2337	0.2337	21.1221	0.382	0.2573	0.1909
Crotalus_stephensi	bioclim	M_0.1_F_qp_Set_bioc	bioclim	8.3587	1.40422	0	0.0252101	9525.74	0	1	30	1.31681	0	0.142857	309	1.09	1.1414	500	0.8382	10295.9	0.246	1	0.0453	0.6513	0.0058	5	0.146	0.4748	0.0502	10	0.2431	0.3767	0.1104	0.446	0.0219	0.771	0	9.2073	0.2269	0.3906	0.0965	23.0968	0.4258	0.2423	0.2424	19.0552	0.373	0.2793	0.1799
Crotalus_stephensi	topvars	M_2_F_qpth_Set_topvars	topvars	8.3942	1.32798	0	0.0252101	9542.66	0	0.999999	72	1.31671	0	0.047619	309	1.01	1.3722	500	0.8721	10293.5	0.2523	1	0.0475	0.7436	0.0049	5	0.1258	0.5482	0.0275	10	0.2011	0.4257	0.0595	0.5963	0.0308	0.8013	0	15.8625	0.282	0.3356	0.0955	29.3305	0.4552	0.2062	0.2065	25.0327	0.4012	0.2405	0.1531
Crotalus_tigris	all	M_1_F_pt_Set_topvars	topvars	8.0683	1.42314	0	0.0318471	14289.6	0	0.933306	81	1.4226	0	0.0645161	326	1.2019	1.5814	500	0.893	10320.8	0.1797	1	0.0276	0.7002	0.0022	5	0.0895	0.4791	0.0267	10	0.1541	0.357	0.0583	1.2546	0.0319	0.6895	0	14.6778	0.2106	0.2852	0.0973	25.1302	0.3371	0.1817	0.1816	23.3802	0.3166	0.1984	0.1482
Crotalus_tigris	bioclim	M_0.1_F_lp_Set_bioc	bioclim	8.2298	1.35208	0	0.0127389	14384.6	0	1	29	1.2559	0	0.0322581	326	1.1942	1.2241	500	0.8361	10319.4	0.2151	1	0.0338	0.7279	0.0147	5	0.1121	0.519	0.0736	10	0.1802	0.4015	0.1374	0.3078	0.0151	0.8465	0	6.5984	0.1341	0.4754	0.097	23.1549	0.3336	0.2346	0.2347	24.1438	0.3471	0.2289	0.2227
Crotalus_tigris	topvars	M_1_F_pt_Set_topvars	topvars	8.0566	1.41483	0	0.0318471	14289.6	0	0.933306	81	1.38255	0	0.0645161	326	1.2261	1.5866	500	0.8932	10320.5	0.1778	1	0.0284	0.7043	0.0012	5	0.0885	0.4862	0.0285	10	0.1491	0.3623	0.0665	1.5563	0.037	0.6627	0	15.606	0.2164	0.2791	0.0982	25.4799	0.3322	0.18	0.1804	23.4877	0.3113	0.1974	0.1472
Crotalus_tlaloci	all	M_0.7_F_lq_Set_bioc	bioclim	7.755	1.85865	0	0	428.602	0	0.722686	7	1.86727	0	0	17	1.4901	1.8554	252	0.9392	10013.6	0.137	1	0.0179	0.7059	0	5	0.0597	0.4289	0	10	0.1168	0.2937	0.0118	17.8473	0.2246	0.2018	0	23.7821	0.3085	0.1412	0.0412	25.8291	0.3367	0.1276	0.1294	22.372	0.2893	0.1526	0.0176
Crotalus_tlaloci	bioclim	M_0.7_F_lq_Set_bioc	bioclim	7.7356	1.86049	0	0	428.602	0	0.765388	7	1.84864	0	0	17	1.5248	1.9535	288	0.9439	10015.2	0.1345	1	0.017	0.6807	0	5	0.0599	0.4015	0.0059	10	0.1232	0.2732	0.0118	15.4548	0.2047	0.2165	0	24.0671	0.333	0.1362	0.047	25.3009	0.3486	0.1279	0.1117	22.0004	0.301	0.1474	0.0294
Crotalus_tlaloci	topvars	M_0.7_F_q_Set_topvars	topvars	7.3888	1.83307	0	0	438.992	0.594259	0.0718159	8	1.87259	0	0	17	1.8627	2.1365	112	0.9469	10014.9	0.0976	1	0.0153	0.507	0	5	0.0589	0.2981	0.0059	10	0.1193	0.2036	0.0294	11.9025	0.1478	0.2033	0	18.2545	0.2315	0.1335	0.047	21.1	0.2718	0.1119	0.0941	16.8968	0.212	0.1422	0.0294
Crotalus_totonacus	all	M_2_F_qh_Set_topvars	topvars	8.357	1.60868	0	0	1382.03	0	0.972045	17	1.47701	0	0	41	0.9397	1.4697	348	0.8917	10040	0.2542	1	0.045	0.7766	0	5	0.1105	0.5542	0.0122	10	0.1925	0.4194	0.0366	6.0038	0.1268	0.5426	0	20.7477	0.3663	0.2885	0.0878	31.8643	0.5138	0.1979	0.2	25.6339	0.4367	0.2468	0.1024
Crotalus_totonacus	bioclim	M_0.1_F_qp_Set_bioc	bioclim	8.3763	1.5099	0	0	1399.18	0	0.89372	16	1.52578	0	0	41	0.9714	1.1937	500	0.8512	10040.1	0.2622	1	0.0587	0.6946	0.0049	5	0.1622	0.5396	0.0195	10	0.2376	0.4407	0.0586	5.4904	0.1541	0.5791	0	13.5613	0.2822	0.398	0.0878	28.4631	0.4299	0.2393	0.2366	27.3535	0.4174	0.2594	0.1634
Crotalus_totonacus	topvars	M_2_F_qh_Set_topvars	topvars	8.3068	1.61497	0	0	1382.03	0	0.972245	17	1.58487	0	0	41	0.973	1.5254	396	0.8963	10036.9	0.2433	1	0.0428	0.762	0	5	0.1107	0.5454	0.0171	10	0.1904	0.4152	0.0268	7.1281	0.1443	0.5262	0	19.9049	0.3403	0.2877	0.0952	30.6998	0.4718	0.1994	0.1951	26.4236	0.4157	0.2441	0.0878
Crotalus_triseriatus	all	M_0.3_F_lp_Set_bioc	bioclim	7.8761	1.61976	0	0.047619	9228.18	0	1	18	1.63695	0	0.0416667	360	1.2493	1.3274	500	0.9227	10318	0.1459	1	0.0223	0.6171	0.0034	5	0.0787	0.3914	0.0194	10	0.1494	0.2822	0.0531	0.5786	0.0153	0.6786	0	19.2891	0.2788	0.1797	0.0989	24.9574	0.3543	0.1407	0.1417	21.5112	0.3082	0.1634	0.1036
Crotalus_triseriatus	bioclim	M_0.3_F_lp_Set_bioc	bioclim	7.8922	1.62742	0	0.047619	9228.18	0	1	18	1.65521	0	0.0416667	360	1.2181	1.2999	500	0.92	10337.8	0.1478	1	0.0217	0.6103	0.0044	5	0.0813	0.3841	0.02	10	0.1559	0.2784	0.0567	0.757	0.0175	0.6526	0	18.1362	0.2703	0.1885	0.0997	24.3436	0.3579	0.1441	0.1439	22.433	0.3309	0.1559	0.1197
Crotalus_triseriatus	topvars	M_0.4_F_lp_Set_topvars	topvars	7.9448	1.59121	0	0.0555556	9295.51	0	1	26	1.56225	0	0.0833333	360	1.1828	1.2774	500	0.9183	10326.9	0.1565	1	0.0238	0.6093	0.0042	5	0.0881	0.3934	0.0181	10	0.1623	0.2875	0.0489	1.0918	0.0241	0.6407	0	17.7572	0.2705	0.1983	0.0989	23.8321	0.3517	0.1532	0.1525	18.0969	0.2743	0.1965	0.092
Crotalus_tzabcan	all	M_2_F_pt_Set_bioc	bioclim	8.3284	1.39512	0	0.0465116	3509.46	0	0.606858	20	1.60202	0	0	139	1.2752	1.6175	414	0.8766	10134.6	0.2442	1	0.052	0.6053	0.0259	5	0.171	0.4623	0.054	10	0.2514	0.3757	0.0719	0.3712	0.0201	0.6893	0	16.0854	0.338	0.3057	0.0913	29.4689	0.5017	0.2024	0.2036	22.4177	0.4243	0.2499	0.118
Crotalus_tzabcan	bioclim	M_2_F_pt_Set_bioc	bioclim	8.3474	1.39537	0	0.0465116	3509.46	0	0.621143	20	1.65556	0	0	139	1.2449	1.6064	418	0.8762	10130.4	0.2492	1	0.052	0.6083	0.013	5	0.1755	0.4662	0.0489	10	0.2565	0.3793	0.064	0.5086	0.0264	0.6761	0	16.4697	0.3486	0.3065	0.0899	30.0471	0.5155	0.2053	0.2065	21.7852	0.4222	0.2624	0.105
Crotalus_tzabcan	topvars	M_2_F_lt_Set_topvars	topvars	8.3401	1.44208	0	0.0232558	3516.33	0	0.8538	27	1.57805	0	0	139	1.2399	1.6384	420	0.8773	10133.2	0.2469	1	0.0499	0.621	0.0079	5	0.1698	0.4718	0.0331	10	0.2536	0.3838	0.0633	0.8515	0.0407	0.6433	0	14.7174	0.319	0.3286	0.0906	29.1415	0.4889	0.21	0.2086	26.5753	0.4607	0.2304	0.1611
Crotalus_viridis	all	M_0.1_F_qph_Set_topvars	topvars	9.2065	1.30068	0	0.0491343	248056	0	1	269	1.36329	0	0.0314607	4435	0.3779	0.3975	500	0.7409	14431.8	0.422	1	0.1145	0.8121	0.0075	5	0.2619	0.684	0.0378	10	0.3319	0.5869	0.0828	0.0163	0.0059	0.9496	0	11.9806	0.3559	0.5544	0.0998	33.9194	0.6113	0.3248	0.3248	21.4658	0.4816	0.4335	0.1927
Crotalus_viridis	bioclim	M_3_F_lqpt_Set_bioc	bioclim	9.268	1.28915	0	0.0486664	249132	0	0.476809	65	1.37646	0	0.0292135	4435	0.3086	0.3715	332	0.7337	14425.5	0.4501	1	0.1104	0.847	0.0039	5	0.2735	0.7117	0.0297	10	0.3548	0.6148	0.0835	0.0687	0.0213	0.9634	0	11.9165	0.3789	0.5841	0.0998	36.9362	0.6434	0.3286	0.3286	27.5448	0.575	0.402	0.2336
Crotalus_viridis	topvars	M_0.1_F_qph_Set_topvars	topvars	9.2083	1.2988	0	0.0491343	248056	0	1	269	1.33848	0	0.0337079	4435	0.3746	0.3946	500	0.74	14426.3	0.4229	1	0.1132	0.8137	0.0073	5	0.2654	0.6871	0.0387	10	0.3311	0.5902	0.0828	0.0028	0.002	0.964	0	11.9707	0.3535	0.5576	0.0998	33.833	0.6058	0.3253	0.3253	22.4408	0.4897	0.4241	0.203
Crotalus_willardi	all	M_0.9_F_qp_Set_topvars	topvars	8.3827	1.52013	0	0.0377358	6526.39	0	0.667324	23	1.60762	0	0	177	0.7187	0.8014	500	0.8852	10171.3	0.2568	1	0.0475	0.6748	0.009	5	0.1642	0.5091	0.0305	10	0.2473	0.415	0.0514	0.5554	0.0303	0.743	0	19.5556	0.3619	0.3021	0.0954	33.6975	0.5005	0.1929	0.1932	31.011	0.4744	0.2118	0.1525
Crotalus_willardi	bioclim	M_0.6_F_qpth_Set_bioc	bioclim	8.2788	1.58841	0	0.0377358	6556.44	0	0.901797	80	1.73989	0	0	177	0.778	1.2152	500	0.9302	10173.2	0.2297	1	0.0512	0.6761	0.0017	5	0.1382	0.5157	0.0073	10	0.2095	0.4136	0.0203	3.0843	0.0925	0.6116	0	30.1992	0.4202	0.2008	0.0943	38.7346	0.503	0.146	0.1446	38.3562	0.5	0.1527	0.1226
Crotalus_willardi	topvars	M_0.9_F_qp_Set_topvars	topvars	8.3657	1.52357	0	0.0377358	6526.39	0	0.667325	23	1.63319	0	0	177	0.7144	0.7975	500	0.8879	10175.9	0.2516	1	0.0516	0.653	0.0051	5	0.1661	0.4979	0.0237	10	0.2495	0.4066	0.0435	1.2907	0.0607	0.6692	0	20.1813	0.3688	0.2906	0.0949	32.9448	0.4946	0.1933	0.1938	27.2155	0.44	0.2332	0.1226
Lachesis_acrochorda	all	M_10_F_h_Set_bioc	bioclim	9.1531	1.17002	0	0.157895	1448.1	0	1	3	1.19713	0	0.105263	35	0.0566	0.2479	60	0.7679	10035	0.5898	1	0.3959	0.9793	0	5	0.436	0.9073	0	10	0.466	0.8275	0	17.8516	0.5007	0.7208	0	42.4239	0.622	0.4355	0.0771	60.465	0.703	0.2728	0.2686	52.7335	0.6661	0.3411	0.1371
Lachesis_acrochorda	bioclim	M_10_F_th_Set_bioc	bioclim	9.1228	1.18692	0	0.157895	1448.1	0	1	3	1.1617	0	0.157895	35	0.0847	0.3281	56	0.7936	10035	0.5697	1	0.345	0.9751	0	5	0.3989	0.8936	0	10	0.4338	0.8061	0.0029	20.5561	0.4944	0.658	0	39.1575	0.6033	0.4372	0.0714	59.358	0.7183	0.258	0.2628	55.2141	0.6869	0.2881	0.1572
Lachesis_acrochorda	topvars	M_8_F_lqp_Set_topvars	topvars	9.0725	1.1428	0	0.157895	1452.09	0	1	4	1.1603	0	0.157895	35	0.1542	0.3574	76	0.7399	10034.1	0.5413	1	0.1862	0.9258	0	5	0.3531	0.8145	0	10	0.4505	0.7298	0.0057	15.6438	0.5049	0.6569	0	27.0053	0.5791	0.5334	0.0743	51.4806	0.663	0.3174	0.32	43.4661	0.6331	0.3936	0.1372
Lachesis_melanocephala	all	M_6_F_lqpt_Set_bioc	bioclim	8.896	1.75418	0	0	359.651	1.79295	0.0420404	1	1.78169	0	0.25	11	0.3956	0.8272	78	0.907	10008.8	0.457	1	0.1638	0.8654	0	5	0.288	0.7451	0	10	0.366	0.6531	0	59.5227	0.7219	0.1752	0	65.0694	0.7555	0.1451	0.0727	65.2185	0.7566	0.144	0.1273	62.6997	0.7369	0.1584	0.0091
Lachesis_melanocephala	bioclim	M_6_F_lqpt_Set_bioc	bioclim	8.8923	1.7546	0	0	359.651	1.79295	0.0420404	1	1.77544	0	0	11	0.3504	0.7934	70	0.9047	10009.2	0.4475	1	0.1527	0.9071	0	5	0.2589	0.7722	0	10	0.3302	0.664	0	55.2806	0.7271	0.1863	0	62.4306	0.762	0.1469	0.0545	62.4689	0.7618	0.1459	0.1545	60.9221	0.751	0.1552	0.0182
Lachesis_melanocephala	topvars	M_5_F_l_Set_topvars	topvars	8.9468	1.42916	0	0.25	381.401	0	1	2	1.49701	0	0.25	11	0.3375	0.6323	66	0.8077	10008.4	0.4957	1	0.1946	0.8785	0	5	0.3195	0.763	0	10	0.4062	0.6743	0	24.4042	0.5517	0.5255	0	52.7902	0.6925	0.2837	0.0909	59.7501	0.6987	0.2192	0.2454	58.7105	0.6935	0.226	0.0909
Lachesis_muta	all	M_2_F_lqt_Set_topvars	topvars	8.9346	1.11858	0	0.0479452	19326.8	0	1	65	1.21065	0	0	480	0.4395	0.7142	500	0.7852	10480	0.4439	1	0.112	0.8515	0.0044	5	0.2878	0.7249	0.0302	10	0.3697	0.6348	0.0683	0.6303	0.0747	0.8885	0	14.4566	0.4152	0.5717	0.0998	41.9168	0.6016	0.293	0.2927	45.7023	0.621	0.266	0.3071
Lachesis_muta	bioclim	M_1_F_lt_Set_bioc	bioclim	8.8171	1.13111	0	0.0469799	19455.4	0	1	103	1.2981	0	0	483	0.563	0.8591	500	0.8047	10482	0.3912	1	0.0994	0.8152	0.0056	5	0.2293	0.6768	0.0244	10	0.3102	0.5737	0.0588	0.2045	0.03	0.9019	0	16.0788	0.3877	0.4835	0.0988	36.6373	0.5751	0.2817	0.2818	29.5603	0.5124	0.3452	0.1932
Lachesis_muta	topvars	M_2_F_lqt_Set_topvars	topvars	8.9337	1.11903	0	0.0479452	19326.8	0	1	65	1.19202	0	0	480	0.4493	0.7137	500	0.7806	10479	0.4436	1	0.1096	0.8503	0.0038	5	0.29	0.7225	0.0367	10	0.3765	0.6343	0.079	0.628	0.0715	0.892	0	12.8025	0.4048	0.5945	0.0998	41.4367	0.5958	0.2972	0.2977	44.6946	0.6139	0.2737	0.3008
Lachesis_stenophrys	all	M_4_F_lp_Set_bioc	bioclim	9.0201	1.36047	0	0	947.085	1.95778e-07	0.999902	3	1.29801	0	0.0833333	27	0.2421	0.5784	106	0.8369	10025.5	0.5119	1	0.2145	0.9388	0	5	0.3457	0.8389	0.0111	10	0.4076	0.7506	0.0444	8.5694	0.3806	0.7782	0	26.3203	0.497	0.5329	0.0704	56.4677	0.655	0.2322	0.2296	73.2831	0.7544	0.1143	0.2556
Lachesis_stenophrys	bioclim	M_4_F_lp_Set_bioc	bioclim	8.9407	1.36082	0	0	947.085	1.95778e-07	0.99991	3	1.24535	0	0	27	0.3257	0.6934	116	0.8639	10024.8	0.4726	1	0.177	0.9161	0	5	0.2888	0.7999	0.0185	10	0.3577	0.6986	0.0296	8.9379	0.3354	0.7458	0	28.9702	0.5145	0.4784	0.0593	59.8996	0.6952	0.1773	0.1778	63.8599	0.7291	0.1539	0.1556
Lachesis_stenophrys	topvars	M_4_F_pt_Set_topvars	topvars	8.9712	1.34607	0	0	950.194	0	1	3	1.2069	0	0.25	27	0.2942	0.7126	86	0.8438	10027	0.4862	1	0.1838	0.9345	0	5	0.3003	0.8158	0	10	0.3719	0.7181	0.0074	14.3108	0.402	0.6621	0	30.4598	0.5215	0.4491	0.063	56.2281	0.6607	0.2132	0.2074	60.6497	0.6984	0.1868	0.1778
Metlapilcoatlus_indomitus	all	M_0.6_F_qph_Set_topo	topo	8.712	1.89051	0	0	166.022	0	0.10106	2	1.95519	0	0	5	0.4994	0.999	226	0.8852	10005	0.3681	1	0.1028	0.8818	0	5	0.184	0.7141	0	10	0.2529	0.5864	0	29.4373	0.4584	0.3142	0	29.4373	0.4584	0.3142	0	39.9711	0.5869	0.221	0.22	41.6655	0.5403	0.2412	0.06
Metlapilcoatlus_indomitus	bioclim	M_2_F_qp_Set_bioc	bioclim	8.6757	1.4853	0	1	160.51	0	1	1	1.4839	0	1	5	0.6037	1.0946	66	0.8785	10003.3	0.3538	1	0.0649	0.7954	0	5	0.1857	0.6129	0	10	0.2839	0.5018	0	41.8536	0.6743	0.2151	0	41.8536	0.6743	0.2151	0	45.2228	0.6917	0.1974	0.22	41.8536	0.6743	0.2151	0
Metlapilcoatlus_indomitus	topvars	M_0.6_F_l_Set_topvars	topvars	8.064	1.78888	0	0	217.231	1.05006	0.371677	5	1.81927	0	0	5	1.2948	1.8453	98	0.9458	10005	0.1903	1	0.0313	0.6034	0	5	0.1158	0.4166	0	10	0.2012	0.3215	0	39.8767	0.5664	0.1147	0	39.8767	0.5664	0.1147	0	39.8849	0.5664	0.1147	0.08	39.8767	0.5664	0.1147	0
Metlapilcoatlus_mexicanus	all	M_5_F_lqpth_Set_topvars	topvars	8.754	1.33972	0	0.0425532	4904.95	1.72553	0.288203	23	1.64386	0	0	150	0.4818	0.7676	460	0.8599	10148.3	0.3774	1	0.0831	0.8746	0	5	0.1854	0.701	0	10	0.2736	0.5798	0.0053	9.5225	0.2662	0.5943	0	27.4705	0.4761	0.3556	0.0973	41.5779	0.5781	0.2356	0.2367	35.2079	0.5338	0.2868	0.144
Metlapilcoatlus_mexicanus	bioclim	M_0.2_F_lqp_Set_bioc	bioclim	8.441	1.45811	0	0.0425532	4910.04	0	0.986675	31	1.477	0	0.1	150	0.6805	0.7318	500	0.8524	10150	0.2733	1	0.0502	0.6791	0.0034	5	0.1715	0.5145	0.018	10	0.2651	0.4213	0.0447	1.6847	0.0683	0.677	0	16.6524	0.3543	0.3395	0.098	29.9837	0.4918	0.2286	0.228	21.7233	0.4052	0.2984	0.1193
Metlapilcoatlus_mexicanus	topvars	M_5_F_lqpth_Set_topvars	topvars	8.6948	1.34665	0	0.0425532	4904.95	1.72553	0.295495	23	1.66085	0	0	150	0.5291	0.8281	444	0.8698	10145.2	0.3538	1	0.0789	0.88	0	5	0.1622	0.6931	0	10	0.2541	0.5649	0.0047	10.6367	0.2636	0.5577	0	26.3658	0.4441	0.3444	0.0987	39.8627	0.5505	0.2277	0.2287	32.9127	0.4965	0.2898	0.1213
Metlapilcoatlus_nummifer	all	M_6_F_th_Set_topo	topo	8.9662	1.48224	0	0	1180.95	0	0.305269	7	1.52232	0	0	31	0.208	0.5201	110	0.8535	10028.6	0.4792	1	0.1459	0.942	0	5	0.1987	0.7764	0	10	0.3064	0.6342	0	23.439	0.5546	0.4683	0	41.3924	0.6731	0.3217	0.0839	56.0699	0.7359	0.2277	0.2322	49.3089	0.7052	0.2721	0.1097
Metlapilcoatlus_nummifer	bioclim	M_0.2_F_qp_Set_bioc	bioclim	8.1042	1.35114	0	0.166667	1112.59	0	1	9	1.28748	0	0.166667	31	1.1137	1.3272	480	0.9225	10030.4	0.1906	1	0.0284	0.7243	0	5	0.088	0.4841	0.0032	10	0.1519	0.3497	0.0065	13.3151	0.2004	0.3026	0	23.506	0.353	0.1944	0.0807	28.1806	0.4273	0.1556	0.1548	25.1325	0.3802	0.1837	0.0645
Metlapilcoatlus_nummifer	topvars	M_2_F_lqt_Set_topvars	topvars	7.9283	1.3885	0	0.166667	1108.28	0	1	21	1.36794	0	0.166667	31	1.2262	1.9323	382	0.9599	10031	0.1597	1	0.0251	0.6726	0	5	0.0793	0.4463	0	10	0.1418	0.3238	0.0065	12.2795	0.1701	0.2923	0	38.1235	0.5159	0.0936	0.0903	37.3098	0.5041	0.0964	0.0935	36.5526	0.494	0.1007	0.0645
Metlapilcoatlus_occiduus	all	M_1_F_qt_Set_topvars	topvars	7.8133	1.823	0	0	997.153	1.48262	0.250292	19	1.88508	0	0	27	1.4363	2.4357	330	0.963	10024.8	0.1518	1	0.0257	0.5624	0	5	0.0967	0.3792	0	10	0.172	0.2877	0.0111	19.8875	0.2905	0.2053	0	34.143	0.4596	0.1155	0.063	37.2831	0.4911	0.0992	0.0926	31.9564	0.4241	0.1232	0.037
Metlapilcoatlus_occiduus	bioclim	M_2_F_qh_Set_bioc	bioclim	7.9406	1.89637	0	0	995.671	0	0.718919	14	1.89626	0	0	27	1.2894	2.1757	376	0.9523	10027	0.1746	1	0.0305	0.5994	0	5	0.1148	0.4275	0	10	0.1935	0.3398	0.0074	16.9353	0.2571	0.2642	0	27.1995	0.3586	0.1861	0.0667	36.0366	0.4443	0.1366	0.1333	44.4705	0.5172	0.1121	0.1
Metlapilcoatlus_occiduus	topvars	M_1_F_qt_Set_topvars	topvars	7.6816	1.81489	0	0	997.153	0	0.929271	19	1.79905	0	0	27	1.5809	2.6876	352	0.9636	10026.2	0.1314	1	0.0212	0.5536	0	5	0.0873	0.3677	0	10	0.155	0.2795	0.0111	18.9181	0.2594	0.2203	0	31.9502	0.4054	0.1261	0.0704	34.6978	0.4252	0.1055	0.1037	33.0194	0.4121	0.1199	0.0593
Metlapilcoatlus_olmec	all	M_8_F_lqpt_Set_topvars	topvars	9.193	1.41731	0	0	1356.58	0	0.240196	3	1.4136	0	0	30	0.0211	0.1375	70	0.6523	10027	0.6177	1	0.4323	0.9773	0	5	0.5197	0.9179	0	10	0.5548	0.854	0	24.5234	0.5989	0.688	0	37.6344	0.6255	0.5533	0.0733	55.6054	0.6554	0.3798	0.3733	45.204	0.6375	0.4836	0.06
Metlapilcoatlus_olmec	bioclim	M_0.2_F_qp_Set_bioc	bioclim	6.8107	1.26986	0	0.0909091	1180.97	0	1	19	1.44744	0	0.363636	30	2.5803	2.9011	500	0.9353	10028.4	0.0589	1	0.0091	0.4852	0.05	5	0.0341	0.2751	0.08	10	0.0698	0.1779	0.1133	0.895	0.0072	0.5612	0	19.434	0.1917	0.1599	0.0933	13.6116	0.1069	0.1397	0.14	40.9267	0.4767	0.0426	0.1533
Metlapilcoatlus_olmec	topvars	M_8_F_lqp_Set_topvars	topvars	9.1841	1.41225	0	0	1356.58	0	0.480392	3	1.43137	0	0	30	0.0296	0.1805	74	0.723	10030	0.6113	1	0.4086	0.9769	0	5	0.4949	0.9132	0	10	0.5311	0.8454	0	30.1957	0.5924	0.6149	0	46.9875	0.6322	0.4438	0.0933	60.6424	0.6606	0.3172	0.3233	54.0467	0.6482	0.3837	0.1067
Mixcoatlus_barbouri	all	M_4_F_pt_Set_topo	topo	9.0053	1.00013	0	0.1	624.011	0	1	1	1.53276	0	0.4	16	0.2034	0.9201	70	0.9111	10006.8	0.504	1	0.4724	0.752	0.0187	5	0.4906	0.6935	0.025	10	0.5052	0.6276	0.025	22.3515	0.4607	0.6388	0	65.1775	0.7952	0.1462	0.0563	67.6354	0.8	0.1331	0.0938	71.8183	0.8056	0.1183	0.0688
Mixcoatlus_barbouri	bioclim	M_8_F_pt_Set_bioc	bioclim	8.8866	1.46793	0	0.3	619.014	0	1	2	1.48972	0	0.3	16	0.2985	0.7604	62	0.8817	10007.5	0.4719													40.4833	0.6431	0.3831	0	51.0865	0.7026	0.3046	0.0312	60.2897	0.7201	0.2192	0.1187	61.405	0.7191	0.2048	0.0625
Mixcoatlus_barbouri	topvars	M_1_F_lt_Set_topvars	topvars	7.1121	1.58957	0	0.4	521.45	0	1	11	1.40408	0	0.8	16	2.1012	3.6569	234	0.9872	10004.7	0.0768	1	0.0098	0.5069	0	5	0.045	0.2713	0	10	0.1016	0.1732	0.0125	19.9936	0.2408	0.1144	0	52.9891	0.714	0.03	0.0563	30.2105	0.4118	0.0593	0.0625	44.0766	0.5867	0.0384	0.0375
Mixcoatlus_browni	all	M_0.9_F_q_Set_topo	topo	7.9426	1.81466	0	0	337.055	0.032224	0.115934	3	1.84177	0	0	11	1.2159	1.666	82	0.8955	10004.6	0.172	1	0.0314	0.8346	0	5	0.0701	0.5826	0.0182	10	0.1117	0.4178	0.1273	8.4286	0.0996	0.4783	0	16.2501	0.1918	0.3534	0.0364	27.4188	0.3003	0.1678	0.1545	38.748	0.4723	0.1212	0.1454
Mixcoatlus_browni	bioclim	M_0.6_F_lq_Set_bioc	bioclim	7.652	1.71618	0	0	343.636	0	0.294964	3	1.7281	0	0	11	1.5394	1.8705	98	0.9106	10004	0.1354	1	0.0183	0.6399	0	5	0.0665	0.3672	0.0727	10	0.1421	0.2489	0.1363	9.7669	0.1492	0.3903	0	17.7936	0.2636	0.2631	0.0545	18.3238	0.2732	0.1849	0.2	43.2117	0.6225	0.0884	0.1363
Mixcoatlus_browni	topvars	M_2_F_pt_Set_topvars	topvars	8.4712	1.73871	0	0	345.221	0	0.905679	1	1.61888	0	0.25	11	0.7336	1.9764	102	0.9447	10004.8	0.3006	1	0.1186	0.9365	0	5	0.1583	0.7729	0.0091	10	0.1917	0.6231	0.0091	29.5376	0.3585	0.3523	0	58.7689	0.7486	0.104	0.0727	49.7857	0.5607	0.1076	0.0909	69.6823	0.8843	0.048	0.1
Mixcoatlus_melanurus	all	M_2_F_qp_Set_bioc	bioclim	8.1989	1.72998	0	0	903.183	0	0.974223	6	1.74931	0	0	25	0.8673	1.2197	192	0.9252	10022.2	0.2192	1	0.0401	0.5702	0	5	0.158	0.4128	0	10	0.259	0.3341	0.008	17.0961	0.3495	0.2684	0	29.0142	0.4913	0.1888	0.064	34.294	0.5404	0.1596	0.164	31.4466	0.514	0.1808	0.052
Mixcoatlus_melanurus	bioclim	M_2_F_qp_Set_bioc	bioclim	8.2196	1.73434	0	0	903.183	0	0.974223	6	1.76499	0	0	25	0.8474	1.2221	190	0.9294	10022.3	0.2207	1	0.0374	0.5943	0	5	0.15	0.4244	0	10	0.2485	0.3397	0	19.5772	0.3791	0.2451	0	29.5789	0.4918	0.1822	0.072	35.272	0.5506	0.1509	0.152	26.8242	0.4615	0.2013	0.028
Mixcoatlus_melanurus	topvars	M_10_F_lt_Set_topvars	topvars	8.7671	1.61434	0	0	938.624	0	0.5	5	1.61377	0	0	25	0.3992	0.6891	70	0.8791	10021.8	0.3922	1	0.0992	0.8127	0	5	0.2094	0.6543	0	10	0.3099	0.5458	0	30.9926	0.5774	0.3178	0	41.9968	0.6516	0.2496	0.06	48.3812	0.6865	0.21	0.216	42.1409	0.6526	0.254	0.04
Ophryacus_smaragdinus	all	M_0.8_F_lqt_Set_bioc	bioclim	8.2406	1.94122	0	0	256.393	1.62895	0.0535891	5	1.93511	0	0	9	0.9427	1.9944	200	0.9389	10007.7	0.2364	1	0.0518	0.8506	0	5	0.1103	0.6529	0	10	0.1658	0.5119	0	26.7628	0.3163	0.2551	0	26.7628	0.3163	0.2551	0	40.1761	0.4782	0.136	0.1333	40.6325	0.4759	0.1414	0.0667
Ophryacus_smaragdinus	bioclim	M_0.7_F_lt_Set_bioc	bioclim	8.2238	1.9402	0	0	256.217	1.45281	0.0585788	5	1.94903	0	0	9	0.9867	2.1885	172	0.9218	10009	0.2408	1	0.0591	0.8951	0	5	0.1113	0.6906	0	10	0.1577	0.5372	0.0111	17.049	0.1993	0.4162	0	17.049	0.1993	0.4162	0	41.6219	0.4844	0.14	0.1333	51.3589	0.6547	0.0922	0.1222
Ophryacus_smaragdinus	topvars	M_4_F_qth_Set_topvars	topvars	9.0431	1.58951	0	0	268.996	0	0.103024	2	1.83841	0	0	9	0.1785	0.6884	110	0.8844	10007.4	0.5225	1	0.2622	0.9662	0	5	0.3059	0.8635	0	10	0.3489	0.755	0	46.7641	0.6311	0.3191	0	46.7641	0.6311	0.3191	0	60.2381	0.7188	0.2096	0.2111	64.8946	0.7273	0.1911	0.0889
Ophryacus_undulatus	all	M_1_F_qt_Set_bioc	bioclim	7.4029	1.74018	0	0	1684	1.16639	0.273394	27	1.75883	0	0	56	1.7015	2.3129	366	0.9422	10050.3	0.0915	1	0.0113	0.5673	0.0072	5	0.0522	0.312	0.0375	10	0.1102	0.2068	0.075	1.879	0.0194	0.5165	0	15.6975	0.1946	0.1631	0.0875	18.9812	0.2307	0.124	0.1232	20.8701	0.257	0.1115	0.1054
Ophryacus_undulatus	bioclim	M_1_F_qt_Set_bioc	bioclim	7.3559	1.73253	0	0	1684	1.16639	0.276283	27	1.77132	0	0	56	1.759	2.3146	364	0.9423	10055.1	0.0881	1	0.0106	0.541	0.0089	5	0.051	0.2938	0.0411	10	0.1111	0.1927	0.0732	2.123	0.0222	0.4619	0	13.3253	0.1676	0.1643	0.0821	17.3107	0.2182	0.1246	0.125	16.6487	0.2048	0.1288	0.0946
Ophryacus_undulatus	topvars	M_6_F_pth_Set_topvars	topvars	8.3852	1.80584	0	0	1693.6	1.04511	0.215484	10	1.81546	0	0	56	0.7599	1.4738	280	0.9187	10053.1	0.2554	1	0.0419	0.7972	0	5	0.1148	0.5724	0.0268	10	0.1866	0.4355	0.0464	3.695	0.093	0.6407	0	30.5523	0.4752	0.2006	0.0821	42.3772	0.6383	0.1279	0.1286	42.9005	0.6395	0.1266	0.1125
Porthidium_arcosae	all	M_0.7_F_qpt_Set_bioc	bioclim	7.8328	1.79854	0	0	609.065	0	0.14895	9	1.80774	0	0	25	1.4442	2.0781	224	0.9417	10010.5	0.1485	1	0.0208	0.559	0	5	0.0788	0.3293	0.016	10	0.1911	0.2311	0.052	6.1901	0.105	0.3296	0	25.2716	0.4202	0.1494	0.068	27.9324	0.4867	0.1268	0.128	24.4689	0.4023	0.157	0.048
Porthidium_arcosae	bioclim	M_0.8_F_qt_Set_bioc	bioclim	7.7712	1.79578	0	0	610.959	1.89375	0.0604173	8	1.80608	0	0	25	1.5151	1.9617	180	0.9382	10007.6	0.1369	1	0.0206	0.5264	0	5	0.0832	0.3156	0.02	10	0.1755	0.221	0.048	5.5975	0.0958	0.3171	0	20.3813	0.3641	0.1435	0.072	21.3157	0.3853	0.138	0.144	19.5088	0.3453	0.1518	0.056
Porthidium_arcosae	topvars	M_0.1_F_qp_Set_topvars	topvars	7.4484	1.85653	0	0	619.557	0.958007	0.0180137	12	1.84532	0	0	25	1.8266	2.0008	500	0.943	10009.3	0.1028	1	0.029	0.3153	0.004	5	0.1253	0.2121	0.02	10	0.2212	0.1651	0.048	6.6365	0.1532	0.21	0	15.4495	0.3046	0.1376	0.068	19.0238	0.3609	0.1197	0.12	12.7876	0.265	0.1511	0.028
Porthidium_dunni	all	M_0.1_F_lq_Set_bioc	bioclim	7.8735	1.31454	0	0.137255	4166.61	0	1	14	1.74902	0	0	181	1.3265	1.3494	500	0.913	10164.4	0.1475	1	0.0211	0.6148	0.0011	5	0.073	0.3707	0.0309	10	0.1518	0.254	0.0552	1.8275	0.0319	0.5383	0	14.6286	0.2324	0.1968	0.0967	17.9751	0.2885	0.1675	0.1685	13.4585	0.2095	0.2104	0.0696
Porthidium_dunni	bioclim	M_0.1_F_lq_Set_bioc	bioclim	7.8707	1.32443	0	0.137255	4166.61	0	1	14	1.74042	0	0	181	1.3317	1.3586	500	0.9123	10169.8	0.147	1	0.0219	0.627	0	5	0.0725	0.3895	0.0304	10	0.1375	0.2669	0.0575	1.9875	0.0342	0.543	0	14.2691	0.2068	0.2083	0.0978	18.6698	0.2795	0.1664	0.168	13.0802	0.1892	0.2237	0.0713
Porthidium_dunni	topvars	M_3_F_qph_Set_topvars	topvars	8.0366	1.35279	0	0.137255	4221.99	0.376566	1	27	1.67114	0	0	181	1.2245	1.4189	400	0.9103	10174.1	0.1746	1	0.0225	0.696	0	5	0.0822	0.4346	0.0155	10	0.1592	0.3109	0.0624	3.1963	0.0544	0.5183	0	13.2828	0.2125	0.2635	0.0967	21.6743	0.3346	0.1808	0.1801	22.9167	0.3556	0.1862	0.1519
Porthidium_hespere	all	M_8_F_qph_Set_bioc	bioclim	8.8749	1.42697	0	0	205.229	0.17491	0.055996	1	1.65446	0	0	6	0.3516	0.6998	62	0.8992	10005.1	0.4889	1	0.1819	0.8433	0									55.9609	0.7234	0.2369	0	55.9609	0.7234	0.2369	0	66.661	0.7328	0.165	0.1333	66.6561	0.7375	0.165	0.05
Porthidium_hespere	bioclim	M_8_F_lqpt_Set_bioc	bioclim	8.2836	1.42697	0	0	205.287	0.233201	0.0546828	1	1.64524	0	0	6	0.9537	1.3608	62	0.9387	10006	0.3269	1	0.1009	0.6585	0									41.4384	0.7473	0.1624	0	41.4384	0.7473	0.1624	0	48.5819	0.7568	0.1147	0.0667	48.5792	0.7568	0.1147	0.0333
Porthidium_hespere	topvars	M_10_F_lqph_Set_topvars	topvars	8.8249	1.42712	0	0	206.875	0	0.0920739	1	1.77	0	0.25	6	0.3887	1.0572	72	0.9434	10006	0.4351	1	0.1425	0.8491	0	5	0.2642	0.7049	0	10	0.367	0.5895	0	74.0167	0.8101	0.133	0	74.0167	0.8101	0.133	0	78.4886	0.8109	0.0985	0.1	74.0167	0.8101	0.133	0
Porthidium_lansbergii	all	M_2_F_qpt_Set_bioc	bioclim	8.5151	1.16507	0	0.0555556	4114.3	1.70422	1	18	1.39699	0	0	141	0.8705	1.1099	500	0.8016	10137.9	0.2929	1	0.055	0.8264	0.005	5	0.1433	0.6299	0.0496	10	0.2182	0.5053	0.1036	1.0273	0.0546	0.8361	0	10.3184	0.2217	0.5039	0.0979	25.9085	0.3997	0.2894	0.2901	20.8677	0.345	0.3587	0.1773
Porthidium_lansbergii	bioclim	M_2_F_qpt_Set_bioc	bioclim	8.4383	1.16308	0	0.0555556	4114.3	1.70422	1	18	1.40589	0	0	141	0.9459	1.1619	486	0.8099	10139.4	0.2697	1	0.048	0.8187	0.0078	5	0.1275	0.6122	0.0588	10	0.2002	0.4834	0.1199	0.8432	0.042	0.8425	0	8.771	0.1822	0.5141	0.0979	24.7657	0.3696	0.279	0.2773	28.4198	0.4122	0.2515	0.2652
Porthidium_lansbergii	topvars	M_0.1_F_lq_Set_topvars	topvars	8.3768	1.17834	0	0.0833333	4100.19	0	1	27	1.40364	0	0	141	1.0499	1.0728	500	0.795	10138.8	0.2568	1	0.0491	0.7212	0.0099	5	0.1434	0.5427	0.0823	10	0.2233	0.4354	0.1631	0.7855	0.0412	0.7563	0	6.1427	0.1621	0.5165	0.0972	20.2929	0.3505	0.304	0.305	23.6433	0.3758	0.2969	0.2638
Porthidium_nasutum	all	M_2_F_lq_Set_topvars	topvars	8.5894	1.34156	0	0.0434783	9352.89	0	0.99637	14	1.23909	0	0.166667	251	0.713	0.8168	276	0.8178	10247.1	0.314	1	0.0534	0.7588	0.0048	5	0.1704	0.5659	0.0255	10	0.2756	0.4609	0.0817	0.5064	0.0331	0.8289	0	12.4866	0.3162	0.4266	0.0984	28.769	0.5174	0.2662	0.2657	22.828	0.4503	0.3214	0.1709
Porthidium_nasutum	bioclim	M_0.5_F_lq_Set_bioc	bioclim	8.5474	1.30264	0	0.0434783	9364.26	0	1	13	1.40076	0	0	251	0.7983	0.873	500	0.8208	10248.9	0.3038	1	0.0581	0.6737	0.0016	5	0.1939	0.5161	0.0645	10	0.3086	0.4283	0.1032	1.4923	0.0792	0.6479	0	9.8284	0.3025	0.4336	0.0964	27.9201	0.5379	0.2679	0.2681	18.4752	0.4304	0.3432	0.1669
Porthidium_nasutum	topvars	M_2_F_lq_Set_topvars	topvars	8.5844	1.33939	0	0.0434783	9352.89	0	1	14	1.23496	0	0.166667	251	0.7364	0.8326	266	0.8194	10247.9	0.312	1	0.0516	0.7608	0.002	5	0.1661	0.5653	0.0275	10	0.2698	0.458	0.0892	1.4257	0.0642	0.7483	0	11.4284	0.2934	0.437	0.096	27.4418	0.5059	0.2709	0.2717	18.6477	0.398	0.3513	0.1522
Porthidium_ophryomegas	all	M_2_F_lqp_Set_bioc	bioclim	8.1682	1.35393	0	0.0277778	2921.54	0.551411	0.409449	11	1.74281	0	0	102	1.1984	1.3597	490	0.8878	10098.6	0.2023	1	0.0393	0.7139	0	5	0.0968	0.5079	0.0225	10	0.1505	0.3691	0.0412	2.904	0.069	0.5974	0	17.5634	0.2566	0.2565	0.0931	24.3714	0.373	0.1853	0.1873	20.0685	0.306	0.2271	0.0961
Porthidium_ophryomegas	bioclim	M_2_F_lqp_Set_bioc	bioclim	8.1325	1.35188	0	0.0277778	2921.54	0.551411	0.409449	11	1.76376	0	0.166667	102	1.2262	1.3772	498	0.8928	10099.9	0.1937	1	0.0363	0.7073	0	5	0.0883	0.4934	0.0069	10	0.1438	0.3503	0.0353	5.643	0.0911	0.4827	0	16.6824	0.249	0.2432	0.0951	22.0523	0.3459	0.1898	0.1883	15.771	0.2378	0.2561	0.0657
Porthidium_ophryomegas	topvars	M_8_F_h_Set_topvars	topvars	8.529	1.52594	0	0.0277778	2967.82	0	1	27	1.71019	0	0	102	0.809	1.3341	422	0.8858	10101.1	0.2948	1	0.0534	0.814	0	5	0.1424	0.6108	0	10	0.231	0.4881	0.001	14.3249	0.2901	0.4177	0	22.3014	0.3721	0.3185	0.098	35.1527	0.4784	0.2006	0.2	32.6993	0.466	0.2281	0.1353
Porthidium_porrasi	all	M_4_F_qh_Set_topvars	topvars	7.7856	1.96448	0	0	379.083	0	0.2478	7	1.97433	0	0	16	1.2957	2.2412	152	0.9791	10011.5	0.1386	1	0.0196	0.6818	0	5	0.0642	0.4252	0	10	0.1204	0.294	0	41.5457	0.5758	0.0681	0	47.3864	0.6565	0.0531	0.0375	43.9011	0.6106	0.0607	0.05	41.5457	0.5758	0.0681	0
Porthidium_porrasi	bioclim	M_0.1_F_lq_Set_bioc	bioclim	7.0991	1.96473	0	0	382.953	0	0.926431	9	1.97298	0	0	16	1.8401	2.2622	500	0.9719	10012.8	0.0701	1	0.0144	0.2784	0	5	0.0908	0.1562	0	10	0.1897	0.1132	0.0063	19.4203	0.3305	0.0829	0	24.1465	0.4089	0.0677	0.0563	23.1043	0.3947	0.0697	0.0563	19.4203	0.3305	0.0829	0
Porthidium_porrasi	topvars	M_4_F_qth_Set_topvars	topvars	7.8668	1.96507	0	0	379.083	0.000327486	0.257717	7	1.97753	0	0	16	1.2686	2.2136	170	0.9789	10014.1	0.1516	1	0.0228	0.6951	0	5	0.069	0.4517	0	10	0.1248	0.3174	0	42.6343	0.5846	0.0722	0	49.6931	0.6722	0.0548	0.05	45.5136	0.6251	0.0626	0.0625	42.6343	0.5846	0.0722	0
Porthidium_volcanicum	all	M_4_F_qp_Set_topvars	topvars	6.8032	1.95859	0	0	81.1828	1.42323	0.0127916	1	1.99216	0	0	3	2.3656	3.404	154	0.9844	10002.3	0.1405	1	0.036	0.6377	0	5	0.0741	0.4672	0	10	0.111	0.3503	0	71.1601	0.8993	0.0182	0	71.1601	0.8993	0.0182	0	71.1601	0.8993	0.0182	0	71.1601	0.8993	0.0182	0
Porthidium_volcanicum	bioclim	M_8_F_lt_Set_bioc	bioclim	8.4167	1.334	0	1	86.5996	0	1	0	1.59356	0	1	3	0.7978	1.125	74	0.7396	10003	0.415													49.3797	0.7391	0.3994	0	49.3797	0.7391	0.3994	0	53.2832	0.74	0.3609	0.1333	49.3797	0.7391	0.3994	0
Porthidium_volcanicum	topvars	M_4_F_lp_Set_topvars	topvars	7.5387	1.95855	0	0	81.1828	0.0469906	0.043263	1	1.99208	0	0	3	1.636	2.5057	100	0.9802	10001.8	0.1842	1	0.0496	0.7481	0	5	0.0955	0.5669	0	10	0.1322	0.4356	0	65.1668	0.8718	0.0232	0	65.1668	0.8718	0.0232	0	65.1668	0.8718	0.0232	0	65.1668	0.8718	0.0232	0
Porthidium_yucatanicum	all	M_0.7_F_q_Set_topvars	topvars	8.3793	1.50633	0	0	1977.12	1.54637	0.0630759	8	1.51591	0	0	53	0.8062	0.8647	110	0.8588	10052	0.2572	1	0.0471	0.7235	0.0057	5	0.1232	0.5153	0.0547	10	0.2152	0.3917	0.0943	1.7572	0.0652	0.6897	0	10.3286	0.2215	0.3934	0.0887	27.6538	0.5062	0.2112	0.2132	32.1127	0.5521	0.1904	0.1943
Porthidium_yucatanicum	bioclim	M_2_F_lt_Set_bioc	bioclim	8.5478	1.47814	0	0	1994	1.90063	0.0519268	11	1.53516	0	0	53	0.6409	0.8279	164	0.8611	10051.3	0.3057	1	0.0583	0.8314	0	5	0.134	0.6145	0.0057	10	0.2159	0.4755	0.0491	6.0246	0.1483	0.5831	0	16.6358	0.3261	0.3713	0.083	31.6318	0.5233	0.223	0.2226	32.5664	0.5179	0.2404	0.1585
Porthidium_yucatanicum	topvars	M_2_F_qpth_Set_topvars	topvars	8.4876	1.57962	0	0	1976.48	0.906089	0.0869012	17	1.58262	0	0	53	0.7088	1.14	394	0.9005	10049	0.2882	1	0.0611	0.7654	0	5	0.1481	0.5799	0.017	10	0.2277	0.4624	0.034	3.9872	0.1277	0.6289	0	27.5245	0.4553	0.2674	0.0887	39.9146	0.588	0.1726	0.1736	35.4718	0.5406	0.199	0.1075
Sistrurus_catenatus	all	M_1_F_qpt_Set_bioc	bioclim	8.0647	1.46618	0	0.0471698	25089.3	0	1	78	1.45564	0	0.117647	539	1.2068	1.4482	500	0.9047	10531.3	0.1738	1	0.0301	0.6402	0.0008	5	0.1107	0.4656	0.0145	10	0.1701	0.3646	0.0455	1.4742	0.0425	0.625	0	16.3645	0.2354	0.2801	0.0972	25.8836	0.3227	0.1908	0.1905	21.7388	0.2863	0.2261	0.1343
Sistrurus_catenatus	bioclim	M_1_F_qpt_Set_bioc	bioclim	8.0715	1.46668	0	0.0471698	25089.3	0	1	78	1.46545	0	0.0980392	539	1.1996	1.4377	500	0.904	10535.2	0.1751	1	0.0299	0.6422	0.0004	5	0.1116	0.4684	0.0119	10	0.1752	0.3703	0.0482	1.8187	0.0513	0.6028	0	17.1877	0.2434	0.2776	0.0979	27.3549	0.3325	0.1854	0.1857	23.7035	0.3025	0.2175	0.1408
Sistrurus_catenatus	topvars	M_0.9_F_qph_Set_topvars	topvars	8.0903	1.48408	0	0.0330189	25274.1	0	0.831753	93	1.34687	0	0.137255	539	1.1838	1.3438	500	0.8892	10537.1	0.1798	1	0.0381	0.6153	0.0011	5	0.12	0.455	0.0332	10	0.1873	0.3618	0.0855	1.4282	0.0479	0.5931	0	12.1939	0.2095	0.3317	0.0978	24.5135	0.3295	0.2066	0.2065	21.1661	0.2942	0.2358	0.1601
Sistrurus_miliarius	all	M_1_F_lt_Set_bioc	bioclim	8.7561	1.40723	0	0.0497354	103632	0	1	121	1.41961	0	0.0637255	2249	0.5337	0.6178	500	0.829	12238.6	0.3064	1	0.0678	0.8263	0.0028	5	0.1298	0.631	0.0233	10	0.1825	0.4759	0.0497	0.111	0.016	0.9436	0	17.3073	0.3253	0.335	0.0995	31.1299	0.6133	0.226	0.2259	23.0046	0.4846	0.2785	0.1406
Sistrurus_miliarius	bioclim	M_1_F_lt_Set_bioc	bioclim	8.7539	1.40575	0	0.0497354	103632	0	1	121	1.42487	0	0.0637255	2249	0.5351	0.6184	500	0.8289	12244.6	0.3058	1	0.0666	0.8227	0.0031	5	0.1314	0.6301	0.0251	10	0.1813	0.4765	0.0473	0.1949	0.0228	0.9251	0	17.2989	0.3343	0.334	0.0992	31.1542	0.6122	0.2264	0.2263	21.8786	0.4612	0.2891	0.1306
Sistrurus_miliarius	topvars	M_0.9_F_qt_Set_topvars	topvars	8.7549	1.4145	0	0.0507937	103474	0	1	143	1.43773	0	0.0588235	2249	0.5268	0.6192	500	0.8287	12237.3	0.3065	1	0.0654	0.8173	0.0035	5	0.1303	0.6225	0.0221	10	0.1903	0.4706	0.0507	0.1774	0.018	0.9345	0	17.0383	0.335	0.3421	0.0995	31.6697	0.6071	0.2247	0.2247	24.0827	0.4918	0.2747	0.1506
Sistrurus_tergeminus	all	M_4_F_lpth_Set_bioc	bioclim	8.5285	1.32873	0	0.0485651	50484.6	0	1	47	1.31222	0	0.0736842	1002	0.8868	1.0878	488	0.8318	10998.9	0.2713	1	0.0393	0.7447	0.0084	5	0.1306	0.5195	0.039	10	0.2374	0.4026	0.1073	0.415	0.0219	0.8449	0	9.5045	0.2281	0.4115	0.0993	24.0578	0.4601	0.2481	0.248	19.0831	0.388	0.2899	0.1827
Sistrurus_tergeminus	bioclim	M_4_F_lpth_Set_bioc	bioclim	8.5192	1.32987	0	0.0485651	50484.6	0	1	47	1.31578	0	0.0631579	1002	0.8864	1.0885	478	0.8328	10999.3	0.2684	1	0.0394	0.7411	0.0049	5	0.1261	0.5171	0.0383	10	0.2333	0.3985	0.1108	0.2479	0.0164	0.875	0	9.0728	0.216	0.415	0.0994	24.0947	0.4633	0.2443	0.2441	20.0733	0.4016	0.278	0.1857
Sistrurus_tergeminus	topvars	M_4_F_lqpth_Set_topvars	topvars	8.5975	1.28136	0	0.0485651	50567.8	0	1	53	1.28667	0	0.0631579	1002	0.8507	1.0613	500	0.8266	10996.8	0.2913	1	0.0435	0.7761	0.0041	5	0.1499	0.5556	0.0459	10	0.2447	0.4431	0.1044	0.6636	0.0342	0.8234	0	9.8776	0.2426	0.4463	0.0991	27.0661	0.473	0.2467	0.2467	26.3275	0.4625	0.2538	0.2259
[truncated: 148 more columns]
