# Supplementary material for: VenomMaps: Updated species distribution maps and models for New World pitvipers (Viperidae: Crotalinae)
Source: Sci Data. 2022 May 25;9:232. doi: 10.1038/s41597-022-01323-4 (PMC9132920; doi:10.1038/s41597-022-01323-4)
Supplement: Supplementary file 3 — Supplementary Table 3 [file 41597_2022_1323_MOESM3_ESM.xlsx]

## Sheet: Supplementary Table 3
Supplementary Table 3. compSet_avg_models. Average models per species per comparative set. Models with the lowest omission rate and highest AUC are considered the final models and are flagged in the "finalModels" column
Species	compSet	envSet	finalModel	Entropy	Cal_Mean_AUC_ratio	Cal_pval_pROC	Cal_Omission_rate_at_5.	Cal_AICc	Cal_delta_AICc	Cal_W_AICc	Cal_num_parameters	Mean_AUC_ratio	Partial_ROC	Omission_rate_at_5.	X.Training.samples	Regularized.training.gain	Unregularized.training.gain	Iterations	Training.AUC	X.Background.points	Prevalence..average.probability.of.presence.over.background.sites.	Minimum.training.presence.cumulative.threshold	Minimum.training.presence.Cloglog.threshold	Minimum.training.presence.area	Minimum.training.presence.training.omission	X10.percentile.training.presence.cumulative.threshold	X10.percentile.training.presence.Cloglog.threshold	X10.percentile.training.presence.area	X10.percentile.training.presence.training.omission	Equal.training.sensitivity.and.specificity.cumulative.threshold	Equal.training.sensitivity.and.specificity.Cloglog.threshold	Equal.training.sensitivity.and.specificity.area	Equal.training.sensitivity.and.specificity.training.omission	Maximum.training.sensitivity.plus.specificity.cumulative.threshold	Maximum.training.sensitivity.plus.specificity.Cloglog.threshold	Maximum.training.sensitivity.plus.specificity.area	Maximum.training.sensitivity.plus.specificity.training.omission	Balance.training.omission..predicted.area.and.threshold.value.cumulative.threshold	Balance.training.omission..predicted.area.and.threshold.value.Cloglog.threshold	Balance.training.omission..predicted.area.and.threshold.value.area	Balance.training.omission..predicted.area.and.threshold.value.training.omission	Equate.entropy.of.thresholded.and.original.distributions.cumulative.threshold	Equate.entropy.of.thresholded.and.original.distributions.Cloglog.threshold	Equate.entropy.of.thresholded.and.original.distributions.area	Equate.entropy.of.thresholded.and.original.distributions.training.omission	Fixed.cumulative.value.1.cumulative.threshold	Fixed.cumulative.value.1.Cloglog.threshold	Fixed.cumulative.value.1.area	Fixed.cumulative.value.1.training.omission
Agkistrodon_bilineatus	all	bioclim	TRUE	8.1612	1.45176	0	0.025641	3690.31	0.880345	0.863566	23	1.68626	0	0	134	1.1573	1.4737	386	0.8866	10131.9	0.2036	2.8441	0.0596	0.5289	0	13.5948	0.2927	0.2748	0.0955	22.9913	0.4329	0.2014	0.2022	17.1589	0.3493	0.245	0.1067	3.8224	0.0791	0.4626	0.0037	7.9501	0.1803	0.3469	0.047	1	0.0248	0.6662	0.0008
Agkistrodon_bilineatus	bioclim	bioclim		8.1369	1.45586	0	0.025641	3690.31	0.880345	0.383486	23	1.68179	0	0	134	1.1906	1.5416	422	0.893	10132.8	0.1982	3.0312	0.0585	0.5011	0	13.6797	0.2886	0.271	0.094	24.053	0.4473	0.1922	0.1925	15.6335	0.3302	0.2567	0.0873	3.9285	0.0762	0.4486	0.0037	8.12	0.1903	0.3384	0.0523	1	0.0237	0.6604	0.0008
Agkistrodon_bilineatus	topvars	topvars		8.1365	1.47176	0	0.025641	3695.22	0	0.999942	18	1.60003	0	0	134	1.1297	1.4034	266	0.8825	10133.1	0.1963	2.901	0.0584	0.5823	0	14.725	0.2704	0.2698	0.0955	21.9001	0.3671	0.2052	0.2067	15.6092	0.28	0.2622	0.0858	4.5111	0.0881	0.4634	0.006	9.4518	0.183	0.3383	0.053	1	0.0272	0.6805	0.0022
Agkistrodon_conanti	all	topvars	TRUE	8.3184	1.43999	0	0.0499244	58709.8	0	0.452766	194	1.44248	0	0.0526316	1465	0.9784	1.0346	500	0.8378	11420.2	0.2112	0.098	0.0048	0.7937	0	8.7423	0.2106	0.3757	0.0993	20.4738	0.3403	0.243	0.2429	13.1679	0.2617	0.3202	0.1458	1.7756	0.0685	0.5473	0.0098	9.8711	0.2246	0.3589	0.116	1	0.0413	0.5938	0.0062
Agkistrodon_conanti	bioclim	bioclim		8.3653	1.42624	0	0.0484115	58786.9	0	0.887069	161	1.41339	0	0.0601504	1465	0.9076	0.9762	500	0.8256	11408.4	0.2223	0.0677	0.0036	0.8484	0	8.1774	0.2178	0.396	0.0991	20.2517	0.3484	0.258	0.258	10.1354	0.2405	0.3691	0.1183	1.4204	0.0601	0.5732	0.0069	9.4942	0.2346	0.3765	0.1181	1	0.0452	0.6016	0.0057
Agkistrodon_conanti	topvars	topvars		8.3485	1.43964	0	0.0499244	58709.8	0	0.452766	194	1.4121	0	0.0526316	1465	0.9547	1.0098	500	0.8332	11423.3	0.2182	0.0824	0.0038	0.8272	0	8.6833	0.2167	0.383	0.0995	20.7211	0.3494	0.2482	0.2481	12.9109	0.2681	0.3277	0.1426	1.4457	0.0633	0.563	0.0076	9.576	0.2284	0.3698	0.1097	1	0.0454	0.59	0.0058
Agkistrodon_contortrix	all	topvars		9.6162	1.16976	0	0.048488	438972	0	0.5	263	1.15716	0	0.0526316	7817	0.1493	0.1584	500	0.617	17789.3	0.523	0.0819	0.0435	0.9724	0	9.5234	0.4125	0.7468	0.0999	35.8255	0.571	0.4226	0.4226	18.3928	0.4775	0.6216	0.2096	0.6661	0.1886	0.9278	0.0016	4.0262	0.3436	0.8435	0.0359	1	0.2288	0.9155	0.0043
Agkistrodon_contortrix	bioclim	bioclim	TRUE	9.6367	1.14413	0	0.0497914	441482	0	1	259	1.14981	0	0.0500642	7817	0.1294	0.1393	500	0.5959	17796.2	0.5345	0.1668	0.0932	0.9642	0	9.2898	0.4211	0.767	0.0999	35.9222	0.5729	0.4365	0.4366	19.2065	0.4885	0.6274	0.2261	0.6131	0.1943	0.9391	0.0012	3.8598	0.3586	0.8606	0.0325	1	0.2436	0.9255	0.0038
Agkistrodon_contortrix	topvars	topvars		9.6172	1.16949	0	0.048488	438972	0	1	263	1.15137	0	0.055199	7817	0.1462	0.1558	500	0.6101	17795.2	0.5237	0.0707	0.0402	0.9707	0	9.3314	0.4173	0.751	0.0999	35.5699	0.569	0.428	0.428	17.5628	0.4748	0.6349	0.2057	0.5456	0.1754	0.9281	0.0014	3.9233	0.3502	0.844	0.0368	1	0.2357	0.9114	0.0045
Agkistrodon_howardgloydi	all	topvars	TRUE	9.0954	1.36882	0	0	443.097	5.50083e-08	0.030145	2	1.53564	0	0	13	0.1905	0.4222	96	0.696	10011	0.5559	26.945	0.5912	0.5532	0	30.9567	0.6058	0.5171	0.0308	49.0053	0.6641	0.3573	0.3692	38.7577	0.6258	0.4499	0.0846	2.5175	0.2996	0.8784	0	2.0771	0.278	0.8907	0	1	0.214	0.9239	0
Agkistrodon_howardgloydi	bioclim	bioclim		8.949	1.27846	0	0.2	444.187	1.40039e-09	1	3	1.29767	0	0.2	13	0.3855	0.8467	160	0.788	10011.2	0.4756	18.7831	0.4386	0.5662	0	28.0717	0.5309	0.4556	0.0615	50.1326	0.6723	0.2599	0.2538	50.2491	0.6852	0.2768	0.1461	4.1713	0.2633	0.7883	0	4.8541	0.2759	0.7732	0	1	0.1565	0.8956	0
Agkistrodon_howardgloydi	topvars	topvars		9.108	1.36739	0	0	443.966	0.869439	0.0198052	1	1.39451	0	0	13	0.1583	0.4268	92	0.717	10011	0.5655	29.1197	0.5928	0.5537	0	37.4817	0.6364	0.4723	0.0538	53.4382	0.675	0.3357	0.3385	45.319	0.6623	0.4225	0.0769	1.9328	0.3031	0.9032	0	1.93	0.3025	0.9042	0	1	0.2523	0.9327	0
Agkistrodon_laticinctus	all	bioclim	TRUE	7.8508	1.64979	0	0.049505	17471.1	0	0.862385	72	1.611	0	0.0555556	492	0.8554	1.0369	500	0.9237	10489.3	0.1449	0.5695	0.0111	0.5098	0	16.4672	0.3909	0.1691	0.0988	21.3337	0.4558	0.1473	0.1472	12.9571	0.3321	0.191	0.0669	2.0328	0.0592	0.3298	0.0049	6.0827	0.1816	0.2448	0.0297	1	0.0209	0.4007	0.0026
Agkistrodon_laticinctus	bioclim	bioclim		7.8792	1.64846	0	0.049505	17471.1	0	0.862385	72	1.61362	0	0.0833333	492	0.8613	1.0435	500	0.925	10488	0.1485	1.1238	0.0177	0.49	0	16.7771	0.4063	0.1677	0.099	21.8392	0.4785	0.1458	0.1455	12.6035	0.3354	0.1908	0.0587	3.0613	0.0688	0.3161	0.0063	5.8058	0.1554	0.2521	0.0246	1	0.0166	0.4792	0.002
Agkistrodon_laticinctus	topvars	topvars		7.8805	1.64087	0	0.0445545	17566.6	0	0.999991	89	1.60225	0	0.0833333	492	0.8438	0.9475	500	0.9158	10488.8	0.1496	0.4827	0.0137	0.5731	0	13.8853	0.3176	0.2005	0.0986	20.9946	0.4117	0.1607	0.1604	11.7469	0.2806	0.2189	0.0669	2.1442	0.0654	0.3501	0.0057	7.6249	0.2113	0.2526	0.0482	1	0.034	0.4247	0.0039
Agkistrodon_piscivorus	all	topvars		9.2609	1.33738	0	0.049431	343956	0	0.25	228	1.3078	0	0.0651163	5092	0.2679	0.3069	500	0.7121	15077.8	0.4299	0.0885	0.0159	0.8877	0	10.7988	0.4134	0.5873	0.0999	33.4338	0.5731	0.3574	0.3574	13.971	0.4427	0.5482	0.1356	1.1082	0.1539	0.7639	0.0039	3.6791	0.2992	0.6976	0.0259	1	0.1409	0.7683	0.0039
Agkistrodon_piscivorus	bioclim	bioclim	TRUE	9.2562	1.33648	0	0.0462304	345271	0	0.125	254	1.31693	0	0.0496124	5092	0.2868	0.2999	500	0.7072	15076.7	0.4286	0.0974	0.0156	0.8598	0	10.2806	0.4136	0.5929	0.0998	32.9712	0.5689	0.3624	0.3624	13.3411	0.4409	0.5555	0.1337	0.7347	0.127	0.7695	0.003	3.582	0.3079	0.6943	0.0255	1	0.1652	0.7576	0.0055
Agkistrodon_piscivorus	topvars	topvars		9.2614	1.33849	0	0.049431	343956	0	0.166667	228	1.31117	0	0.0604651	5092	0.2708	0.3085	500	0.7104	15079.5	0.4303	0.0584	0.0128	0.9036	0	10.685	0.4135	0.5893	0.0997	33.2486	0.5723	0.3605	0.3605	11.9935	0.4258	0.5731	0.1129	1.0711	0.1507	0.7624	0.0041	3.6142	0.3036	0.6979	0.0239	1	0.1424	0.7653	0.0044
Agkistrodon_russeolus	all	topvars		8.4342	1.59212	0	0	1569.42	0	0.997851	8	1.58472	0	0.0714286	51	1.1454	1.4358	128	0.8546	10050	0.279	3.3666	0.17	0.5167	0	16.5463	0.382	0.3491	0.0882	33.2444	0.5506	0.2177	0.2157	28.6271	0.5101	0.2556	0.1314	2.6906	0.1477	0.5314	0	6.0361	0.2344	0.4618	0.0451	1	0.0714	0.5981	0
Agkistrodon_russeolus	bioclim	bioclim		8.6602	1.56572	0	0.0714286	1579.2	0.022099	1	4	1.58792	0	0	51	0.8454	1.1947	134	0.822	10049.4	0.3503	6.0997	0.2781	0.5271	0	18.769	0.4788	0.3851	0.0862	37.3264	0.6409	0.2539	0.2451	28.9144	0.5757	0.3117	0.1235	3.8612	0.2051	0.5711	0	3.7666	0.1995	0.5744	0	1	0.0689	0.6926	0
Agkistrodon_russeolus	topvars	topvars	TRUE	8.4362	1.61914	0	0	1569.42	0	0.997693	8	1.61735	0	0	51	1.1315	1.4785	144	0.8642	10046.6	0.2774	4.7609	0.2086	0.4911	0	13.9753	0.3536	0.3684	0.0823	34.2154	0.5427	0.2125	0.2098	31.4884	0.518	0.2394	0.1412	3.0659	0.1653	0.526	0	6.4512	0.2463	0.46	0.049	1	0.0698	0.6042	0
Agkistrodon_taylori	all	topvars		8.4157	1.53507	0	0	1046.29	1.81609	0.0256967	10	1.53294	0	0	30	0.9535	1.1025	162	0.8258	10028.6	0.2782	4.6671	0.1935	0.5406	0	15.4253	0.3487	0.3878	0.0867	29.2	0.4618	0.2651	0.2667	21.0497	0.3916	0.3415	0.1033	2.8042	0.1506	0.5751	0	9.4598	0.2814	0.454	0.07	1	0.0747	0.6417	0
Agkistrodon_taylori	bioclim	bioclim		8.6942	1.48284	0	0	1046.22	1.74249	0.0323763	5	1.43165	0	0	30	0.5982	0.7925	254	0.797	10026.8	0.3632	5.8117	0.2605	0.6064	0	19.5978	0.4379	0.4236	0.0933	36.0936	0.5578	0.2766	0.2767	33.4431	0.544	0.3016	0.17	3.3677	0.2051	0.6499	0	5.8789	0.2737	0.5957	0.04	1	0.0895	0.7388	0
Agkistrodon_taylori	topvars	topvars	TRUE	8.5087	1.53457	0	0	1046.66	0.744597	0.120874	10	1.58515	0	0	30	0.8154	0.9211	130	0.8114	10027.3	0.3056	4.0139	0.1926	0.5809	0	11.8779	0.335	0.454	0.0833	31.2106	0.4934	0.2738	0.2733	30.375	0.4774	0.2898	0.1867	2.9997	0.1611	0.6022	0	8.1642	0.2769	0.4975	0.08	1	0.0766	0.6797	0
Atropoides_picadoi	all	topvars	TRUE	9.0517	1.69425	0	0	528.187	1.55091	0.118291	4	1.82231	0	0	13	0.1535	0.4844	72	0.8864	10010.5	0.5339	48.9237	0.6189	0.3215	0	57.2292	0.6518	0.248	0.0615	63.3245	0.6817	0.2006	0.2154	57.4858	0.6605	0.2515	0.0461	2.119	0.3048	0.9073	0	4.5769	0.3756	0.857	0	1	0.303	0.9471	0
Atropoides_picadoi	bioclim	bioclim		9.0967	1.69536	0	0	526.637	0	0.427291	1	1.6722	0	0	13	0.0973	0.3356	60	0.8629	10011.6	0.5554	50.3217	0.623	0.3213	0	55.2029	0.6541	0.2742	0.0692	60.4848	0.6814	0.2306	0.2462	55.1819	0.662	0.2772	0.0231	1.502	0.3102	0.9576	0	4.7012	0.3696	0.8904	0	1	0.318	0.9729	0
Atropoides_picadoi	topvars	topvars		8.9849	1.69209	0	0	528.187	0	0.501938	4	1.78459	0	0	13	0.2126	0.669	76	0.8883	10011.7	0.5079	53.8164	0.6386	0.2694	0	61.1388	0.6936	0.2197	0.0461	64.935	0.7025	0.1855	0.2	59.0829	0.6753	0.2288	0.0308	2.4227	0.2987	0.8754	0	5.2822	0.3619	0.8167	0	1	0.2874	0.9321	0
Bothriechis_aurifer	all	bioclim		7.1042	1.90849	0	0	585.812	0	0.862575	13	1.8508	0	0.2	17	2.1221	3.4523	248	0.9802	10016.3	0.068	22.2397	0.1623	0.1734	0	30.7362	0.2975	0.0995	0.047	28.4151	0.2141	0.0736	0.0823	33.4119	0.3457	0.0535	0.0353	9.5933	0.0467	0.3304	0	20.6251	0.1148	0.1273	0.0294	1	0.0106	0.7866	0
Bothriechis_aurifer	bioclim	bioclim		6.9928	1.90479	0	0	585.812	0	0.866162	13	1.82957	0	0.2	17	2.2319	3.5609	268	0.9825	10015.3	0.0638	22.4485	0.1451	0.1433	0	32.4375	0.3142	0.0794	0.0412	29.1416	0.2032	0.0795	0.0823	35.1698	0.3588	0.0582	0.0412	10.787	0.0464	0.299	0	22.4707	0.1167	0.1199	0.0647	1	0.0107	0.8045	0
Bothriechis_aurifer	topvars	topvars	TRUE	6.3423	1.8924	0	0	598.149	0.0974347	0.436262	11	1.94137	0	0	17	2.6377	2.9681	500	0.979	10017	0.0329	10.2586	0.1101	0.1201	0	15.644	0.1703	0.0673	0.0412	15.6484	0.1691	0.0628	0.047	15.4249	0.1661	0.0651	0.0294	3.083	0.0217	0.1673	0	14.388	0.1495	0.0601	0.0941	1	0.0081	0.274	0
Bothriechis_bicolor	all	bioclim	TRUE	7.4402	1.92032	0	0	713.558	0.0478536	0.132906	8	1.95347	0	0	25	1.8254	1.9529	488	0.9476	10021	0.0975	8.7414	0.1104	0.229	0	18.9253	0.2631	0.1273	0.08	21.2936	0.3	0.1071	0.108	21.2229	0.2959	0.1147	0.06	5.1552	0.059	0.2749	0	11.4871	0.1609	0.1733	0.052	1	0.0112	0.5502	0
Bothriechis_bicolor	bioclim	bioclim		7.5287	1.9126	0	0	713.558	0.0478536	0.133059	8	1.92184	0	0	25	1.7573	1.8899	484	0.9408	10021.2	0.1066	9.0007	0.1178	0.255	0	15.1192	0.2231	0.1553	0.068	17.5651	0.2636	0.1362	0.132	14.2735	0.2065	0.1631	0.032	5.9212	0.0686	0.2736	0.004	11.0977	0.1531	0.1885	0.04	1	0.0133	0.5616	0.004
Bothriechis_bicolor	topvars	topvars		8.0594	1.86526	0	0	724.29	0	0.539643	11	1.87768	0	0	25	1.1877	1.997	264	0.9461	10018.1	0.183	14.3257	0.2411	0.2559	0	26.1421	0.4301	0.1649	0.064	31.4566	0.5	0.1329	0.132	32.8948	0.5106	0.1439	0.064	8.3921	0.119	0.3455	0	9.6861	0.1482	0.3194	0.004	1	0.0261	0.7649	0
Bothriechis_guifarroi	all	topo	TRUE	9.1564	1.01588	0	0	150.523	0	0.5	1	1.85753	0	0.333333	5	0.0507	0.3887	38	0.6487	10002.3	0.5977	44.962	0.7233	0.5166	0	44.962	0.7233	0.5166	0	54.1476	0.7236	0.4247	0.2	44.962	0.7233	0.5166	0	0.6942	0.5256	0.98	0
Bothriechis_guifarroi	bioclim	bioclim		7.23	1.916	0	1	118.741	0.754424	1	3	1.92057	0	1	5	2.0539	2.9234	126	0.9857	10002.7	0.0838	50.8786	0.6126	0.03	0	50.8786	0.6126	0.03	0	50.8786	0.6126	0.03	0	50.8786	0.6126	0.03	0	3.065	0.0567	0.2638	0	14.0198	0.1952	0.1466	0	1	0.0165	0.3751	0
Bothriechis_guifarroi	topvars	topvars		6.1219	1.93086	0	0.666667	139.043	0	1	5	1.91858	0	0.666667	5	3.1335	4.0447	196	0.9957	10000.9	0.0266	50.2769	0.7338	0.0075	0	50.2769	0.7338	0.0075	0	50.2769	0.7338	0.0075	0	50.2769	0.7338	0.0075	0	4.0938	0.0195	0.1582	0	16.3747	0.1278	0.0492	0	1	0.0046	0.3267	0
Bothriechis_lateralis	all	topvars		7.149	1.75823	0	0.0384615	3731.25	0	0.99953	43	1.81496	0	0.181818	116	1.842	2.2022	500	0.9742	10105.9	0.0716	3.8983	0.0351	0.3082	0	25.9674	0.3437	0.0689	0.0939	23.7812	0.312	0.0753	0.0733	18.7804	0.2432	0.0967	0.0362	4.6108	0.0404	0.2532	0.0026	13.1802	0.1624	0.1275	0.0276	1	0.0076	0.4952	0.0009
Bothriechis_lateralis	bioclim	bioclim	TRUE	7.1523	1.86347	0	0.025641	3755.46	0	0.298826	36	1.82751	0	0.0909091	116	1.8046	2.2024	500	0.9751	10113.7	0.0709	5.016	0.0448	0.2744	0	27.9012	0.3773	0.0621	0.0905	23.1399	0.3048	0.0756	0.075	21.2486	0.2756	0.0862	0.0431	4.3426	0.0371	0.2581	0.0026	13.0546	0.156	0.1268	0.0233	1	0.007	0.5214	0
Bothriechis_lateralis	topvars	topvars		7.1462	1.74067	0	0.0384615	3731.25	0	0.999539	43	1.824	0	0.181818	116	1.8333	2.2047	500	0.9744	10111.3	0.0708	4.1726	0.0392	0.2853	0	26.8511	0.3574	0.066	0.0939	22.9213	0.3003	0.0771	0.0767	19.5588	0.2524	0.0937	0.0431	4.4811	0.0435	0.2475	0.0026	13.1336	0.1585	0.126	0.031	1	0.008	0.4697	0.0009
Bothriechis_marchi	all	bioclim		6.3742	1.96547	0	0	165.302	1.87387	0.0800075	4	1.96436	0	0	5	2.8632	3.2505	270	0.9778	10000	0.0384	14.8696	0.2458	0.0648	0	14.8696	0.2458	0.0648	0	14.8696	0.2458	0.0648	0.02	14.8696	0.2458	0.0648	0	1.5342	0.0259	0.1345	0	12.2436	0.188	0.0661	0.14	1	0.0164	0.1554	0
Bothriechis_marchi	bioclim	bioclim	TRUE	6.5508	1.95993	0	0	166.37	1.06774	0.0978166	4	1.96612	0	0	5	2.6902	3.2652	186	0.9784	10002.6	0.0474	21.9475	0.3305	0.0601	0	21.9475	0.3305	0.0601	0	21.9475	0.3305	0.0601	0	21.9475	0.3305	0.0601	0	2.1123	0.032	0.1564	0	11.9631	0.1803	0.0816	0.1	1	0.0137	0.2019	0
Bothriechis_marchi	topvars	topvars		5.9234	1.96951	0	0	163.429	0	0.392358	5	1.95742	0	0	5	3.3022	4.3169	280	0.9929	10000	0.0339	39.0069	0.5101	0.023	0	39.0069	0.5101	0.023	0	39.0069	0.5101	0.023	0	39.0069	0.5101	0.023	0	1.832	0.0233	0.1219	0	11.9987	0.1693	0.0593	0.02	1	0.0112	0.1637	0
Bothriechis_nigroviridis	all	topvars	TRUE	7.4449	1.88341	0	0	1358.45	1.55039	0.119751	5	1.89013	0	0	47	1.5252	1.6156	206	0.9556	10044	0.0954	11.8487	0.1435	0.1552	0	17.0268	0.2542	0.1143	0.0702	17.7587	0.2702	0.1089	0.1043	13.4193	0.1778	0.1387	0.0106	6.9898	0.0662	0.2347	0	10.3766	0.1158	0.1714	0.0043	1	0.0103	0.6006	0
Bothriechis_nigroviridis	bioclim	bioclim		7.3607	1.8819	0	0	1358.96	0	0.718677	7	1.87809	0	0	47	1.5075	1.6099	418	0.9534	10044.9	0.0904	7.6264	0.1208	0.1727	0	12.8529	0.2241	0.1313	0.0787	13.708	0.2423	0.1254	0.1255	9.7441	0.1645	0.1545	0.0128	4.9384	0.0608	0.2173	0	8.8346	0.1478	0.1585	0.034	1	0.0095	0.4796	0
Bothriechis_nigroviridis	topvars	topvars		7.3284	1.88105	0	0	1358.69	1.78451	0.174031	6	1.88631	0	0	47	1.611	1.6858	228	0.956	10042.1	0.0867	7.883	0.0902	0.1732	0	13.8145	0.2209	0.1142	0.0766	14.8444	0.2434	0.1071	0.1064	10.1973	0.1387	0.1458	0.017	5.9503	0.0592	0.2108	0	9.1846	0.1161	0.154	0.0383	1	0.0095	0.5128	0
Bothriechis_nubestris	all	topo	TRUE	8.5013	1.6102	0	0	405.157	0	0.903491	6	1.43873	0	0.142857	12	0.6963	0.8415	82	0.8444	10006.8	0.2959	13.6915	0.227	0.4983	0	22.7271	0.3331	0.3402	0.05	30.1035	0.4103	0.249	0.25	32.5464	0.4484	0.242	0.1333	7.8451	0.1638	0.6111	0	11.7638	0.2085	0.5023	0.025	1	0.0732	0.8905	0
Bothriechis_nubestris	bioclim	bioclim		8.2654	1.69706	0	0.285714	369.652	0	1	5	1.70961	0	0.428571	12	0.9271	1.818	236	0.9482	10006	0.2296	32.246	0.4767	0.1811	0	39.9374	0.5689	0.1348	0.0666	40.9146	0.5811	0.1266	0.125	38.2363	0.5484	0.1395	0.025	8.3404	0.1455	0.4545	0	11.2246	0.183	0.3942	0.0083	1	0.0349	0.8037	0
Bothriechis_nubestris	topvars	topvars		8.4935	1.66613	0	0.285714	378.112	0	1	6	1.61651	0	0.428571	12	0.7031	1.5763	208	0.9501	10009.5	0.2879	46.5528	0.6615	0.1311	0	50.9748	0.7126	0.1106	0.0583	50.9823	0.7126	0.1106	0.1167	46.5528	0.6615	0.1311	0	8.4248	0.1777	0.5353	0	10.3796	0.1992	0.4899	0	1	0.0561	0.8365	0
Bothriechis_rowleyi	all	bioclim		8.2803	1.77793	0	0.333333	216.42	0	1	3	1.78086	0	0.333333	3	0.9118	1.1911	128	0.9082	10003	0.2766	47.8282	0.6708	0.1242	0	47.8282	0.6708	0.1242	0	47.8282	0.6708	0.1242	0	47.8282	0.6708	0.1242	0	8.9274	0.168	0.4726	0	9.9931	0.1885	0.4669	0	1	0.0672	0.7794	0
Bothriechis_rowleyi	bioclim	bioclim	TRUE	7.476	1.77781	0	0.333333	217.175	0.755375	1	3	1.78914	0	0.333333	3	1.5838	2.23	244	0.9368	10001.8	0.193	58.6471	0.7586	0.0841	0	58.6471	0.7586	0.0841	0	58.6471	0.7586	0.0841	0	58.6471	0.7586	0.0841	0	5.9284	0.1171	0.3523	0	9.8718	0.18	0.3255	0	1	0.0524	0.5456	0
Bothriechis_rowleyi	topvars	topvars		8.2297	1.60067	0	0.333333	228.53	1.67499	1	4	1.61657	0	0.333333	3	0.9592	1.5081	102	0.9172	10000.9	0.2998	62.1009	0.7853	0.0985	0	62.1009	0.7853	0.0985	0	62.1059	0.7853	0.0984	0.1	62.1009	0.7853	0.0985	0	6.0209	0.1756	0.5515	0	9.7623	0.2205	0.4977	0	1	0.0797	0.7504	0
Bothriechis_schlegelii	all	topvars		8.6242	1.32677	0	0.0481928	24858.6	0	1	53	1.32716	0	0.1	630	0.7398	0.7697	500	0.8482	10624.9	0.3133	0.2336	0.0162	0.8985	0	15.9846	0.3488	0.3876	0.0987	33.748	0.5475	0.2304	0.2308	31.8725	0.5286	0.2457	0.2025	3.5353	0.133	0.6368	0.0116	7.3917	0.2144	0.524	0.0397	1	0.0649	0.7584	0.0052
Bothriechis_schlegelii	bioclim	bioclim		8.7777	1.28034	0	0.0441767	25145.2	0	1	23	1.25864	0	0.08	633	0.5994	0.6128	500	0.8279	10626.6	0.3699	0.0518	0.0132	0.9274	0	16.14	0.3875	0.4593	0.0982	38.8186	0.5804	0.2494	0.2491	37.9019	0.572	0.2604	0.2246	2.2499	0.1311	0.7289	0.0153	6.3353	0.2557	0.6108	0.0474	1	0.0799	0.7966	0.0128
Bothriechis_schlegelii	topvars	topvars	TRUE	8.6689	1.33345	0	0.0481928	24858.6	0	1	53	1.33357	0	0.08	630	0.7089	0.7357	500	0.8413	10626.1	0.3285	0.1293	0.0143	0.9119	0	16.8458	0.3717	0.3926	0.099	34.6454	0.562	0.2369	0.2368	30.6324	0.5245	0.2654	0.1924	2.802	0.1238	0.676	0.0101	7.0005	0.2172	0.548	0.0371	1	0.0691	0.7695	0.0057
Bothriechis_supraciliaris	all	bioclim		6.9805	1.99355	0	0	281.542	0	0.407471	5	1.99247	0	0	14	1.877	2.274	406	0.9639	10013.4	0.0651	9.9776	0.1548	0.1156	0	13.2845	0.2112	0.0978	0.0643	13.1506	0.2097	0.0985	0.1	9.9776	0.1548	0.1156	0	2.9741	0.0446	0.2004	0	10.2683	0.1534	0.1144	0.0786	1	0.0156	0.2854	0
Bothriechis_supraciliaris	bioclim	bioclim	TRUE	7.0644	1.99355	0	0	281.542	0	0.407729	5	1.99319	0	0	14	1.805	2.1606	452	0.9627	10012.3	0.0686	9.4683	0.152	0.1286	0	13.2307	0.2068	0.1048	0.05	13.0132	0.2035	0.1057	0.1072	9.4683	0.152	0.1286	0	2.7371	0.0468	0.2101	0	10.3138	0.1626	0.1202	0.0643	1	0.0185	0.281	0
Bothriechis_supraciliaris	topvars	topvars		7.2195	1.96232	0	0	298.513	1.62217	0.150558	7	1.97126	0	0	14	1.7845	2.0271	114	0.9748	10012.9	0.0794	28.1022	0.3879	0.0704	0	32.353	0.4487	0.0566	0.0571	30.5207	0.4244	0.0606	0.0571	28.1022	0.3879	0.0704	0	4.7182	0.0544	0.2446	0	12.5962	0.1598	0.1401	0	1	0.012	0.4359	0
Bothriechis_thalassinus	all	bioclim		8.8383	1.69021	0	0	178.82	8.16057e-09	0.709985	1	1.69034	0	0	5	0.3729	0.987	60	0.8881	10002.4	0.4142	49.7629	0.8074	0.1857	0	49.7629	0.8074	0.1857	0	49.8509	0.80945	0.18535	0.08	49.7629	0.8074	0.1857	0	8.922	0.2401	0.6619	0	8.09465	0.22935	0.68335	0	1	0.1195	0.93385	0
Bothriechis_thalassinus	bioclim	bioclim		8.83	1.69021	0	0	178.82	8.16057e-09	0.318666	1	1.69034	0	0	5	0.3823	0.992	62	0.888	10005	0.4101	49.7742	0.8107	0.18265	0	49.7742	0.8107	0.18265	0	49.8668	0.8148	0.1823	0.12	49.7742	0.8107	0.18265	0	9.21065	0.24085	0.65155	0	8.2049	0.2281	0.67755	0	1	0.11735	0.93355	0
Bothriechis_thalassinus	topvars	topvars	TRUE	9.1683	1.69047	0	0	186.179	0.527287	0.0657607	1	1.80588	0	0	5	0.0424	0.3621	64	0.9078	10002.4	0.6026	76.8166	0.7243	0.1572	0	76.8166	0.7243	0.1572	0	76.9354	0.7243	0.1562	0.14	76.8166	0.7243	0.1572	0	0.1368	0.4461	0.9949	0	2.5994	0.4737	0.9549	0	1	0.4596	0.9791	0
Bothrocophias_andianus	all	topvars	TRUE	8.5452	1.90439	0	0	833.967	0	0.30729	11	1.94035	0	0	24	0.6444	1.2283	244	0.9157	10023	0.3066	19.8816	0.3491	0.3689	0	34.0996	0.5266	0.2253	0.0791	42.0306	0.6101	0.1688	0.1667	38.6587	0.5809	0.1906	0.075	8.1699	0.1871	0.5341	0	8.9799	0.1965	0.5176	0.0083	1	0.0607	0.8448	0
Bothrocophias_andianus	bioclim	bioclim		8.4414	1.88363	0	0	840.171	0	0.163123	13	1.88537	0	0	24	0.7435	1.6191	178	0.9302	10024	0.2802	16.1574	0.2482	0.4541	0	36.1755	0.4595	0.1875	0.0791	42.3201	0.5268	0.1431	0.1459	42.511	0.5308	0.1456	0.0958	8.6929	0.165	0.5732	0	12.8964	0.2139	0.4715	0.0292	1	0.0645	0.8839	0
Bothrocophias_andianus	topvars	topvars		8.5017	1.90384	0	0	833.967	0	0.335741	11	1.92605	0	0	24	0.6927	1.3344	256	0.9285	10024	0.2927	19.152	0.3458	0.348	0	39.9144	0.5942	0.173	0.075	44.6868	0.6401	0.1472	0.15	44.621	0.6297	0.1507	0.0792	7.2907	0.1791	0.5263	0	8.7558	0.2026	0.4945	0	1	0.0535	0.7999	0
Bothrocophias_campbelli	all	bioclim		9.1132	1.49896	0	0	1507.21	0	1	3	1.49587	0	0.142857	40	0.1127	0.4516	92	0.8721	10037.7	0.5648	20.8289	0.4923	0.6473	0	55.4158	0.6744	0.3102	0.09	67.435	0.7037	0.2016	0.1975	66.7231	0.7015	0.206	0.1425	1.1863	0.3214	0.9532	0	3.5773	0.3767	0.9057	0	1	0.3101	0.9626	0
Bothrocophias_campbelli	bioclim	bioclim	TRUE	9.0728	1.49223	0	0	1507.21	0	1	3	1.58401	0	0	40	0.1556	0.5194	92	0.843	10038.8	0.5413	19.4525	0.4817	0.6382	0	49.1163	0.652	0.3269	0.095	62.1805	0.7039	0.2175	0.2225	57.3377	0.6779	0.2597	0.1025	2.3002	0.2939	0.9074	0	3.9506	0.3298	0.8716	0	1	0.2382	0.9466	0
Bothrocophias_campbelli	topvars	topvars		8.0372	1.60118	0	0.0714286	1393.55	0	1	19	1.55879	0	0.142857	40	1.2312	2.073	398	0.9592	10040	0.1787	11.1984	0.1538	0.3894	0	39.9733	0.5362	0.1025	0.09	39.2535	0.5229	0.0999	0.0975	41.9869	0.5612	0.0913	0.08	6.7043	0.1094	0.4504	0.0025	13.4775	0.1842	0.3117	0.0225	1	0.0282	0.7231	0
Bothrocophias_colombianus	all	bioclim		8.159	1.59979	0	0.125	269.101	0	1	4	1.62245	0	0.25	4	1.0526	1.4595	254	0.8895	10004	0.2294	30.7604	0.4432	0.1929	0	30.7604	0.4432	0.1929	0	31.8734	0.4553	0.1808	0.175	30.7604	0.4432	0.1929	0	5.3625	0.1422	0.4756	0	10.2674	0.2138	0.3876	0.025	1	0.047	0.6539	0
Bothrocophias_colombianus	bioclim	bioclim		7.5713	1.60967	0	0.125	269.101	0	1	4	1.51959	0	0.5	4	1.6281	2.2619	380	0.9442	10004	0.1298	40.1322	0.51	0.1135	0	40.1322	0.51	0.1135	0	40.8917	0.5188	0.106	0.075	40.1322	0.51	0.1135	0	4.5449	0.0845	0.3127	0	10.4148	0.1791	0.2235	0.025	1	0.0294	0.4732	0
Bothrocophias_colombianus	topvars	topvars	TRUE	8.7495	1.45822	0	0.125	279.103	0	1	5	1.72573	0	0.125	4	0.4508	0.9272	86	0.8805	10004	0.4172	54.9482	0.7182	0.2125	0	54.9482	0.7182	0.2125	0	60.3752	0.7324	0.1719	0.175	58.8585	0.7252	0.1833	0.025	3.7538	0.2342	0.6964	0	4.7623	0.2423	0.6782	0	1	0.1288	0.8014	0
Bothrocophias_hyoprora	all	bioclim	TRUE	8.8829	1.35522	0	0.0338983	5554.68	0	0.99999	16	1.47768	0	0.111111	143	0.4228	0.6023	198	0.8733	10143	0.4317	1.0898	0.1109	0.9087	0	31.061	0.5201	0.3613	0.0958	51.5108	0.6688	0.1958	0.1951	58.9457	0.7274	0.1529	0.207	2.8263	0.1779	0.8292	0.0063	6.7033	0.2541	0.7117	0.0301	1	0.1205	0.9021	0.0049
Bothrocophias_hyoprora	bioclim	bioclim		8.834	1.34334	0	0.0338983	5554.68	0	0.99999	16	1.45543	0	0.111111	143	0.4454	0.6526	204	0.8785	10143	0.41	1.5302	0.1131	0.8824	0	30.9538	0.5023	0.3419	0.0951	50.5884	0.6548	0.1839	0.1839	57.9649	0.7246	0.1455	0.1951	3.1616	0.1649	0.803	0.0028	7.2417	0.2508	0.6794	0.028	1	0.1048	0.8987	0.0049
Bothrocophias_hyoprora	topvars	topvars		8.8819	1.30629	0	0.0338983	5592.07	0	0.668978	15	1.44545	0	0.111111	143	0.398	0.5622	330	0.8519	10143	0.432	2.3364	0.1496	0.8356	0	24.9875	0.4773	0.4214	0.093	49.5696	0.6659	0.2131	0.2126	52.8263	0.6972	0.1956	0.2077	3.5327	0.19	0.7818	0.0028	5.8396	0.2493	0.7109	0.0182	1	0.106	0.8869	0.0021
Bothrocophias_lojanus	all	bioclim	TRUE	7.6439	1.83961	0	0	382.617	0.527486	0.0705548	6	1.8984	0	0	11	1.9192	2.3117	214	0.9441	10009.6	0.1352	13.7327	0.2036	0.2452	0	29.1253	0.3976	0.1349	0.0545	25.8727	0.3464	0.1297	0.1273	31.7236	0.4305	0.1172	0.0636	4.3954	0.0848	0.3576	0	12.5683	0.1868	0.2322	0.0818	1	0.0287	0.5034	0
Bothrocophias_lojanus	bioclim	bioclim		7.6055	1.83917	0	0	383.397	1.30742	0.0671838	6	1.89297	0	0	11	1.8658	2.1738	112	0.9288	10011	0.1255	6.6824	0.1094	0.3601	0	19.6691	0.2694	0.1917	0.0545	20.1948	0.2739	0.1556	0.1545	30.813	0.4131	0.117	0.1	3.4817	0.067	0.403	0	12.9331	0.1821	0.2175	0.0909	1	0.0241	0.5076	0.0182
Bothrocophias_lojanus	topvars	topvars		7.1951	1.74054	0	0	383.54	0.41081	0.153879	7	1.75451	0	0	11	2.2261	2.4086	114	0.95	10011	0.0887	9.8189	0.1375	0.2029	0	19.5446	0.2552	0.1337	0.0818	16.8976	0.2186	0.1323	0.1363	16.1779	0.2136	0.1552	0.0273	3.9202	0.0583	0.2793	0	13.5741	0.1728	0.1547	0.1091	1	0.0167	0.4119	0
Bothrocophias_microphthalmus	all	topvars		8.7697	1.27229	0	0.0322581	3595.99	0.953774	0.143394	12	1.63771	0	0	104	0.5016	0.5226	176	0.8252	10103.1	0.384	0.3585	0.0742	0.9588	0	19.5941	0.3492	0.4686	0.0923	39.3236	0.5415	0.2453	0.2452	45.6589	0.6018	0.2011	0.2577	1.9023	0.1135	0.8864	0.0067	9.917	0.25	0.6385	0.0558	1	0.1161	0.9128	0.0173
Bothrocophias_microphthalmus	bioclim	bioclim	TRUE	8.956	1.27604	0	0.0645161	3602.23	1.88918	1	7	1.71933	0	0	104	0.3116	0.3274	152	0.8079	10104	0.4704	1.7391	0.1743	0.9371	0	19.6361	0.4067	0.5587	0.0904	46.556	0.6127	0.2595	0.2587	54.5078	0.6672	0.2039	0.2731	1.6907	0.196	0.9263	0.0019	7.67	0.297	0.7695	0.0346	1	0.1936	0.9446	0.0144
Bothrocophias_microphthalmus	topvars	topvars		8.7614	1.27271	0	0.0322581	3595.99	0.953774	0.143394	12	1.67282	0	0	104	0.4993	0.5187	174	0.8458	10104	0.3799	1.3341	0.108	0.9152	0	20.3323	0.3542	0.4476	0.0943	40.4861	0.5597	0.2321	0.2346	40.8694	0.5583	0.2412	0.1875	4.6674	0.1739	0.7777	0.0086	9.8433	0.2375	0.6327	0.0336	1	0.1155	0.9148	0.0086
Bothrocophias_myersi	all	bioclim		8.5679	1.52994	0	0	354.803	1.57029	0.119211	4	1.53621	0	0	11	0.6788	1.1698	138	0.8715	10008	0.3238	14.0207	0.3272	0.4368	0	32.9011	0.5399	0.2511	0.0818	35.3038	0.5571	0.2335	0.2182	39.6225	0.5973	0.2264	0.1	4.9454	0.1912	0.5732	0	6.6349	0.2253	0.5377	0.0182	1	0.0684	0.7335	0
Bothrocophias_myersi	bioclim	bioclim	TRUE	8.6625	1.5208	0	0	354.803	1.57029	0.091635	4	1.57716	0	0	11	0.575	1.0107	110	0.85	10011	0.3586	25.0072	0.4941	0.3593	0	36.4983	0.5917	0.2668	0.0545	43.1386	0.6323	0.2178	0.2091	38.3017	0.5947	0.2539	0.0545	4.7062	0.2097	0.6125	0	5.7987	0.2219	0.5918	0	1	0.0734	0.7625	0
Bothrocophias_myersi	topvars	topvars		8.5765	1.45809	0	0	359.106	2.55603e-08	0.418067	3	1.53486	0	0	11	0.6737	0.8882	74	0.7536	10010.5	0.3385	5.1533	0.1092	0.7312	0	12.9382	0.3566	0.5614	0.0545	33.347	0.5669	0.3115	0.2545	43.1694	0.5989	0.2564	0.2	1.2761	0.1131	0.7482	0.0091	3.0862	0.2446	0.5454	0.1363
Bothrops_alternatus	all	topvars	TRUE	8.6437	1.42316	0	0.0453515	55396.8	0	0.715627	201	1.38506	0	0.0618557	1684	0.4331	0.5344	500	0.8106	11681.5	0.2933	0.3466	0.0233	0.7762	0	12.3375	0.3374	0.4051	0.0996	27.2127	0.494	0.2727	0.2726	11.7881	0.3267	0.4131	0.0869	2.5378	0.1157	0.5956	0.0043	6.8063	0.2307	0.4859	0.0371	1	0.0533	0.6828	0.0016
Bothrops_alternatus	bioclim	bioclim		8.6985	1.36946	0	0.0453515	55478.3	0	0.157493	151	1.32909	0	0.0618557	1684	0.3731	0.4742	500	0.7999	11682.2	0.31	0.5012	0.0316	0.7848	0	11.7302	0.2989	0.4376	0.0995	28.3773	0.5139	0.2762	0.2766	16.9689	0.3838	0.3769	0.1514	2.2215	0.1207	0.6523	0.004	7.3212	0.2222	0.5131	0.049	1	0.0611	0.7176	0.0014
Bothrops_alternatus	topvars	topvars		8.637	1.42514	0	0.0453515	55396.8	0	0.383133	201	1.37944	0	0.0618557	1684	0.4349	0.5369	500	0.8123	11681.5	0.2912	0.5057	0.0281	0.7667	0	12.9682	0.3417	0.3976	0.0995	27.3334	0.4932	0.2708	0.2708	12.5166	0.3333	0.4038	0.089	2.6433	0.1098	0.5976	0.0045	7.0532	0.2289	0.4826	0.0366	1	0.0508	0.6965	0.0013
Bothrops_ammodytoides	all	bioclim	TRUE	8.5861	1.1978	0	0.0377358	5089.65	0	0.980447	25	1.22572	0	0.111111	155	1.0512	1.3926	500	0.7869	10154.1	0.3207	0.3442	0.0239	0.8846	0	14.583	0.3419	0.4507	0.0968	30.4903	0.4738	0.2899	0.2903	22.9248	0.4152	0.3619	0.1548	2.1718	0.1045	0.7101	0.0103	9.0383	0.2674	0.5303	0.0606	1	0.0609	0.7622	0.0136
Bothrops_ammodytoides	bioclim	bioclim		8.6363	1.20143	0	0.0377358	5089.65	0	0.954886	25	1.19821	0	0.111111	155	0.973	1.2945	500	0.7788	10152.5	0.3382	0.1685	0.0187	0.9214	0	10.6666	0.3053	0.5114	0.0942	31.6611	0.5107	0.2925	0.2935	29.3378	0.4861	0.3208	0.2103	1.811	0.0907	0.7383	0.0142	7.7687	0.2504	0.5571	0.0774	1	0.0585	0.7835	0.0174
Bothrops_ammodytoides	topvars	topvars		8.8694	1.12032	0	0.0377358	5165.91	0	1	7	1.16181	0	0.111111	154	0.5756	0.8084	122	0.6172	10154	0.4257	0.0636	0.043	0.9886	0	6.9337	0.2948	0.6584	0.0909	23.8681	0.4853	0.421	0.4195	8.0461	0.3068	0.6377	0.089	2.6088	0.1625	0.7885	0.0156	4.9791	0.2474	0.7004	0.0552	1	0.079	0.8905	0.0176
Bothrops_asper	all	topvars		9.0129	1.19486	0	0.0481696	57444.7	0	1	176	1.20554	0	0.0747664	1624	0.3562	0.4934	500	0.7481	11617.5	0.4325	0.317	0.0525	0.892	0	13.9396	0.4096	0.5621	0.0995	36.8731	0.5707	0.3233	0.3233	29.4479	0.5243	0.392	0.2417	1.4484	0.1483	0.8135	0.0059	5.1463	0.2797	0.7066	0.032	1	0.1205	0.8334	0.0054
Bothrops_asper	bioclim	bioclim		9.1173	1.18484	0	0.044316	57832.8	0	1	62	1.17688	0	0.0654206	1625	0.2507	0.3485	328	0.6981	11617.3	0.4845	0.21	0.0463	0.9306	0	13.8418	0.4522	0.6166	0.0996	38.5088	0.605	0.3658	0.3657	23.3245	0.5225	0.5105	0.1911	1.185	0.1639	0.8557	0.0041	3.5534	0.2913	0.7843	0.0205	1	0.1469	0.8633	0.0044
Bothrops_asper	topvars	topvars	TRUE	9.0105	1.19423	0	0.0481696	57444.7	0	1	176	1.20599	0	0.0654206	1624	0.3592	0.4972	500	0.7498	11611.6	0.4318	0.2052	0.0398	0.9063	0	13.9762	0.409	0.5632	0.0995	37.4102	0.5707	0.3201	0.3202	27.6536	0.5111	0.4108	0.2165	1.5162	0.1526	0.8115	0.0052	5.2665	0.2835	0.7052	0.0298	1	0.1215	0.835	0.0044
Bothrops_atrox	all	topo		9.2563	1.04216	0	0.0486486	46126.6	0	0.982861	36	1.03688	0	0.0533333	1240	0.0926	0.1369	256	0.5862	11236.1	0.5836	0.0626	0.0867	0.9918	0	7.5321	0.4856	0.8479	0.0998	42.7023	0.6011	0.4385	0.4386	46.5084	0.6125	0.4026	0.4642	0.1852	0.1368	0.9821	0.001	2.1924	0.3933	0.9319	0.0255	1	0.3415	0.9557	0.0112
Bothrops_atrox	bioclim	bioclim		9.2802	1.04213	0	0.0567568	46320.8	0	1	7	1.04446	0	0.0533333	1241	0.0639	0.0876	142	0.5188	11240.4	0.5993	0.093	0.1371	0.9918	0	6.8539	0.4965	0.8555	0.0994	38.7338	0.6306	0.506	0.5061	26.5115	0.5156	0.6712	0.2624	0.4651	0.2222	0.9755	0.0008	1.1472	0.3096	0.954	0.0069	1	0.2969	0.9578	0.0055
Bothrops_atrox	topvars	topvars	TRUE	9.241	1.04124	0	0.0567568	46128.8	0	1	20	1.04996	0	0.04	1240	0.1107	0.1253	450	0.5711	11238.8	0.5744	0.0283	0.0451	0.9884	0	6.9159	0.4553	0.828	0.0996	38.468	0.6208	0.4676	0.4676	55.0555	0.6496	0.335	0.5567	0.6468	0.2231	0.9503	0.0034	1.832	0.3308	0.9175	0.0177	1	0.2738	0.9385	0.0069
Bothrops_barnetti	all	bioclim		8.1957	1.88513	0	0	124.332	0	0.348748	3	1.88206	0	0	3	0.9299	1.316	90	0.8351	10002.3	0.3428	24.545	0.442	0.3845	0	24.545	0.442	0.3845	0	35.7736	0.5118	0.2768	0.2666	57.122	0.6105	0.1411	0.1666	3.1558	0.1987	0.6152	0	8.8173	0.2688	0.5482	0.0333	1	0.1438	0.704	0
Bothrops_barnetti	bioclim	bioclim	TRUE	8.6416	1.88607	0	0	124.332	0	0.348973	3	1.90024	0	0	3	0.5395	0.8161	88	0.8173	10003	0.4396	34.9945	0.5898	0.3876	0	34.9945	0.5898	0.3876	0	46.2374	0.6328	0.2835	0.2	64.9863	0.6707	0.138	0.1666	2.8728	0.2449	0.7461	0	5.5229	0.2948	0.7089	0	1	0.2102	0.8053	0
Bothrops_barnetti	topvars	topvars		9.1438	1.24351	0	0.333333	131.395	0.403823	1	1	1.863	0	0	3	0.071	0.1711	72	0.7567	10001.7	0.5887	59.6983	0.6579	0.3421	0	59.6983	0.6579	0.3421	0	65.2969	0.6582	0.2894	0.3	59.6983	0.6579	0.3421	0	1.7419	0.3137	0.9166	0
Bothrops_bilineatus	all	topvars	TRUE	8.8696	1.17745	0	0.049505	11998.7	0	0.601227	29	1.25744	0	0.1	334	0.4327	0.5264	500	0.8044	10334	0.4195	0.3758	0.0649	0.9169	0	15.4816	0.3727	0.555	0.0979	41.3994	0.5691	0.2708	0.2707	45.8248	0.5957	0.2377	0.2904	1.8637	0.1751	0.8354	0.0045	7.578	0.289	0.6887	0.0473	1	0.1478	0.8662	0.006
Bothrops_bilineatus	bioclim	bioclim		9.0076	1.14531	0	0.049505	12040.5	0	1	25	1.17289	0	0.1	334	0.3668	0.4992	398	0.8133	10334	0.4876	1.632	0.1737	0.9109	0	21.0087	0.4664	0.5515	0.0976	50.9913	0.6399	0.2629	0.2629	50.6773	0.6368	0.265	0.2449	2.4851	0.2171	0.8772	0.0015	5.7519	0.3036	0.7906	0.0159	1	0.1593	0.9291	0.0012
Bothrops_bilineatus	topvars	topvars		8.8775	1.15824	0	0.049505	12000.1	1.37217	0.759191	29	1.25479	0	0.1	334	0.4496	0.5316	500	0.8105	10334	0.4226	0.2744	0.0448	0.9455	0	17.4064	0.3877	0.5318	0.0982	41.7452	0.5699	0.27	0.2707	48.6326	0.6161	0.2186	0.306	1.5375	0.1631	0.8533	0.0051	7.6445	0.2901	0.6941	0.0353	1	0.1496	0.8739	0.006
Bothrops_brazili	all	topvars		8.2306	1.41869	0	0.047619	2882.49	0	0.934303	21	1.85467	0	0	82	1.038	1.2599	500	0.9141	10080.4	0.2221	1.9123	0.0628	0.6712	0	23.8951	0.3398	0.2451	0.0903	33.3505	0.4463	0.1624	0.1634	33.7557	0.4479	0.1641	0.1293	3.1918	0.0895	0.6106	0.0024	12.184	0.2058	0.3786	0.0537	1	0.0467	0.7196	0.0024
Bothrops_brazili	bioclim	bioclim	TRUE	8.4443	1.26591	0	0.047619	2930.57	1.80923	0.200688	20	1.92336	0	0	82	0.8783	1.0766	500	0.8974	10082	0.2748	1.4285	0.0677	0.7532	0	24.531	0.3675	0.2959	0.0878	37.5749	0.5062	0.1778	0.178	41.2256	0.5486	0.1624	0.1561	2.4072	0.0852	0.7148	0.0024	10.8926	0.2257	0.4642	0.05	1	0.0555	0.7819	0.0037
Bothrops_brazili	topvars	topvars		8.2265	1.41233	0	0.047619	2882.49	0	0.934303	21	1.80092	0	0	82	1.0984	1.3032	500	0.919	10082	0.2173	5.1629	0.1041	0.5768	0	27.6611	0.355	0.2029	0.0939	34.1292	0.4351	0.1542	0.1536	29.2944	0.3754	0.1899	0.0891	5.3479	0.1095	0.5607	0.0012	13.3186	0.1988	0.3734	0.0525	1	0.0428	0.7717	0
Bothrops_caribbaeus	all	topo		6.4908	1.73934	0	0	163.84	0.193177	0.333293	5	1.26073	0	0.2	6	0.1083	0.3924	70	0.7689	734	0.5617	24.6164	0.5542	0.6617	0	24.6164	0.5542	0.6617	0	58.6084	0.5659	0.264	0.3833	71.5552	0.7069	0.1548	0.3	0.6065	0.4259	0.9843	0	22.0459	0.4589	0.6988	0.1333	1	0.4361	0.7555	0.1333
Bothrops_caribbaeus	bioclim	bioclim		6.2839	1.37318	0	0.2	144.877	1.54599	1	2	1.44689	0	0.2	6	0.2784	0.5208	78	0.8066	713	0.4981	35.1641	0.5558	0.4199	0	35.1641	0.5558	0.4199	0	53.7661	0.6572	0.2516	0.2333	61.3383	0.6958	0.1991	0.15	2.8967	0.2941	0.8405	0
Bothrops_caribbaeus	topvars	topvars	TRUE	6.4896	1.32365	0	0.2	145.255	0.0697083	1	1	1.49545	0	0.2	6	0.0775	0.2765	62	0.7747	713	0.5776	45.4591	0.6175	0.3987	0	45.4591	0.6175	0.3987	0	58.9727	0.6733	0.2774	0.2667	58.1252	0.6625	0.2844	0.0667	1.3593	0.3276	0.9583	0	3.6415	0.3871	0.9129	0	1	0.3329	0.9693	0
Bothrops_chloromelas	all	bioclim	TRUE	8.7078	1.90939	0	0	341.182	1.66975	0.0311259	2	1.91527	0	0	9	0.4553	0.807	82	0.8477	10008.2	0.3757	22.4695	0.4251	0.4658	0	22.4695	0.4251	0.4658	0	47.3948	0.5933	0.2005	0.1555	46.6923	0.5861	0.2082	0.1	5.4684	0.2177	0.6916	0	9.0152	0.2661	0.6173	0.0111	1	0.0923	0.8554	0
Bothrops_chloromelas	bioclim	bioclim		8.8227	1.90542	0	0	341.324	1.81217	0.0219928	2	1.91237	0	0	9	0.3448	0.5521	62	0.8083	10009	0.4203	16.8256	0.3933	0.5708	0	16.8256	0.3933	0.5708	0	50.0778	0.6132	0.2114	0.2	48.6898	0.6013	0.2221	0.1222	4.9588	0.2393	0.752	0	8.1858	0.2863	0.686	0.0333	1	0.1129	0.8981	0
Bothrops_chloromelas	topvars	topvars		8.2074	1.89944	0	0	341.946	0	0.652957	4	1.91306	0	0	9	0.7498	1.0478	112	0.9068	10009	0.2391	25.7685	0.2553	0.3817	0	25.7685	0.2553	0.3817	0	45.9786	0.3692	0.1648	0.1555	53.7369	0.4869	0.1251	0.1444	4.1509	0.1401	0.7117	0	24.7592	0.2605	0.3795	0.0778	1	0.0647	0.825	0
Bothrops_cotiara	all	topvars	TRUE	8.2855	1.44476	0	0.0322581	3207.25	0	1	17	1.6897	0	0	112	1.0061	1.2362	456	0.8882	10108.7	0.2332	4.8066	0.1408	0.4758	0	21.245	0.3874	0.255	0.0964	30.3127	0.484	0.1921	0.1911	21.4632	0.3891	0.2538	0.0848	4.2602	0.13	0.4879	0	8.69	0.215	0.3931	0.0312	1	0.0427	0.6337	0
Bothrops_cotiara	bioclim	bioclim		8.5277	1.23707	0	0.16129	3240.26	0	1	14	1.63432	0	0	112	0.7723	1.0767	416	0.8702	10107.8	0.2999	4.155	0.1501	0.5653	0	22.3508	0.4661	0.302	0.0937	35.3882	0.5918	0.2133	0.2125	29.7236	0.5299	0.253	0.125	4.0115	0.1481	0.5618	0.0009	6.2338	0.2014	0.5004	0.0303	1	0.0557	0.7028	0
Bothrops_cotiara	topvars	topvars		8.317	1.43903	0	0.0322581	3207.25	0	1	17	1.65135	0	0	112	0.9595	1.2093	450	0.8881	10109.4	0.2413	5.2573	0.1504	0.4796	0	20.8072	0.3838	0.2684	0.0964	31.453	0.4958	0.1925	0.1929	24.0088	0.4164	0.2447	0.0929	4.4453	0.1359	0.4945	0	8.6716	0.218	0.4054	0.0232	1	0.0427	0.6521	0
Bothrops_diporus	all	topvars		8.8938	1.16728	0	0.0473684	23184.1	0	1	38	1.1931	0	0.0714286	743	0.3033	0.3367	500	0.7548	10738.6	0.4122	0.1164	0.0311	0.963	0	10.9811	0.3313	0.6193	0.0989	35.9959	0.512	0.3129	0.3129	42.2415	0.5562	0.2578	0.3521	1.9682	0.1485	0.8331	0.0066	7.7094	0.2895	0.6788	0.06	1	0.1068	0.8776	0.0055
Bothrops_diporus	bioclim	bioclim	TRUE	9.1156	1.10093	0	0.0473684	23609.9	0.173356	0.477217	9	1.19501	0	0.0238095	745	0.1304	0.204	158	0.7151	10743.1	0.5241	0.7998	0.2353	0.9677	0	17.7398	0.4423	0.6596	0.0985	45.1682	0.5854	0.3328	0.3326	46.8282	0.5939	0.318	0.3361	0.9561	0.2493	0.9625	0.0003	6.2824	0.3611	0.847	0.0204	1	0.2705	0.9624	0.0027
Bothrops_diporus	topvars	topvars		8.8427	1.17156	0	0.0473684	23184.1	0	1	38	1.2003	0	0.047619	743	0.3262	0.3606	500	0.7631	10741.3	0.3902	0.1798	0.0329	0.9573	0	10.5555	0.3044	0.6062	0.0989	34.7357	0.4954	0.304	0.304	38.4795	0.5229	0.2717	0.3244	2.6807	0.1624	0.7933	0.0085	8.4438	0.2783	0.645	0.0739	1	0.0965	0.8699	0.004
Bothrops_erythromelas	all	bioclim		8.6458	1.11282	0	0.0434783	2579.59	0.999062	0.253077	12	1.43824	0	0	92	0.5579	0.72	494	0.7459	10092	0.3422	0.297	0.0545	0.9351	0	7.4022	0.1968	0.6679	0.0913	28.1663	0.4128	0.3259	0.3272	38.2201	0.521	0.2472	0.3456	1.2241	0.0832	0.8817	0.0065	11.2647	0.2485	0.5664	0.1359	1	0.092	0.8786	0.038
Bothrops_erythromelas	bioclim	bioclim	TRUE	8.7084	1.11348	0	0.0434783	2579.59	0.999062	0.253077	12	1.44219	0	0	92	0.4935	0.627	484	0.7242	10092	0.3663	0.4107	0.0718	0.9348	0	8.3989	0.2323	0.6579	0.0902	29.13	0.4335	0.3463	0.3456	34.4578	0.4815	0.3092	0.3359	0.5536	0.0771	0.9256	0.0011	10.868	0.2645	0.6019	0.1326	1	0.1062	0.8918	0.0315
Bothrops_erythromelas	topvars	topvars		9.2095	1.00144	0	0	2634.38	0.777884	0.201986	1	1.10433	0	0	92	0.009	0.0688	62	0.5706	10090.7	0.625	1.3092	0.5714	0.9832	0	4.7128	0.593	0.9379	0.0272	30.5807	0.6296	0.6543	0.2565	34.1967	0.6391	0.6208	0.2402	0.0082	0.5489	1	0
Bothrops_fonsecai	all	bioclim	TRUE	8.2318	1.4359	0	0.0416667	2116.56	1.60632	0.167583	9	1.57399	0	0	81	0.857	0.9743	500	0.8668	10075.3	0.2298	2.699	0.1428	0.5255	0	16.109	0.3103	0.3369	0.0963	28.3842	0.4098	0.2309	0.2321	27.3608	0.4079	0.2581	0.142	1.9404	0.1246	0.541	0	12.0922	0.2746	0.3762	0.0803	1	0.0908	0.5718	0.0037
Bothrops_fonsecai	bioclim	bioclim		8.3557	1.4438	0	0.0416667	2116.56	0	0.828031	9	1.52102	0	0	81	0.7203	0.8254	500	0.8515	10077.3	0.2595	2.8836	0.1633	0.5431	0	16.3948	0.3473	0.3525	0.0938	29.8364	0.4534	0.2406	0.237	22.7038	0.399	0.298	0.1296	1.8773	0.1374	0.5632	0	9.9287	0.2836	0.4253	0.0568	1	0.0928	0.5929	0.0025
Bothrops_fonsecai	topvars	topvars		8.0447	1.48494	0	0.0416667	2115.68	0.722882	0.329749	20	1.58914	0	0.2	81	1.0594	1.1666	500	0.8851	10080.1	0.1863	1.9665	0.0704	0.5261	0	11.4476	0.2177	0.3412	0.0939	24.4817	0.3489	0.2077	0.2074	26.6356	0.3675	0.1974	0.1766	1.9665	0.0704	0.5261	0	12.9688	0.2358	0.3118	0.1086	1	0.047	0.5688	0.0049
Bothrops_itapetiningae	all	bioclim		8.3227	1.62464	0	0	1135.23	0	0.24875	11	1.68964	0	0	36	0.7985	1.3079	290	0.9216	10036	0.2477	6.9361	0.199	0.4091	0	24.4962	0.4809	0.2471	0.0778	39.752	0.6105	0.1615	0.1639	37.5648	0.5735	0.1832	0.0972	4.5734	0.1435	0.4494	0	6.1662	0.1793	0.4153	0.0139	1	0.0305	0.666	0
Bothrops_itapetiningae	bioclim	bioclim		8.3322	1.6237	0	0	1135.23	0	0.54396	11	1.55436	0	0	36	0.8099	1.3282	268	0.9162	10035.4	0.2498	7.3503	0.2034	0.4143	0	23.4536	0.4641	0.2482	0.0833	37.5708	0.5897	0.1692	0.1667	42.4774	0.6108	0.1567	0.1361	5.1442	0.144	0.4562	0	6.8941	0.1967	0.4193	0.0222	1	0.0342	0.6894	0
Bothrops_itapetiningae	topvars	topvars	TRUE	8.161	1.73159	0	0	1137.27	1.04619	0.165097	13	1.74421	0	0	36	1.0229	1.1592	444	0.8926	10036	0.2097	5.7898	0.1626	0.4046	0	13.9204	0.2986	0.2899	0.075	25.6257	0.4511	0.196	0.1972	20.1689	0.3832	0.2352	0.0972	3.5889	0.1144	0.4447	0	8.0865	0.2092	0.3531	0.0445	1	0.0436	0.5595	0
Bothrops_jararaca	all	topvars		9.1113	1.13325	0	0.0427136	42322.9	0	0.872473	65	1.08702	0.215686	0.075	1423	0.2109	0.2886	500	0.7373	11415.5	0.4864	0.1693	0.1215	0.9883	0	17.0091	0.3988	0.6141	0.0995	41.038	0.564	0.3216	0.3216	38.5255	0.547	0.3471	0.2881	0.8055	0.1862	0.9592	0.0018	7.0767	0.3093	0.7935	0.0279	1	0.1983	0.9515	0.0039
Bothrops_jararaca	bioclim	bioclim	TRUE	9.1082	1.12828	0	0.0326633	42426.3	0	1	27	1.10543	0.0917031	0.0375	1423	0.2095	0.2221	500	0.6998	11417.9	0.4848	0.0522	0.069	0.9944	0	10.9796	0.3673	0.6931	0.0992	38.8867	0.5651	0.3465	0.3463	38.4683	0.5621	0.351	0.3382	1.3479	0.1751	0.9275	0.0061	5.9704	0.295	0.7908	0.057	1	0.1628	0.9419	0.0061
Bothrops_jararaca	topvars	topvars		9.1075	1.13466	0	0.0427136	42322.9	0	0.872473	65	1.10503	0.111597	0.05	1423	0.2196	0.2975	500	0.7362	11415.4	0.4843	0.0717	0.1044	0.9945	0	16.4776	0.3957	0.6215	0.0996	40.7356	0.5588	0.3237	0.3238	38.4163	0.5439	0.3481	0.2917	0.7362	0.1697	0.9645	0.0022	7.1902	0.3071	0.7904	0.0317	1	0.1961	0.9528	0.0052
Bothrops_jararacussu	all	topvars	TRUE	8.443	1.35765	0	0.047619	13784.7	0	0.366129	120	1.38587	0	0.037037	489	0.7727	1.066	500	0.8951	10484.7	0.2606	0.7255	0.0373	0.7995	0	20.7152	0.3245	0.31	0.0982	35.0807	0.4749	0.1827	0.1824	38.3074	0.5094	0.1619	0.1933	2.775	0.103	0.655	0.0053	11.1281	0.2228	0.4432	0.0474	1	0.0528	0.748	0.0014
Bothrops_jararacussu	bioclim	bioclim		8.5217	1.2573	0	0.047619	13797.1	0	1	77	1.35252	0	0.037037	489	0.7209	0.947	500	0.875	10485.9	0.2819	0.3678	0.0239	0.8795	0	18.482	0.3038	0.3615	0.0969	32.8642	0.4542	0.2127	0.2127	38.8715	0.5234	0.1729	0.2323	3.0295	0.116	0.6786	0.0084	10.7974	0.2287	0.4793	0.0532	1	0.0511	0.7805	0.0045
Bothrops_jararacussu	topvars	topvars		8.4638	1.35916	0	0.047619	13784.7	0	0.578285	120	1.35514	0	0.0740741	489	0.7619	1.0489	500	0.8917	10487.4	0.2663	0.5805	0.0283	0.8639	0	20.4918	0.3322	0.3159	0.0974	34.5887	0.4758	0.1904	0.1904	38.5348	0.5171	0.1652	0.2053	4.1861	0.1307	0.6039	0.0084	10.6804	0.2272	0.4523	0.0425	1	0.052	0.7505	0.0022
Bothrops_jonathani	all	bioclim		8.9198	1.47737	0	0	322.927	0	0.392969	4	1.52908	0	0	6	0.3044	0.5256	122	0.8337	10005.3	0.4675	36.2491	0.602	0.3686	0	36.2491	0.602	0.3686	0	52.6022	0.6983	0.2353	0.2	47.9503	0.6651	0.2762	0.05	4.4799	0.2612	0.78	0
Bothrops_jonathani	bioclim	bioclim	TRUE	8.9665	1.4634	0	0	322.927	0	0.392969	4	1.58181	0	0	6	0.2404	0.4202	104	0.8048	10006	0.5039	29.8085	0.5542	0.4883	0	29.8085	0.5542	0.4883	0	57.5544	0.6811	0.2318	0.2167	57.8415	0.6776	0.2319	0.1167	2.7568	0.2747	0.8328	0
Bothrops_jonathani	topvars	topvars		8.6118	1.21092	0	0.4	344.655	0	1	6	1.21043	0	0.6	6	0.5884	1.2463	92	0.9017	10006	0.3479	30.8869	0.4591	0.3307	0	30.8869	0.4591	0.3307	0	46.4661	0.5858	0.1768	0.2	62.6538	0.7462	0.1186	0.1	6.2241	0.203	0.644	0	9.3772	0.2484	0.5763	0.0167	1	0.1016	0.8516	0
Bothrops_lanceolatus	all	topo	TRUE	7.1641	1.05847	0	0.125	374.963	0	1	0	1.10853	0	0.375	17	0.0463	0.1791	64	0.7275	1354	0.6004	14.6258	0.5595	0.777	0	29.3216	0.6098	0.6199	0.047	58.8595	0.6467	0.3309	0.3294	60.2632	0.6527	0.3309	0.1823	0.6369	0.3301	0.9716	0	1.4674	0.3848	0.955	0.0059	1	0.3908	0.9667	0.0059
Bothrops_lanceolatus	bioclim	bioclim		6.854	1.04904	0	0.25	375.975	0	1	4	1.04819	0	0.5	17	0.305	0.4914	118	0.751	1285	0.4579	6.5142	0.2663	0.8084	0	10.1167	0.3044	0.7308	0.0353	39.1385	0.5587	0.3152	0.3118	52.2319	0.6496	0.2313	0.2764	3.4186	0.236	0.8629	0	7.8389	0.2898	0.7492	0.0882	1	0.2019	0.9534	0.0059
Bothrops_lanceolatus	topvars	topvars		6.8232	1.06411	0	0.25	379.668	0	1	6	1.05461	0	0.375	17	0.3362	0.599	96	0.7808	1285	0.4459	6.4502	0.2532	0.799	0	12.4426	0.3007	0.6845	0.047	41.545	0.5823	0.2817	0.2765	53.1738	0.6743	0.2059	0.2588	2.83	0.2182	0.8647	0	8.0765	0.2867	0.7302	0.0588	1	0.196	0.9454	0.0118
Bothrops_leucurus	all	topvars		8.3146	1.44095	0	0.0566038	6246.95	0	1	20	1.42806	0	0.0769231	237	1.191	1.2893	492	0.8698	10232.4	0.2389	2.1911	0.0875	0.4944	0	13.097	0.3476	0.303	0.0966	25.7057	0.5258	0.2155	0.2148	14.497	0.3665	0.2938	0.0932	2.2518	0.0903	0.4908	0.0004	5.557	0.1916	0.3992	0.0316	1	0.0371	0.5681	0
Bothrops_leucurus	bioclim	bioclim	TRUE	8.3902	1.42198	0	0.0566038	6303.28	0	1	8	1.50248	0	0.0769231	237	1.0748	1.227	248	0.8602	10230.3	0.2592	1.2629	0.044	0.5715	0	14.5226	0.4139	0.3024	0.0957	29.7342	0.6227	0.2132	0.2144	20.0958	0.5032	0.264	0.1148	2.7794	0.1067	0.4741	0.0046	4.2199	0.1637	0.4306	0.0253	1	0.0328	0.5905	0.0013
Bothrops_leucurus	topvars	topvars		8.2806	1.44411	0	0.0566038	6246.95	0	1	20	1.46488	0	0.0769231	237	1.2266	1.3292	470	0.875	10233.8	0.2307	1.9448	0.0804	0.4909	0	12.915	0.3305	0.2961	0.0932	25.741	0.521	0.2063	0.2076	15.298	0.3635	0.2803	0.0987	1.9448	0.0804	0.4909	0	5.8585	0.1939	0.3862	0.0329	1	0.0369	0.5537	0
Bothrops_lutzi	all	topvars		8.7874	1.38368	0	0	379.678	1.38241	0.183302	4	1.4441	0	0.2	7	0.3238	0.6616	80	0.8191	10007	0.4217	30.1909	0.4209	0.4242	0	30.1909	0.4209	0.4242	0	41.4136	0.4828	0.2865	0.3286	43.4236	0.531	0.2939	0.0857	5.6002	0.2395	0.7833	0	10.0039	0.3028	0.6897	0.0286	1	0.1997	0.9483	0
Bothrops_lutzi	bioclim	bioclim	TRUE	8.6387	1.31084	0	0.2	377.213	0.0526206	1	2	1.4581	0	0	7	0.4405	0.618	90	0.795	10007	0.3671	25.3151	0.4228	0.3779	0	25.3151	0.4228	0.3779	0	36.9913	0.5164	0.2571	0.2429	34.0439	0.4962	0.2846	0.0572	7.2419	0.2129	0.6498	0	9.2144	0.2273	0.6085	0	1	0.1164	0.9037	0
Bothrops_lutzi	topvars	topvars		8.2939	1.38217	0	0	379.678	1.38241	0.183302	4	1.39399	0	0	7	0.7327	1.2206	70	0.8669	10007	0.2826	20.1187	0.2676	0.4025	0	20.1187	0.2676	0.4025	0	34.1175	0.3791	0.2135	0.1857	48.6157	0.5829	0.1354	0.1572	7.8611	0.1665	0.6141	0	14.7712	0.221	0.4748	0.0714	1	0.0978	0.8757	0
Bothrops_marajoensis	all	bioclim		8.8837	1.40623	0	0	1047.78	0	0.7286	6	1.31098	0	0	30	0.2914	0.4085	438	0.8011	10028.8	0.442	7.0685	0.2507	0.7553	0	29.9108	0.4899	0.387	0.1	42.2961	0.5932	0.268	0.2733	36.8421	0.5453	0.3185	0.14	4.351	0.2171	0.8082	0	7.3229	0.2658	0.7263	0.03	1	0.1505	0.9283	0
Bothrops_marajoensis	bioclim	bioclim		8.9911	1.39733	0	0	1047.78	0	0.819074	6	1.29804	0	0	30	0.1915	0.2577	358	0.7438	10029.3	0.4952	5.1145	0.2909	0.8467	0	17.7665	0.4182	0.6215	0.0967	44.4187	0.5941	0.3039	0.31	53.1406	0.6423	0.2432	0.2967	2.6684	0.2553	0.8991	0	6.6071	0.3193	0.8052	0.0367	1	0.2256	0.9537	0.0067
Bothrops_marajoensis	topvars	topvars	TRUE	9.1135	1.3677	0	0	1049	0	0.160374	6	1.38678	0	0	30	0.0924	0.3017	100	0.7767	10030	0.5653	13.0107	0.4589	0.7582	0	32.026	0.5761	0.5235	0.0867	53.7554	0.6503	0.3076	0.31	56.6253	0.6597	0.2934	0.23	1.4715	0.3117	0.9542	0	3.674	0.3735	0.9063	0	1	0.3186	0.9692	0
Bothrops_mattogrossensis	all	topvars		8.2553	1.40145	0	0.0410959	7801.36	0	0.759059	22	1.47624	0	0.0714286	217	1.0734	1.3219	446	0.8835	10215.3	0.2201	1.8452	0.0541	0.6522	0	13.662	0.2402	0.3257	0.0945	26.2237	0.4086	0.2014	0.2019	24.9275	0.3901	0.2154	0.1659	3.8389	0.0905	0.5426	0.006	10.2617	0.1915	0.3773	0.0613	1	0.038	0.709	0.0009
Bothrops_mattogrossensis	bioclim	bioclim	TRUE	8.2496	1.36777	0	0.0410959	7890.96	0.138432	0.268902	7	1.60956	0	0	217	1.0252	1.0428	140	0.8406	10217	0.2185	2.4376	0.0648	0.6033	0	9.0856	0.1639	0.3844	0.0954	21.0678	0.3648	0.2252	0.2253	17.8516	0.3058	0.2568	0.1774	2.8516	0.0715	0.5806	0.0014	9.4431	0.169	0.3753	0.1097	1	0.0379	0.7055	0
Bothrops_mattogrossensis	topvars	topvars		8.3048	1.40925	0	0.0410959	7801.36	0	0.759059	22	1.46954	0	0.0714286	217	1.0433	1.2792	458	0.8801	10217	0.2324	2.7851	0.076	0.5903	0	14.3411	0.2671	0.3196	0.0927	26.9893	0.4392	0.2031	0.2028	21.3809	0.3611	0.2549	0.1309	4.0169	0.1016	0.5359	0.0037	9.2958	0.1902	0.3966	0.0516	1	0.0392	0.706	0
Bothrops_monsignifer	all	topo	TRUE	8.1948	1.5785	0	0.5	190.095	0	1	2	1.58522	0	0.5	2	0.8569	1.1529	154	0.863	10002	0.2843	60.7063	0.7312	0.1564	0	60.7063	0.7312	0.1564	0	60.7063	0.7312	0.1564	0	60.7063	0.7312	0.1564	0	1.4334	0.1656	0.4805	0	2.8301	0.2499	0.4607	0	1	0.112	0.4965	0
Bothrops_monsignifer	bioclim	bioclim		6.375	1.41393	0	1	194.458	1.85614	1	1	1.69636	0	1	2	2.5427	3.1804	164	0.9853	10002	0.0893	62.0525	0.8143	0.0212	0	62.0525	0.8143	0.0212	0	62.0525	0.8143	0.0212	0	62.0525	0.8143	0.0212	0	3.8752	0.0591	0.2032	0	9.6759	0.153	0.1556	0	1	0.0172	0.3566	0
Bothrops_monsignifer	topvars	topvars		8.8084	1.41885	0	0.666667	208.906	0	1	4	1.42129	0	0.666667	2	0.4392	0.4943	88	0.7086	10002	0.495	59.8867	0.6795	0.3113	0	59.8867	0.6795	0.3113	0	59.8938	0.6795	0.3113	0.35	59.8867	0.6795	0.3113	0	1.4559	0.4429	0.8319	0	4.7631	0.4932	0.7857	0	1	0.4294	0.8711	0
Bothrops_moojeni	all	topo		9.2196	1.03605	0.032	0.0479452	16613.7	0	0.996865	8	1.07309	0	0.0344828	529	0.0547	0.0727	88	0.5297	10528.4	0.6034	0.078	0.0963	0.9858	0	8.6348	0.5557	0.8389	0.0979	43.0004	0.6402	0.4908	0.4907	15.4611	0.5627	0.7701	0.1505	0.1085	0.1168	0.9832	0.0004	0.6916	0.2849	0.9587	0.014	1	0.3272	0.9505	0.0189
Bothrops_moojeni	bioclim	bioclim	TRUE	9.1418	1.03307	0.042	0.0748299	16788.7	0	1	8	1.1017	0	0	532	0.1305	0.1362	144	0.5311	10529.9	0.5514	0.1255	0.1495	0.9905	0	7.4032	0.3781	0.8173	0.099	30.6981	0.5615	0.4973	0.4968	9.5483	0.4032	0.7799	0.1214	0.1954	0.1655	0.9871	0.0004	3.9227	0.3294	0.8868	0.0504	1	0.2643	0.9594	0.0122
Bothrops_moojeni	topvars	topvars		9.1309	1.04468	0.044	0.0753425	16582.5	0	1	22	1.11243	0	0.0344828	529	0.1832	0.2816	366	0.6225	10526.1	0.5453	0.2355	0.1278	0.9762	0	10.9842	0.4352	0.7391	0.0974	37.476	0.5995	0.4262	0.427	24.4794	0.5265	0.5712	0.2354	0.6226	0.176	0.9578	0.0011	3.299	0.3147	0.8775	0.0198	1	0.2202	0.9417	0.0063
Bothrops_muriciensis	all	topo		9.1892	1.67499	0	1	59.6693	0	1	1	1.66389	0	1	1	0.0209	0.2193	80	1	10000	0.6168	100	0.7051	0.0001	0	100	0.7051	0.0001	0	100	0.7051	0.0001	0	100	0.7051	0.0001	0	0.0056	0.4216	1	0	1.2221	0.4429	0.9791	0	1	0.4408	0.9828	0
Bothrops_muriciensis	bioclim	bioclim		9.1504	1.45764	0	1	64.1228	0	1	1	1.49382	0	1	1	0.06	0.3988	80	0.9947	10000	0.5898	98.4238	0.7535	0.0107	0	98.4238	0.7535	0.0107	0	98.4238	0.7535	0.0107	0	98.4238	0.7535	0.0107	0	0.0154	0.3121	0.9997	0	3.7591	0.3945	0.9246	0	1	0.3769	0.9731	0
Bothrops_muriciensis	topvars	topvars	TRUE	9.0959	1.75732	0	1	64.1222	0	1	1	1.7851	0	1	1	0.1144	0.8122	120	0.9726	10000	0.5546	92.2099	0.8647	0.0274	0	92.2099	0.8647	0.0274	0	92.2099	0.8647	0.0274	0	92.2099	0.8647	0.0274	0	1.1823	0.3	0.9686	0	4.6218	0.3484	0.8918	0	1	0.3	0.9686	0
Bothrops_neuwiedi	all	topo		8.9843	1.16974	0	0.047619	6799.8	0	1	7	1.38907	0	0	230	0.2494	0.3098	106	0.7288	10227	0.479	0.6537	0.0773	0.9475	0	14.8078	0.4197	0.5932	0.0987	38.3023	0.6097	0.3447	0.3448	30.118	0.5469	0.4253	0.2252	2.9134	0.2029	0.8404	0.0052	4.665	0.2614	0.7802	0.0169	1	0.1374	0.9064	0.0061
Bothrops_neuwiedi	bioclim	bioclim		8.8727	1.09247	0	0.0793651	6766.58	0	1	26	1.42263	0	0	230	0.297	0.5011	456	0.8203	10228.2	0.4243	1.6738	0.1338	0.8719	0	23.1528	0.4523	0.4306	0.0996	42.9616	0.6257	0.2496	0.2491	39.6264	0.6005	0.2776	0.1952	2.9408	0.171	0.8117	0.003	6.5317	0.249	0.6996	0.0256	1	0.1092	0.896	0.0017
Bothrops_neuwiedi	topvars	topvars	TRUE	8.6794	1.13077	0	0.0952381	6640.77	0	1	18	1.60499	0	0	230	0.5012	0.7163	390	0.8515	10229.1	0.3449	1.57	0.0887	0.8151	0	22.2699	0.4156	0.3578	0.0991	37.5181	0.5731	0.2274	0.2278	32.6016	0.5227	0.2666	0.1513	2.8799	0.1246	0.7355	0.0048	7.887	0.2206	0.5762	0.0374	1	0.0761	0.8314	0.0035
Bothrops_oligobalius	all	bioclim		8.6592	1.32215	0	0	1392.23	0	0.291737	7	1.24675	0	0.0714286	30	0.518	0.5446	150	0.7854	10030	0.3522	4.5317	0.1623	0.7348	0	12.5042	0.2909	0.5443	0.0933	30.8887	0.4626	0.3109	0.3167	38.0129	0.5064	0.2672	0.2334	3.503	0.147	0.7574	0	9.8514	0.2574	0.5813	0.09	1	0.0836	0.8562	0.0033
Bothrops_oligobalius	bioclim	bioclim		8.6183	1.32447	0	0	1392.23	0	0.293958	7	1.26058	0	0	30	0.5092	0.5339	140	0.8002	10030	0.338	5.4317	0.168	0.6934	0	14.9366	0.308	0.4934	0.09	30.5806	0.4531	0.298	0.3067	39.4773	0.5232	0.2535	0.23	3.3446	0.144	0.7349	0	10.2424	0.2605	0.5574	0.0933	1	0.0769	0.8363	0.0033
Bothrops_oligobalius	topvars	topvars	TRUE	8.7266	1.42603	0	0	1402.43	0	0.235751	8	1.53986	0	0	30	0.4289	0.4481	130	0.7829	10030	0.3779	5.2429	0.1914	0.7519	0	13.1197	0.303	0.5609	0.0833	34.7968	0.5052	0.2906	0.2933	42.9293	0.5685	0.241	0.26	4.029	0.1779	0.7597	0.0033	9.1535	0.2565	0.6235	0.0933	1	0.0969	0.8874	0.0033
Bothrops_oligolepis	all	bioclim		9.0744	1.36648	0	0.333333	145.37	0.00473687	1	0	1.4586	0	0.333333	3	0.1392	0.3186	90	0.7045	10003	0.5725	60.761	0.6864	0.316	0	60.761	0.6864	0.316	0	61.8243	0.6875	0.3062	0.1333	60.761	0.6864	0.316	0	1.0235	0.3028	0.9285	0	1.8717	0.3675	0.9111	0
Bothrops_oligolepis	bioclim	bioclim	TRUE	8.803	1.35154	0	0.333333	145.37	0	1	0	1.46949	0	0.333333	3	0.4065	0.6754	126	0.752	10003	0.4864	62.0637	0.7204	0.2629	0	62.0637	0.7204	0.2629	0	62.1635	0.7205	0.2619	0.1667	62.0637	0.7204	0.2629	0	1.8597	0.2605	0.8059	0	3.4561	0.3228	0.7779	0
Bothrops_oligolepis	topvars	topvars		8.8009	1.41931	0	0.333333	147.076	1.71081	1	1	1.43356	0	0.333333	3	0.4344	0.6878	82	0.7936	10003	0.5231	64.008	0.7127	0.2167	0	64.008	0.7127	0.2167	0	64.017	0.7127	0.2167	0.2666	64.008	0.7127	0.2167	0	1.1586	0.2794	0.8536	0	2.8807	0.3341	0.8354	0
Bothrops_osbornei	all	bioclim	TRUE	6.0401	1.98427	0	0	365.599	0	0.278964	10	1.98817	0	0	13	2.9966	3.4026	500	0.9917	10012.4	0.0259	21.5009	0.3246	0.028	0	31.3416	0.5004	0.0178	0.0615	21.5034	0.3246	0.028	0.0154	21.5009	0.3246	0.028	0	1.8998	0.0185	0.1237	0	11.1694	0.1368	0.0467	0.0154	1	0.011	0.1565	0
Bothrops_osbornei	bioclim	bioclim		5.9479	1.98395	0	0	365.599	0	0.557928	10	1.98659	0	0	13	3.0071	3.4785	500	0.9922	10012.4	0.0233	18.0064	0.2753	0.0321	0	28.6457	0.4677	0.017	0.0615	18.218	0.2777	0.0303	0.0154	21.379	0.3376	0.0243	0.0077	1.5694	0.0165	0.1089	0	10.5008	0.1338	0.0417	0.0154	1	0.0113	0.129	0
Bothrops_osbornei	topvars	topvars		6.0614	1.98382	0	0	365.599	0	0.557928	10	1.98563	0	0	13	2.9414	3.3615	500	0.9918	10013	0.025	19.2115	0.2925	0.0303	0	32.0561	0.5251	0.0176	0.0538	19.2175	0.2926	0.0303	0.0154	19.2115	0.2925	0.0303	0	1.7986	0.0177	0.1158	0	10.6561	0.1337	0.0447	0.0077	1	0.0107	0.1448	0
Bothrops_pauloensis	all	topvars		8.1725	1.58595	0	0.0425532	9340.23	0	0.968651	44	1.74507	0	0	260	0.7805	1.0322	490	0.92	10260	0.2019	3.108	0.0628	0.5334	0	25.9741	0.442	0.1777	0.0989	31.5559	0.5125	0.1472	0.1462	26.7381	0.4537	0.1735	0.0919	5.1885	0.1033	0.4335	0.0046	8.6547	0.1697	0.347	0.0196	1	0.0263	0.6846	0
Bothrops_pauloensis	bioclim	bioclim	TRUE	8.3221	1.61357	0	0.0319149	9385.58	1.79392	1	29	1.7697	0	0	260	0.7401	0.9791	414	0.9188	10259.2	0.235	3.4741	0.0766	0.5787	0	27.8705	0.4685	0.1935	0.0981	34.7718	0.556	0.1543	0.1542	29.9588	0.491	0.1832	0.0969	6.1284	0.1289	0.4701	0.005	8.7	0.181	0.4026	0.0135	1	0.0334	0.7429	0
Bothrops_pauloensis	topvars	topvars		8.1517	1.58149	0	0.0425532	9340.23	0	0.968651	44	1.75101	0	0	260	0.7982	1.0437	494	0.9223	10260	0.1965	3.7721	0.0686	0.5108	0	25.4338	0.4463	0.1734	0.1	30.8885	0.5182	0.1443	0.1431	23.533	0.4203	0.1864	0.0796	6.1155	0.1098	0.4042	0.0046	8.79	0.1588	0.3392	0.0181	1	0.0268	0.6887	0.0004
Bothrops_pictus	all	bioclim	TRUE	8.0709	1.65143	0	0	557.876	1.52279	0.112252	5	1.65556	0	0	14	1.4766	2.104	164	0.8996	10014	0.1896	9.6443	0.1467	0.3701	0	16.0739	0.2586	0.2561	0.0643	20.4847	0.3312	0.2091	0.2143	25.895	0.411	0.1863	0.1143	7.2983	0.1107	0.4106	0	11.0859	0.1515	0.3259	0.0786	1	0.0465	0.6701	0
Bothrops_pictus	bioclim	bioclim		7.9966	1.64454	0	0	556.353	0	0.240434	5	1.65168	0	0	14	1.5877	2.3173	186	0.9146	10014	0.1764	12.4319	0.1834	0.3383	0	17.5622	0.2648	0.2473	0.0571	22.992	0.3451	0.1888	0.1857	33.7015	0.4853	0.1579	0.1071	6.6633	0.1025	0.4051	0	11.6681	0.1652	0.3031	0.0714	1	0.0407	0.6487	0
Bothrops_pictus	topvars	topvars		8.1066	1.61965	0	0	575.581	0.713432	0.0664299	7	1.6086	0	0	14	1.3243	1.9391	96	0.9004	10014	0.2043	9.8188	0.1719	0.372	0	19.5024	0.3048	0.2563	0.0643	25.0409	0.385	0.1863	0.1857	31.1425	0.4591	0.1832	0.0929	5.7452	0.1217	0.4473	0	10.3036	0.1819	0.3509	0.0429	1	0.045	0.6523	0
Bothrops_pubescens	all	topo		8.8657	1.09794	0	0.0606061	13788.7	1.80758	1	31	1.09917	0	0.115385	415	0.4494	0.6161	316	0.7776	10410.3	0.4134	0.3462	0.053	0.9216	0	10.9872	0.3256	0.6006	0.0976	36.7898	0.5608	0.2959	0.2962	39.2396	0.5778	0.2796	0.2925	1.7206	0.1369	0.8318	0.0074	6.7202	0.2723	0.6809	0.0571	1	0.1035	0.8646	0.0074
Bothrops_pubescens	bioclim	bioclim	TRUE	8.6725	1.20813	0	0.0757576	13601.1	0	1	37	1.30907	0	0.0384615	415	0.5373	0.7593	272	0.8116	10411.9	0.3408	0.6361	0.0495	0.7669	0	14.6764	0.432	0.4187	0.0971	35.9913	0.5915	0.2588	0.2593	27.7195	0.5471	0.3159	0.1735	2.0387	0.1085	0.677	0.0046	5.2637	0.1977	0.561	0.0289	1	0.0702	0.7274	0.0036
Bothrops_pubescens	topvars	topvars		8.3325	1.29239	0	0.0833333	13409.9	0	1	74	1.39215	0	0.115385	415	0.874	1.0567	500	0.8631	10409.2	0.2417	0.2544	0.0145	0.7428	0	16.0418	0.3674	0.3109	0.0988	28.3644	0.4832	0.2219	0.2217	15.6775	0.3597	0.3154	0.0865	2.7151	0.0945	0.532	0.0164	7.8001	0.238	0.4002	0.0395	1	0.0412	0.6253	0.0125
Bothrops_pulcher	all	bioclim	TRUE	8.6583	1.45461	0	0	485.512	1.85038	0.0450834	4	1.55267	0	0	17	0.5958	0.7693	98	0.8483	10017	0.3542	14.7681	0.2875	0.5124	0	25.4883	0.4069	0.3615	0.047	34.5418	0.4883	0.2616	0.2647	40.2026	0.5481	0.2474	0.1353	7.4974	0.2049	0.6489	0	9.9189	0.2357	0.5931	0.0176	1	0.0932	0.9001	0
Bothrops_pulcher	bioclim	bioclim		8.742	1.46474	0	0	485.512	1.85038	0.0373791	4	1.51042	0	0	17	0.4993	0.6676	90	0.8205	10016	0.3803	11.2556	0.2737	0.596	0	21.238	0.3872	0.4237	0.0529	33.3173	0.4977	0.2941	0.3059	39.3336	0.5612	0.2619	0.1765	6.5096	0.2115	0.6854	0	8.6845	0.2424	0.6336	0.0294	1	0.0984	0.8987	0
Bothrops_pulcher	topvars	topvars		7.5749	1.45916	0	0.5	566.367	0	1	15	1.58296	0	1	17	1.5643	2.9836	406	0.9773	10017	0.1184	27.2081	0.3448	0.1205	0	39.4229	0.4951	0.069	0.0529	38.0481	0.4738	0.0726	0.0764	38.4714	0.4816	0.0723	0.0294	5.172	0.0782	0.3355	0	14.3648	0.1839	0.2043	0.0059	1	0.0206	0.5258	0
Bothrops_punctatus	all	topvars	TRUE	8.8887	1.33632	0	0	1028.35	0	0.367932	5	1.28599	0	0	29	0.3783	0.7476	128	0.807	10027.6	0.4436	17.2502	0.421	0.5229	0	25.2244	0.5064	0.4213	0.0552	42.9755	0.6778	0.2754	0.2621	31.9262	0.5812	0.3618	0.0897	5.105	0.2517	0.7169	0	4.7662	0.2417	0.7259	0	1	0.1109	0.8653	0
Bothrops_punctatus	bioclim	bioclim		9.1405	1.3103	0	0	1030.35	0	0.754319	2	1.38451	0	0.0833333	29	0.076	0.3393	78	0.7747	10027	0.5826	22.0185	0.5354	0.6687	0	33.161	0.575	0.5412	0.0587	54.8882	0.6303	0.314	0.3138	52.9385	0.6319	0.3405	0.131	0.7737	0.3674	0.9696	0	2.8638	0.4254	0.9309	0	1	0.3701	0.9691	0
Bothrops_punctatus	topvars	topvars		8.9105	1.32691	0	0	1028.35	0.00205065	0.226593	5	1.2698	0	0	29	0.3465	0.7035	120	0.8073	10029	0.4531	14.6786	0.4034	0.5615	0	23.0112	0.4819	0.4604	0.0552	44.2052	0.6804	0.2725	0.2621	37.8946	0.6335	0.3218	0.1276	5.3217	0.2562	0.7218	0	4.606	0.2386	0.7406	0	1	0.1172	0.8763	0
Bothrops_sanctaecrucis	all	topvars	TRUE	8.7828	1.50645	0	0	280.971	0	0.500002	4	1.62085	0	0.2	5	0.4125	0.7435	84	0.8582	10002.8	0.4038	54.9365	0.7213	0.2232	0	54.9365	0.7213	0.2232	0	60.0541	0.7294	0.1922	0.18	54.9365	0.7213	0.2232	0	3.9231	0.2305	0.6369	0	3.2028	0.2004	0.6566	0	1	0.0968	0.7501	0
Bothrops_sanctaecrucis	bioclim	bioclim		7.4423	1.6287	0	0.4	250.697	1.12631	1	4	1.64327	0	0.4	5	1.752	1.9654	100	0.9567	10002.4	0.1085	22.57	0.2993	0.1247	0	22.57	0.2993	0.1247	0	22.574	0.2994	0.1247	0.1	22.57	0.2993	0.1247	0	5.5429	0.0731	0.3102	0	13.5958	0.1631	0.1915	0.04	1	0.0175	0.5301	0
Bothrops_sanctaecrucis	topvars	topvars		8.7942	1.50654	0	0	280.971	1.48767e-05	0.333333	4	1.66945	0	0.4	5	0.4019	0.8206	92	0.8715	10005	0.409	61.1349	0.7476	0.1941	0	61.1349	0.7476	0.1941	0	64.0784	0.7526	0.1751	0.16	61.1349	0.7476	0.1941	0	4.2804	0.2333	0.6495	0	3.6614	0.2069	0.6664	0	1	0.0992	0.7778	0
Bothrops_sonene	all	bioclim		9.137	1.28312	0	0	952.549	0.856297	0.0210427	1	1.3386	0	0	24	0.0424	0.1009	60	0.6109	10024	0.5806	17.4628	0.6421	0.6842	0	23.2027	0.6546	0.6357	0.0458	45.6381	0.6733	0.4447	0.4583	24.2055	0.653	0.628	0.025	3.4048	0.314	0.8864	0	2.1707	0.2921	0.9271	0	1	0.2714	0.9644	0
Bothrops_sonene	bioclim	bioclim	TRUE	9.2016	1.27947	0	0	953.489	1.79683	0.0438849	2	1.34794	0	0	24	0.0066	0.0426	56	0.5959	10024	0.6241	23.8987	0.6303	0.7071	0	25.1707	0.6348	0.6947	0.0625	49.7814	0.6527	0.4614	0.4667	23.8987	0.6303	0.7071	0	0.0068	0.4823	1	0	0.6997	0.5076	0.9889	0
Bothrops_sonene	topvars	topvars		9.0067	1.27565	0	0	953.407	1.6647	0.134991	2	1.32495	0	0	24	0.1415	0.2516	76	0.6417	10024	0.5078	14.0177	0.5947	0.625	0	18.5924	0.6203	0.5854	0.0625	40.9514	0.6658	0.4099	0.4042	21.8747	0.6172	0.5611	0.0417	4.5153	0.2639	0.7325	0	2.3268	0.1544	0.8171	0	1	0.1186	0.8883	0
Bothrops_taeniatus	all	bioclim		8.8425	1.19289	0	0.0444444	5894.36	0	0.801901	52	1.23294	0	0.2	144	0.4997	0.9915	500	0.8923	10144	0.4159	3.1147	0.1701	0.8469	0	33.6831	0.4987	0.343	0.0972	53.6645	0.6445	0.1759	0.1757	57.9593	0.6794	0.1504	0.1833	5.2163	0.2213	0.7695	0.0049	8.7679	0.2766	0.6835	0.0236	1	0.1242	0.9176	0.0014
Bothrops_taeniatus	bioclim	bioclim		8.8072	1.22202	0	0.0444444	5894.42	0.060905	0.437539	53	1.22307	0	0.2	144	0.5046	1.0108	500	0.889	10143.2	0.3997	3.095	0.1519	0.846	0	29.6521	0.4579	0.3614	0.0972	49.5658	0.6195	0.1887	0.1889	55.0438	0.6685	0.1571	0.2014	4.9524	0.2072	0.7672	0.0041	9.3352	0.27	0.6595	0.0194	1	0.1143	0.9085	0.0028
Bothrops_taeniatus	topvars	topvars	TRUE	9.0556	1.1224	0	0.0444444	5933.74	0	0.999606	29	1.32711	0	0	144	0.2494	0.505	354	0.8077	10144	0.5229	1.2387	0.221	0.9518	0	22.064	0.475	0.5857	0.0958	52.3981	0.637	0.2657	0.2646	61.7293	0.6927	0.198	0.2979	1.004	0.2142	0.9568	0	5.3407	0.3361	0.8453	0.0305	1	0.2295	0.9537	0.0035
Bothrops_venezuelensis	all	bioclim	TRUE	8.2822	1.86843	0	0	288.263	0	0.711304	6	1.91066	0	0.5	11	0.9531	2.4179	164	0.9727	10010.1	0.2517	47.5343	0.4923	0.1241	0	56.4089	0.647	0.0811	0.0727	51.2979	0.5345	0.0952	0.1	51.5709	0.5432	0.0951	0.0182	8.0022	0.1544	0.5788	0	16.638	0.2281	0.4234	0	1	0.0595	0.8661	0
Bothrops_venezuelensis	bioclim	bioclim		8.2846	1.87259	0	0	288.263	0	0.993849	6	1.79041	0	0.5	11	0.9407	2.2568	158	0.9643	10009.2	0.2481	40.3201	0.4865	0.1745	0	51.1904	0.6264	0.11	0.0636	48.5336	0.5575	0.1124	0.1091	54.4863	0.6718	0.0924	0.0545	8.1311	0.1532	0.5559	0	15.6891	0.2216	0.4192	0.0091	1	0.0521	0.8587	0
Bothrops_venezuelensis	topvars	topvars		8.9601	1.61379	0	0	298.881	0	0.239992	2	1.67814	0	0.5	11	0.2347	0.7432	90	0.8806	10009.6	0.4903	46.4801	0.6323	0.3049	0	48.7917	0.6391	0.2838	0.0545	58.8426	0.683	0.2035	0.2091	61.6298	0.6919	0.1797	0.0909	4.4554	0.3023	0.8048	0	5.1718	0.3211	0.7938	0	1	0.2351	0.9339	0
Cerrophidion_godmani	all	bioclim		7.7607	1.56572	0	0.0487805	4689.97	0	0.999985	64	1.6528	0	0.0909091	141	1.4061	1.9213	500	0.9493	10135.9	0.1327	2.8803	0.0374	0.4822	0	22.5232	0.3368	0.1384	0.0965	26.182	0.3927	0.1178	0.1178	28.6161	0.4247	0.1092	0.1128	4.6386	0.0593	0.3965	0.0043	11.438	0.1569	0.2333	0.0447	1	0.0155	0.6512	0
Cerrophidion_godmani	bioclim	bioclim	TRUE	7.7696	1.57786	0	0.0487805	4689.97	0	0.999985	64	1.65308	0	0.0909091	141	1.3871	1.8951	500	0.9487	10134.9	0.1351	3.0425	0.0401	0.486	0	23.2688	0.3593	0.1353	0.0957	25.722	0.398	0.1217	0.1206	25.6153	0.3865	0.128	0.0936	4.6258	0.0586	0.386	0.0064	10.9257	0.1574	0.2364	0.0461	1	0.0158	0.6479	0.0007
Cerrophidion_godmani	topvars	topvars		8.5854	1.37019	0	0.0487805	5033.82	0	1	10	1.35675	0	0.181818	141	0.6132	0.6474	106	0.8608	10134.5	0.3187	6.8306	0.1792	0.7793	0	30.4688	0.3305	0.3206	0.0972	38.8751	0.4077	0.2225	0.222	34.6037	0.3675	0.2733	0.117	6.1234	0.1768	0.7881	0.0007	17.4623	0.2421	0.5286	0.0255	1	0.1247	0.947	0.0007
Cerrophidion_sasai	all	topvars	TRUE	6.4795	1.86892	0	0	581.189	0	0.991464	11	1.85682	0	0	17	2.3196	2.444	312	0.9772	10014.1	0.0391	7.1762	0.1156	0.104	0	12.6552	0.1912	0.0707	0.0529	11.0883	0.1714	0.0738	0.0706	9.7284	0.1469	0.0845	0.0118	1.6009	0.0247	0.1528	0	11.82	0.1762	0.0679	0.0823	1	0.0154	0.1723	0.0118
Cerrophidion_sasai	bioclim	bioclim		7.3237	1.78752	0	0.181818	604.074	0	1	8	1.7962	0	0.181818	17	1.5773	1.723	166	0.9508	10014.9	0.0892	7.6829	0.113	0.2044	0	12.9709	0.2071	0.1317	0.0353	14.8769	0.2402	0.1142	0.1058	12.3605	0.1922	0.1371	0.0235	4.1156	0.0527	0.252	0	9.4168	0.1387	0.1581	0.0412	1	0.0105	0.4493	0
Cerrophidion_sasai	topvars	topvars		6.3537	1.86991	0	0	581.189	0	1	11	1.8524	0	0.0909091	17	2.4294	2.5334	300	0.9788	10015.8	0.0345	6.6469	0.0972	0.0913	0	9.5536	0.1394	0.0763	0.0412	8.3023	0.1227	0.0788	0.0823	6.6469	0.0972	0.0913	0	1.7343	0.0236	0.1395	0	12.2461	0.1727	0.06	0.1117	1	0.0137	0.1649	0
Cerrophidion_tzotzilorum	all	bioclim		7.608	1.99432	0	0	53.9016	0.217981	0.0485919	1	1.99441	0	0	2	1.615	1.7195	60	0.9335	10000	0.118	39.6787	0.6329	0.0716	0	39.6787	0.6329	0.0716	0	39.6787	0.6329	0.0716	0	39.6787	0.6329	0.0716	0	5.173	0.0779	0.2213	0	6.4557	0.132	0.2032	0	1	0.0086	0.6168	0
Cerrophidion_tzotzilorum	bioclim	bioclim		7.594	1.99432	0	0	53.9027	0.219076	0.104379	1	1.99404	0	0	2	1.62973	1.72643	60	0.934633	10000.7	0.116433	40.1909	0.6325	0.0696333	0	40.1909	0.6325	0.0696333	0	40.1909	0.6325	0.0696333	0	40.1909	0.6325	0.0696333	0	5.0405	0.0768	0.219567	0	6.41677	0.1357	0.200333	0	1	0.0084	0.607	0
Cerrophidion_tzotzilorum	topvars	topvars	TRUE	6.64113	1.99137	0	0	57.0036	0.719194	0.0306766	1	1.99934	0	0	2	2.5654	3.69737	124	0.996	10001.5	0.1352	71.5794	0.9081	0.00426667	0	71.5794	0.9081	0.00426667	0	71.5794	0.9081	0.00426667	0	71.5794	0.9081	0.00426667	0	4.53303	0.0793667	0.3742	0	17.1304	0.1876	0.2196	0	1	0.0473667	0.5831	0
Cerrophidion_wilsoni	all	bioclim	TRUE	6.8789	1.58688	0	0.0434783	1994.31	0	0.617124	23	1.99	0	0	66	2.4904	3.0621	476	0.9677	10063.8	0.0524	2.8983	0.0167	0.4791	0	20.3952	0.2135	0.0819	0.0894	16.4198	0.1216	0.0941	0.0939	22.4578	0.2407	0.0662	0.0849	4.8023	0.0263	0.3161	0.0076	15.5245	0.1055	0.0991	0.0879	1	0.0068	0.5632	0.0046
Cerrophidion_wilsoni	bioclim	bioclim		6.9158	1.60643	0	0.0434783	1994.31	0	0.61727	23	1.98786	0	0	66	2.4698	3.0345	468	0.9664	10060.5	0.0543	2.8084	0.017	0.4786	0	19.7457	0.1873	0.0812	0.0848	16.7615	0.1259	0.0934	0.0924	20.1399	0.204	0.0812	0.0743	5.0594	0.0288	0.3098	0.0106	15.5004	0.1097	0.1024	0.0848	1	0.007	0.5727	0.0076
Cerrophidion_wilsoni	topvars	topvars		7.0129	1.63954	0	0.0434783	2007.59	0	0.693229	16	1.98858	0	0	66	2.3328	2.8579	352	0.9648	10061.6	0.0598	3.4637	0.0226	0.4356	0	21.0894	0.219	0.0919	0.0894	18.7898	0.1635	0.0924	0.0924	21.575	0.2005	0.0747	0.0849	4.6608	0.0273	0.3424	0.0061	15.7788	0.1187	0.1113	0.0788	1	0.0073	0.5994	0.003
Crotalus_adamanteus	all	bioclim		9.018	1.21451	0	0.0503145	81877.3	0	1	18	1.23889	0	0.0535714	1901	0.2922	0.32	500	0.6944	11850.8	0.422	1.5817	0.128	0.8592	0	11.335	0.3218	0.6153	0.0998	30.6909	0.5115	0.3604	0.3603	19.9839	0.4063	0.4815	0.2073	1.9291	0.1473	0.8432	0.0015	7.17	0.278	0.6962	0.0474	1	0.0993	0.8924	0
Crotalus_adamanteus	bioclim	bioclim		9.0179	1.214	0	0.0503145	81877.3	0	1	18	1.23734	0	0.047619	1901	0.2917	0.3184	500	0.6906	11867	0.4213	1.5278	0.1236	0.8636	0	11.7509	0.3275	0.6099	0.0998	30.2642	0.4999	0.3648	0.3649	18.6867	0.3909	0.5034	0.1862	2.2682	0.1603	0.8297	0.0022	7.286	0.2811	0.6952	0.049	1	0.0999	0.8943	0
Crotalus_adamanteus	topvars	topvars	TRUE	8.8292	1.25031	0	0.0528302	80903	0	1	205	1.29069	0	0.0357143	1901	0.447	0.4711	500	0.7369	11868.4	0.3518	0.0557	0.0085	0.8565	0	9.5368	0.3123	0.5558	0.0995	29.1114	0.4814	0.3333	0.3333	17.7039	0.3926	0.4479	0.186	1.0638	0.1207	0.7375	0.0072	8.2775	0.2987	0.5756	0.0863	1	0.1173	0.7387	0.0084
Crotalus_angelensis	all	topo	TRUE	6.9363	1.61967	0	0	211.726	5.93718e-08	0.111523	2	1.76336	0	0	10	0.1606	0.3761	68	0.7537	1208	0.5333	33.2228	0.6233	0.4793	0	40.7531	0.657	0.4211	0.07	56.1121	0.6953	0.2939	0.29	49.5715	0.6706	0.3507	0.1	2.6211	0.2883	0.8464	0
Crotalus_angelensis	bioclim	bioclim		7.0003	1.55501	0	0	212.531	0.246513	0.0297686	1	1.70932	0	0	10	0.0181	0.092	60	0.5441	1117	0.6193	30.013	0.6403	0.6469	0	36.9869	0.6502	0.583	0.08	48.3974	0.6541	0.4726	0.48	34.2229	0.6489	0.6098	0.03	0.3468	0.4258	0.9912	0	0.8455	0.4448	0.9817	0	1	0.4353	0.9812	0
Crotalus_angelensis	topvars	topvars		6.9063	1.40968	0	0.5	209.853	0.655839	1	2	1.60741	0	0	10	0.1122	0.3132	74	0.786	1117	0.5596	40.4981	0.6411	0.4439	0	50.9237	0.6767	0.361	0.07	59.0568	0.6891	0.2941	0.28	55.229	0.6795	0.3303	0.08	2.5743	0.2983	0.8743	0	1.8507	0.2311	0.8951	0	1	0.212	0.9244	0
Crotalus_aquilus	all	bioclim		8.816	1.22842	0	0.0444444	5126.27	0	1	5	1.18718	0	0.181818	203	0.3851	0.4236	102	0.7513	10196.3	0.4041	1.0278	0.1003	0.7833	0	13.7741	0.397	0.5113	0.0951	32.4521	0.5734	0.3247	0.3246	22.1912	0.4829	0.4196	0.1601	1.0278	0.1003	0.7833	0	4.7481	0.2521	0.6618	0.0438	1	0.1036	0.7823	0.0089
Crotalus_aquilus	bioclim	bioclim		8.8873	1.23279	0	0.0444444	5127.09	0.817519	0.39921	3	1.18425	0	0.181818	203	0.3209	0.3906	96	0.734	10195.7	0.4355	1.3907	0.1335	0.7985	0	15.8249	0.4365	0.5221	0.0956	33.5643	0.5794	0.3456	0.3463	21.1217	0.4869	0.4643	0.1182	1.4675	0.1398	0.7942	0.0005	4.1947	0.2636	0.7105	0.0315	1	0.1091	0.818	0.0025
Crotalus_aquilus	topvars	topvars	TRUE	8.8944	1.309	0	0.0444444	5137.64	0	1	36	1.2793	0	0.181818	203	0.3192	0.5812	268	0.8083	10196.2	0.4364	4.6432	0.2247	0.717	0	29.1103	0.5757	0.375	0.0961	43.9087	0.678	0.2658	0.266	32.7253	0.6043	0.3438	0.1098	4.6813	0.226	0.7132	0.0005	4.5407	0.2208	0.7154	0.003	1	0.0937	0.8685	0
Crotalus_armstrongi	all	bioclim		6.955	1.86922	0	0	373.559	0	0.744254	8	1.84589	0	0	8	2.1578	3.0251	372	0.972	10008	0.0628	16.2396	0.1665	0.1456	0	16.2396	0.1665	0.1456	0	20.0649	0.2044	0.103	0.075	32.1938	0.3867	0.0697	0.05	4.9424	0.0427	0.2485	0	16.445	0.157	0.1094	0.1	1	0.0102	0.437	0
Crotalus_armstrongi	bioclim	bioclim		6.8412	1.86741	0	0	373.559	0	0.744267	8	1.86984	0	0.285714	8	2.3225	3.1596	370	0.9733	10007.1	0.0608	20.464	0.2426	0.1114	0	20.464	0.2426	0.1114	0	22.9781	0.2712	0.0839	0.0875	32.0854	0.4058	0.0607	0.0375	4.6761	0.0421	0.2249	0	14.9258	0.1479	0.1081	0.05	1	0.0108	0.3967	0
Crotalus_armstrongi	topvars	topvars	TRUE	6.5397	1.91176	0	0	385.087	0	0.99313	10	1.86992	0	0	8	2.5303	3.4418	330	0.9814	10008	0.0446	18.8708	0.1895	0.0704	0	18.8708	0.1895	0.0704	0	18.8856	0.1896	0.0703	0.0625	18.8708	0.1895	0.0704	0	4.1112	0.0317	0.2021	0	15.2444	0.1343	0.0808	0.0375	1	0.0088	0.3422	0
Crotalus_atrox	all	bioclim	TRUE	9.5095	1.34472	0	0.0467208	532322	0	0.498756	213	1.32252	0	0.0566845	8720	0.1941	0.2194	500	0.6263	18701.3	0.4423	0.1075	0.0229	0.9512	0	7.8546	0.3658	0.659	0.1	26.3908	0.5204	0.4293	0.4293	5.3995	0.3215	0.7008	0.0502	1.4449	0.1442	0.8087	0.0026	4.3703	0.2877	0.7211	0.0357	1	0.1089	0.8324	0.0016
Crotalus_atrox	bioclim	bioclim		9.5125	1.34498	0	0.0467208	532322	0	0.124891	213	1.32176	0	0.057754	8720	0.1948	0.2201	500	0.6247	18705.7	0.4438	0.1033	0.0218	0.9446	0	7.6076	0.3669	0.6647	0.0998	26.5539	0.5218	0.4301	0.43	5.6707	0.3307	0.6974	0.0596	1.3021	0.1426	0.8141	0.0025	4.3315	0.2899	0.7231	0.0378	1	0.1175	0.8297	0.0016
Crotalus_atrox	topvars	topvars		9.5108	1.33193	0	0.0493529	533436	0	1	202	1.30588	0	0.0620321	8720	0.1888	0.2021	500	0.6201	18698.3	0.4437	0.0469	0.0143	0.9372	0	7.6445	0.3717	0.6652	0.1	26.3338	0.5163	0.4332	0.4332	5.9204	0.3435	0.6932	0.0645	1.0923	0.136	0.8194	0.0033	4.3669	0.2963	0.7222	0.0424	1	0.1288	0.8238	0.0032
Crotalus_basiliscus	all	topvars	TRUE	8.117	1.50092	0	0.038835	10424.9	0	0.885953	52	1.49343	0	0.0454545	355	1.3834	1.6178	500	0.886	10345.9	0.1889	0.5209	0.0135	0.7088	0	11.7005	0.2386	0.2786	0.098	20.4479	0.3706	0.1988	0.1992	14.2717	0.2815	0.2508	0.1144	2.8175	0.0652	0.4769	0.0104	8.3116	0.1777	0.3242	0.0738	1	0.0255	0.609	0.0053
Crotalus_basiliscus	bioclim	bioclim		8.0496	1.46081	0	0.0485437	10501.7	0	1	82	1.47606	0	0.136364	356	1.5033	1.8039	500	0.9046	10347	0.1778	0.4576	0.013	0.6681	0	13.0274	0.2657	0.2503	0.0969	21.9821	0.3922	0.1808	0.18	16.5168	0.3158	0.2242	0.1124	2.931	0.08	0.4246	0.0129	8.3518	0.1908	0.3035	0.0576	1	0.0282	0.5357	0.0067
Crotalus_basiliscus	topvars	topvars		8.1031	1.49927	0	0.038835	10424.9	0	0.885953	52	1.46361	0	0.0454545	355	1.4127	1.6576	500	0.8903	10346.4	0.1862	0.2683	0.0084	0.7572	0	11.9895	0.2461	0.2683	0.0975	21.2994	0.3875	0.1883	0.1885	14.7529	0.2879	0.2399	0.1152	2.8521	0.0655	0.4624	0.0138	8.1291	0.1778	0.3196	0.0668	1	0.0249	0.6003	0.0068
Crotalus_brunneus	all	bioclim		8.2479	1.72473	0	0	702.893	0.657923	0.0979864	5	1.71443	0	0	20	0.9124	1.0488	106	0.909	10017.5	0.2273	12.934	0.2365	0.3581	0	28.7664	0.4622	0.1974	0.07	33.8732	0.5314	0.16	0.16	31.5782	0.5011	0.1799	0.07	6.0869	0.1312	0.4453	0	8.6332	0.1814	0.3873	0.02	1	0.0321	0.7106	0
Crotalus_brunneus	bioclim	bioclim	TRUE	8.3372	1.71241	0	0	702.544	0.308295	0.146678	5	1.72053	0	0	20	0.8125	0.9827	122	0.9055	10019.1	0.2479	20.618	0.3818	0.2863	0	29.2539	0.4944	0.2014	0.085	32.276	0.5331	0.1822	0.195	24.7546	0.4391	0.2335	0.015	6.6577	0.1488	0.4623	0	8.3626	0.1798	0.4211	0.005	1	0.0346	0.7534	0
Crotalus_brunneus	topvars	topvars		8.6491	1.68438	0	0	708.392	0.432552	0.388032	4	1.70117	0	0.0909091	20	0.5131	0.8817	100	0.9016	10020	0.3414	30.1753	0.5227	0.2819	0	45.2335	0.6651	0.1829	0.09	49.8577	0.695	0.1552	0.155	40.9091	0.6272	0.2076	0.03	7.8145	0.2044	0.5601	0	7.3729	0.1952	0.5726	0	1	0.064	0.8669	0
Crotalus_campbelli	all	bioclim		6.5026	1.96395	0	0	327.992	0.290101	0.226116	4	1.96192	0	0	11	2.6688	3.1013	178	0.9854	10007.5	0.0387	17.9586	0.2465	0.0534	0	35.33	0.5491	0.0267	0.0636	18.0348	0.2476	0.0528	0.0454	17.9586	0.2465	0.0534	0	3.4356	0.0278	0.1551	0	11.5533	0.1302	0.0706	0.0273	1	0.0073	0.2891	0
Crotalus_campbelli	bioclim	bioclim	TRUE	6.5936	1.96406	0	0	327.992	0.290101	0.192913	4	1.96956	0	0	11	2.5723	2.9801	160	0.9839	10007.1	0.0426	15.9289	0.1891	0.0627	0	30.5588	0.4406	0.0393	0.0545	15.9408	0.1893	0.0626	0.0454	15.9289	0.1891	0.0627	0	4.1651	0.0304	0.1684	0	12.4606	0.1336	0.0774	0.0273	1	0.0062	0.3466	0
Crotalus_campbelli	topvars	topvars		8.2076	1.92112	0	0	362.882	1.1696	0.116918	4	1.94972	0	0	11	1.038	2.0863	88	0.9762	10008	0.2192	50.4168	0.6763	0.0807	0	63.2341	0.8411	0.0374	0.0727	53.4726	0.7194	0.0652	0.0454	56.4124	0.7457	0.058	0.0182	10.1789	0.1399	0.475	0	14.804	0.1812	0.3785	0	1	0.0501	0.8515	0
Crotalus_cerastes	all	topvars		9.1072	1.27742	0	0.0487658	180326	0	1	237	1.26598	0	0.0569106	3052	0.3216	0.3426	500	0.7137	13005	0.4253	0.0078	0.0047	0.9803	0	11.2162	0.4053	0.575	0.0998	33.7792	0.573	0.3491	0.3492	18.1471	0.4776	0.4944	0.1691	1.3763	0.1227	0.7859	0.0084	4.1695	0.2594	0.6936	0.0319	1	0.097	0.8074	0.0068
Crotalus_cerastes	bioclim	bioclim	TRUE	9.1885	1.24426	0	0.0493085	181511	0	1	135	1.24527	0	0.0513514	3057	0.2526	0.2827	500	0.6845	13001.8	0.4637	0.0598	0.0189	0.9722	0	11.4719	0.4426	0.6185	0.0994	35.3643	0.5859	0.3758	0.3758	14.4465	0.4693	0.5834	0.1308	1.2379	0.1265	0.8271	0.0066	3.3433	0.27	0.7524	0.0207	1	0.1065	0.8402	0.0065
Crotalus_cerastes	topvars	topvars		9.1212	1.27652	0	0.0487658	180326	0	1	237	1.2632	0	0.0596206	3052	0.3077	0.329	500	0.7031	13000	0.4319	0.0628	0.012	0.9656	0	10.7717	0.4065	0.5887	0.0997	33.5021	0.5723	0.3587	0.3587	17.6717	0.479	0.5071	0.1708	1.6435	0.1435	0.7782	0.0098	4.0025	0.2583	0.7037	0.0295	1	0.098	0.8128	0.0071
Crotalus_cerberus	all	bioclim	TRUE	8.6201	1.24268	0	0.0471698	7766.2	0	0.959934	18	1.56897	0	0	195	0.5909	0.7624	498	0.8442	10174.6	0.3241	1.3985	0.0824	0.842	0	19.192	0.328	0.3899	0.0949	34.7627	0.5046	0.2267	0.2277	33.1391	0.4893	0.2431	0.1754	4.1248	0.1367	0.7175	0.0077	9.9509	0.2189	0.5468	0.0503	1	0.0723	0.8621	0.0056
Crotalus_cerberus	bioclim	bioclim		8.6178	1.24574	0	0.0471698	7766.2	0	0.959934	18	1.56254	0	0	195	0.5896	0.7607	452	0.8444	10175.1	0.3219	1.5263	0.0814	0.8338	0	17.7922	0.3134	0.4045	0.0959	35.28	0.5156	0.2202	0.2205	34.8964	0.5123	0.2245	0.1882	3.8024	0.1318	0.7167	0.0067	9.8337	0.2188	0.5438	0.0523	1	0.0709	0.8552	0.0031
Crotalus_cerberus	topvars	topvars		8.758	1.21169	0	0.0471698	7798.07	0	0.381327	11	1.46204	0	0	195	0.461	0.6287	218	0.8164	10179.1	0.3746	1.5293	0.1089	0.8833	0	16.0481	0.3149	0.4962	0.0943	36.1245	0.5284	0.259	0.26	35.0365	0.514	0.2732	0.2184	3.0586	0.1437	0.8116	0.0051	9.2222	0.2365	0.6257	0.0559	1	0.095	0.91	0.0015
Crotalus_concolor	all	topvars		7.8598	1.5973	0	0.0465116	7258.77	0.520919	0.435251	49	1.76268	0	0	207	1.7433	2.1249	500	0.931	10205.2	0.1481	1.5703	0.032	0.4726	0	15.4437	0.308	0.187	0.0947	22.6737	0.4191	0.1459	0.1459	16.1288	0.3173	0.185	0.0865	3.3536	0.0692	0.3626	0.0048	8.2609	0.1755	0.2542	0.0449	1	0.0209	0.4984	0.001
Crotalus_concolor	bioclim	bioclim	TRUE	7.9873	1.58742	0	0.0348837	7302.46	0	0.993011	41	1.77418	0	0	207	1.6178	1.9097	444	0.9159	10202.1	0.1695	1.3466	0.0337	0.5097	0	13.6769	0.3033	0.2133	0.0937	21.554	0.454	0.1649	0.1652	13.4538	0.2986	0.2211	0.0734	2.9512	0.0667	0.4004	0.0058	7.0168	0.1553	0.2895	0.0391	1	0.0265	0.5216	0.0048
Crotalus_concolor	topvars	topvars		7.8927	1.59828	0	0.0465116	7258.25	0	0.999999	52	1.75669	0	0	207	1.7205	2.0706	500	0.9274	10202.4	0.1539	1.9243	0.041	0.4512	0	15.4144	0.3186	0.1934	0.0928	21.9006	0.4145	0.1557	0.1551	11.9369	0.255	0.2213	0.0517	2.9742	0.0639	0.3839	0.0029	8.0284	0.1756	0.2632	0.0357	1	0.0228	0.5058	0.001
Crotalus_culminatus	all	topo		9.1347	1.16532	0	0.0357143	2536.23	0	1	2	1.21474	0	0.2	81	0.117	0.2828	74	0.6476	10079	0.5749	5.7127	0.3576	0.8462	0	17.0046	0.5357	0.6677	0.0951	43.8854	0.6941	0.4215	0.3852	30.1212	0.6112	0.5436	0.1815	2.8241	0.3059	0.9082	0	2.4072	0.2981	0.92	0	1	0.2592	0.9607	0
Crotalus_culminatus	bioclim	bioclim	TRUE	9.0876	1.19582	0	0.0714286	2551.5	0	1	7	1.36294	0	0	81	0.1703	0.3465	134	0.6829	10078.3	0.5453	5.7499	0.3122	0.8179	0	24.4342	0.5647	0.5595	0.0926	45.1359	0.6473	0.3651	0.363	30.2659	0.5844	0.5034	0.121	4.0266	0.2843	0.8551	0	3.246	0.2705	0.8777	0	1	0.2029	0.9515	0
Crotalus_culminatus	topvars	topvars		8.7757	1.15715	0	0.107143	2504.24	0	1	25	1.46708	0	0.2	81	0.5265	0.9131	400	0.8254	10078.6	0.3896	3.3604	0.1476	0.7739	0	20.1031	0.4131	0.4428	0.0976	38.7134	0.5793	0.261	0.2593	38.3863	0.5621	0.2782	0.1975	3.8019	0.1713	0.7401	0.0037	6.859	0.2409	0.6444	0.0308	1	0.0887	0.8586	0.0037
Crotalus_durissus	all	topo		9.3106	1.0374	0	0.0428212	54356.9	0	0.94765	9	1.07523	0	0.0229885	1545	0.0454	0.0492	144	0.5797	11543.1	0.602	0.1396	0.1963	0.9877	0	9.4784	0.5286	0.8347	0.0996	45.5324	0.6244	0.4442	0.4443	43.2783	0.6216	0.4698	0.4058	0.1687	0.2132	0.9862	0.0001	1.2974	0.3731	0.9577	0.0149	1	0.355	0.9639	0.0115
Crotalus_durissus	bioclim	bioclim		9.2768	1.02104	0.002	0.0478589	54662.7	0	0.437847	12	1.05191	0	0.045977	1545	0.0654	0.1108	182	0.5227	11545	0.5785	0.4476	0.2758	0.9847	0	7.1581	0.4133	0.8426	0.0992	34.5137	0.5987	0.4933	0.4936	17.6086	0.5043	0.6888	0.2166	0.4243	0.2743	0.9853	0	2.8362	0.3453	0.9258	0.032	1	0.2992	0.9696	0.0078
Crotalus_durissus	topvars	topvars	TRUE	9.1278	1.10841	0	0.0403023	54512	0	1	51	1.07255	0	0.0344828	1545	0.1722	0.187	500	0.5809	11544.4	0.4909	0.0377	0.0363	0.9835	0	7.5107	0.3342	0.7391	0.0995	27.5697	0.5302	0.4622	0.4624	10.7542	0.3763	0.6829	0.1461	0.9726	0.1554	0.9144	0.0041	4.7813	0.2861	0.7976	0.0556	1	0.1614	0.9115	0.0067
Crotalus_ehecatl	all	topo		9.1832	1.00669	0	0	1191.25	0	0.99999	7	1.11155	0	0.125	33	0.0305	0.1075	56	0.6224	10027.6	0.6112	2.2847	0.5391	0.9628	0	12.4995	0.5692	0.8248	0.0454	38.0982	0.657	0.5438	0.2394	36.5572	0.6483	0.5572	0.1788	0.0078	0.5227	1	0
Crotalus_ehecatl	bioclim	bioclim	TRUE	8.7921	1.51453	0	0.125	1134.06	0	1	10	1.46404	0	0.125	33	0.4563	0.5551	480	0.7862	10027.1	0.4001	3.8812	0.1702	0.7696	0	17.4303	0.3807	0.4901	0.0818	36.7818	0.559	0.2844	0.2818	36.6908	0.5439	0.3091	0.2	3.4825	0.1716	0.7597	0.003	7.012	0.2559	0.6595	0.0515	1	0.1241	0.8444	0.0091
Crotalus_ehecatl	topvars	topvars		8.2153	1.30097	0	0.1875	1143.94	0	1	23	1.2761	0	0.25	33	1.0005	1.3161	500	0.8754	10028.7	0.2261	1.916	0.0682	0.6787	0	12.8493	0.2256	0.4073	0.0757	31.7288	0.4383	0.1872	0.1909	37.0342	0.4916	0.1544	0.1727	1.5	0.0609	0.6866	0	12.3561	0.2181	0.3777	0.097	1	0.05	0.6932	0.0273
Crotalus_enyo	all	topvars		8.5284	1.24178	0	0.0408163	10370.5	0	1	42	1.33299	0	0.0434783	321	1.72	1.851	500	0.8174	10303.5	0.2933	0.1272	0.0194	0.8111	0	9.1687	0.2484	0.5123	0.0988	30.2437	0.4286	0.2594	0.2592	35.4215	0.4722	0.2191	0.2844	1.2259	0.0906	0.7181	0.0072	10.4231	0.264	0.4908	0.1149	1	0.0844	0.7249	0.0106
Crotalus_enyo	bioclim	bioclim	TRUE	8.6396	1.20795	0	0.0510204	10451.6	0	1	50	1.33763	0	0.0434783	321	1.6539	1.8475	500	0.8236	10292.1	0.332	0.2225	0.0379	0.7804	0	15.7489	0.3636	0.4552	0.0991	36.187	0.4916	0.2531	0.253	32.0004	0.4686	0.2896	0.1885	0.4879	0.0715	0.7535	0.0022	8.7101	0.2987	0.549	0.0667	1	0.1158	0.7211	0.0165
Crotalus_enyo	topvars	topvars		8.5348	1.24227	0	0.0408163	10370.5	0	1	42	1.28255	0	0.0434783	321	1.7439	1.8689	500	0.8161	10305.2	0.2957	0.1808	0.0222	0.8046	0	8.2577	0.2415	0.5231	0.0982	30.2402	0.4378	0.2635	0.2639	34.7281	0.4714	0.2299	0.2816	1.3432	0.0982	0.7039	0.0093	9.9077	0.264	0.4941	0.1177	1	0.0865	0.7181	0.0121
Crotalus_estebanensis	all	bioclim		5.3264	1.97494	0	0	78.0649	1.40132	0.0107347	2	1.99158	0	0	5	2.125	2.4421	72	0.9743	1655	0.0768	61.3997	0.7061	0.0312	0	61.3997	0.7061	0.0312	0	61.3997	0.7061	0.0312	0	61.3997	0.7061	0.0312	0	0.4723	0.0019	0.1323	0	3.1567	0.3635	0.1243	0	1	0.3878	0.1306	0
Crotalus_estebanensis	bioclim	bioclim	TRUE	5.1365	1.97494	0	0	76.8792	0.215618	0.0321647	2	1.99398	0	0	5	2.3163	2.871	86	0.9818	1655	0.0633	60.2267	0.7405	0.0235	0	60.2267	0.7405	0.0235	0	60.2267	0.7405	0.0235	0	60.2267	0.7405	0.0235	0	0.3799	0.0049	0.1322	0	7.1739	0.311	0.104	0	1	0.236	0.128	0
Crotalus_estebanensis	topvars	topvars		5.2587	1.97494	0	0	78.0649	1.40132	0.0258559	2	1.99278	0	0	5	2.1927	2.5735	80	0.9778	1655	0.0712	58.9093	0.7171	0.0282	0	58.9093	0.7171	0.0282	0	58.9093	0.7171	0.0282	0	58.9093	0.7171	0.0282	0	0.4713	0.0024	0.1323	0	5.0311	0.3458	0.1163	0	1	0.2889	0.1295	0
Crotalus_exiguus	all	topvars	TRUE	6.656	1.99155	0	0	131.229	1.07704	0.0305377	4	1.99946	0	0	4	2.4996	3.7243	222	0.9951	10003	0.0526	63.2522	0.8221	0.0104	0	63.2522	0.8221	0.0104	0	63.2522	0.8221	0.0104	0	63.2522	0.8221	0.0104	0	2.7248	0.0359	0.1682	0	10.7152	0.1701	0.0917	0	1	0.0115	0.2454	0
Crotalus_exiguus	bioclim	bioclim		5.6416	1.99721	0	0	131.72	1.56865	0.0301225	4	1.99914	0	0	4	3.5071	3.6598	126	0.9945	10001	0.0161	39.1814	0.5246	0.0094	0	39.1814	0.5246	0.0094	0	39.1814	0.5246	0.0094	0	39.1814	0.5246	0.0094	0	0.9634	0.0113	0.0859	0	13.0652	0.1712	0.0285	0	1	0.0119	0.0852	0
Crotalus_exiguus	topvars	topvars		6.4996	1.99914	0	0	131.452	0.223027	0.131966	5	1.99936	0	0	4	2.6458	3.9391	188	0.994	10003.4	0.0386	45.7838	0.5932	0.016	0	45.7838	0.5932	0.016	0	45.7838	0.5932	0.016	0	45.7838	0.5932	0.016	0	3.6761	0.0272	0.1805	0	15.4297	0.1546	0.0691	0	1	0.007	0.3058	0
Crotalus_helleri	all	bioclim	TRUE	9.1234	1.45876	0	0.0488372	164010	0	1	15	1.57759	0	0.0212202	3093	0.0797	0.0885	500	0.7821	12936.7	0.437	0.7537	0.1131	0.7826	0	24.2493	0.5648	0.4289	0.0997	43.5134	0.6765	0.2916	0.2917	27.541	0.595	0.4021	0.1228	1.0614	0.1893	0.7671	0.0004	3.3367	0.2667	0.7086	0.0039	1	0.163	0.7708	0.0008
Crotalus_helleri	bioclim	bioclim		9.1139	1.46049	0	0.0488372	164010	0	1	15	1.57276	0	0.0238727	3093	0.081	0.0907	500	0.7823	12927.8	0.4341	0.7954	0.1519	0.7709	0	23.496	0.5441	0.4374	0.0998	43.4373	0.6713	0.2911	0.2911	27.6993	0.5824	0.4019	0.1271	1.2102	0.2229	0.7528	0.0004	3.3	0.2782	0.7024	0.0033	1	0.2193	0.7589	0.0006
Crotalus_helleri	topvars	topvars		9.2096	1.43552	0	0.05	165504	0	1	9	1.55234	0	0.0212202	3093	0.0704	0.0747	156	0.7745	12941.7	0.4756	1.7315	0.1132	0.8286	0	25.9487	0.5604	0.4533	0.0998	46.4459	0.6809	0.2912	0.2911	32.6046	0.6055	0.3947	0.1458	2.6462	0.2023	0.7714	0.0004	2.6773	0.2062	0.7721	0.0011	1	0.0805	0.8845	0
Crotalus_horridus	all	topvars		9.3529	1.25217	0	0.0496926	234841	0	0.5	213	1.25074	0	0.0578313	5115	0.2714	0.2903	500	0.7064	15105	0.4687	0.0735	0.0283	0.9647	0	11.3994	0.3846	0.6299	0.0998	36.1589	0.5928	0.3533	0.3533	27.636	0.5369	0.4324	0.2628	1.4029	0.1583	0.8617	0.0044	4.4667	0.2652	0.7634	0.0254	1	0.1385	0.8803	0.0033
Crotalus_horridus	bioclim	bioclim	TRUE	9.3846	1.16607	0	0.0686475	236093	0	1	181	1.20079	0	0.0409639	5115	0.2391	0.2599	500	0.6945	15103.3	0.4858	0.0945	0.0397	0.9571	0	10.6714	0.4037	0.6563	0.0998	38.018	0.6092	0.3593	0.3593	29.6079	0.5608	0.4349	0.2757	1.1993	0.1533	0.8738	0.004	3.7583	0.2647	0.7882	0.0299	1	0.1421	0.8833	0.0035
Crotalus_horridus	topvars	topvars		9.3527	1.25116	0	0.0496926	234841	0	1	213	1.25343	0	0.0554217	5115	0.2712	0.2898	500	0.7061	15107.8	0.4685	0.066	0.0299	0.9637	0	11.3409	0.3846	0.6269	0.0997	36.0236	0.5983	0.3541	0.3541	25.7659	0.5285	0.449	0.2473	1.5365	0.1606	0.8564	0.0059	4.3932	0.2556	0.7632	0.0251	1	0.1343	0.8814	0.0039
Crotalus_intermedius	all	bioclim		8.3247	1.22018	0	0.0434783	2870.21	0.474422	1	13	1.41137	0	0	80	0.8742	0.9881	500	0.8528	10079.3	0.2415	2.1584	0.065	0.6915	0	10.7496	0.2008	0.4175	0.0937	27.1026	0.4174	0.2216	0.2238	30.3933	0.4562	0.2037	0.205	2.5195	0.0708	0.6668	0.0025	10.4385	0.197	0.4124	0.1088	1	0.0431	0.7653	0.0013
Crotalus_intermedius	bioclim	bioclim	TRUE	8.3649	1.20809	0	0.0434783	2870.21	0.474422	1	13	1.41514	0	0	80	0.8363	0.9498	470	0.8457	10073.4	0.2537	2.1964	0.0686	0.7006	0	10.6284	0.2073	0.4213	0.095	26.9263	0.4337	0.2302	0.2275	26.9079	0.4267	0.2355	0.1862	3.2056	0.085	0.6493	0.005	9.9308	0.1943	0.4314	0.105	1	0.0453	0.7766	0.0025
Crotalus_intermedius	topvars	topvars		8.8911	1.07415	0	0.173913	2886.8	0	1	11	1.37184	0	0.166667	80	0.2866	0.6752	250	0.8321	10078.1	0.4416	4.7997	0.2144	0.8125	0	28.6301	0.4885	0.405	0.0925	43.9381	0.5986	0.261	0.2625	41.9493	0.5836	0.2896	0.1787	4.784	0.2209	0.7951	0.0025	7.1455	0.2643	0.7258	0.0138	1	0.1421	0.9303	0.0013
Crotalus_lannomi	all	topvars	TRUE	7.7343	1.87113	0	0.25	150.333	0	1	4	1.86813	0	0.25	3	1.4046	1.8853	232	0.9445	10002.5	0.1948	38.9854	0.492	0.1273	0	38.9854	0.492	0.1273	0	38.989	0.4921	0.1273	0.1	38.9854	0.492	0.1273	0	7.0376	0.1217	0.462	0
Crotalus_lannomi	bioclim	bioclim		6.4575	1.59264	0	0.5	146.793	0	1	3	1.63353	0	0.75	3	2.6732	3.6206	170	0.9889	10002.1	0.1668	83.4779	0.8732	0.0159	0	83.4779	0.8732	0.0159	0	83.4779	0.8732	0.0159	0	83.4779	0.8732	0.0159	0	4.5507	0.1053	0.3653	0	29.4454	0.3149	0.2852	0	1	0.0325	0.5261	0
Crotalus_lannomi	topvars	topvars		7.7532	1.872	0	0.25	150.333	0	1	4	1.80399	0	0.25	3	1.4126	1.8344	162	0.9355	10001.8	0.2051	33.9157	0.4178	0.1625	0	33.9157	0.4178	0.1625	0	33.9224	0.4179	0.1625	0.2333	33.9157	0.4178	0.1625	0	6.1917	0.1248	0.4721	0	14.842	0.2141	0.3389	0
Crotalus_lepidus	all	topvars		8.8052	1.25414	0	0.0483871	58422.4	0	1	174	1.17657	0	0.0982143	1156	0.4832	0.6339	500	0.8063	11149.1	0.3589	0.2411	0.038	0.9397	0	17.3633	0.3569	0.4385	0.0992	34.7827	0.5356	0.2618	0.262	28.401	0.4768	0.3166	0.1849	3.2655	0.1372	0.7475	0.0118	8.1846	0.2276	0.5982	0.0389	1	0.0808	0.8623	0.0047
Crotalus_lepidus	bioclim	bioclim	TRUE	8.855	1.20672	0	0.046595	58680.8	0	0.99998	132	1.17162	0	0.0803571	1156	0.437	0.5585	500	0.7864	11144.6	0.3792	0.2128	0.0427	0.9489	0	15.6494	0.3341	0.5032	0.0992	35.9548	0.5294	0.2744	0.2744	31.7828	0.4924	0.3116	0.2252	2.0317	0.1307	0.8267	0.0079	8.6887	0.2517	0.6291	0.0569	1	0.0971	0.8785	0.0043
Crotalus_lepidus	topvars	topvars		8.8207	1.2578	0	0.0483871	58422.4	0	0.5	174	1.16091	0	0.0982143	1156	0.4802	0.6316	500	0.8035	11149.5	0.3651	0.2799	0.0437	0.9376	0	16.6084	0.3467	0.4576	0.0991	35.3989	0.5424	0.262	0.262	28.8193	0.4804	0.3187	0.1912	3.0365	0.1375	0.7656	0.0097	8.2179	0.2319	0.6077	0.0405	1	0.0841	0.8675	0.0035
Crotalus_lutosus	all	topvars		8.9784	1.17549	0	0.0461957	78993.9	0	1	57	1.20576	0	0.0322581	1558	0.4775	0.4976	500	0.7609	11547.1	0.4179	0.1279	0.0394	0.9287	0	11.1364	0.3385	0.6066	0.0991	36.1131	0.5419	0.3096	0.3096	40.1585	0.5702	0.2768	0.3334	1.0849	0.1252	0.856	0.0046	6.7803	0.2802	0.6869	0.0619	1	0.124	0.8585	0.0067
Crotalus_lutosus	bioclim	bioclim		9.0347	1.17519	0	0.0421196	79794.2	0	1	107	1.18926	0	0.0387097	1558	0.4182	0.4823	500	0.7527	11541.1	0.444	0.1101	0.0329	0.9463	0	10.1788	0.3571	0.6387	0.0992	38.0807	0.5647	0.3143	0.3144	43.4927	0.602	0.2702	0.3488	0.8245	0.1176	0.8806	0.0048	5.5182	0.2765	0.7269	0.0521	1	0.131	0.8696	0.0085
Crotalus_lutosus	topvars	topvars	TRUE	8.9631	1.17644	0	0.0461957	78993.9	0	1	57	1.2133	0	0.0193548	1558	0.4935	0.5151	500	0.7619	11552.4	0.4111	0.1697	0.0444	0.9191	0	10.2444	0.3256	0.6079	0.0993	35.3029	0.5396	0.3096	0.3096	37.5594	0.5554	0.2921	0.3192	0.9596	0.1098	0.8535	0.005	6.602	0.274	0.6763	0.0603	1	0.1126	0.8501	0.0072
Crotalus_mictlantecuhtli	all	topvars	TRUE	8.9721	1.40425	0	0	278.232	0.865017	0.15923	3	1.42838	0	0	8	0.2799	0.4785	94	0.7639	10001.9	0.4926	16.4034	0.5194	0.5968	0	16.4034	0.5194	0.5968	0	47.6694	0.6794	0.3275	0.3375	52.2729	0.6734	0.2946	0.175	1.7923	0.2708	0.7992	0
Crotalus_mictlantecuhtli	bioclim	bioclim		8.861	1.40182	0	0.333333	271.961	0.786222	1	2	1.45902	0	0.333333	8	0.352	0.6403	180	0.7104	10002.9	0.454	12.3503	0.4466	0.6542	0	12.3503	0.4466	0.6542	0	41.8752	0.5796	0.3738	0.35	50.9525	0.6149	0.3313	0.2125	3.0011	0.2488	0.7906	0	8.9659	0.2742	0.7179	0.0375	1	0.1353	0.8597	0
Crotalus_mictlantecuhtli	topvars	topvars		9.1647	1.22881	0	0	278.694	0.461466	0.138592	2	1.3548	0	0	8	0.0571	0.117	60	0.5538	10004.7	0.602	26.5836	0.6424	0.6635	0	26.5836	0.6424	0.6635	0	45.9275	0.6527	0.4852	0.5125	29.4162	0.6429	0.6363	0.025	1.1336	0.3158	0.9378	0	0.5541	0.2655	0.956	0	1	0.3525	0.9485	0
Crotalus_mitchellii	all	topvars		7.9794	1.50989	0	0.0196078	4122.32	0	0.998609	24	1.4358	0	0.3	150	1.3337	1.6322	396	0.9273	10140.1	0.1679	2.2349	0.0591	0.4599	0	19.8155	0.3146	0.2016	0.098	25.7151	0.383	0.1582	0.158	21.1208	0.3333	0.1969	0.09	2.3536	0.0633	0.4539	0.0007	10.2723	0.2052	0.2889	0.0507	1	0.0238	0.5496	0
Crotalus_mitchellii	bioclim	bioclim	TRUE	7.9039	1.50626	0	0.0392157	4170.41	1.40258	0.255881	25	1.49201	0	0.1	150	1.3956	1.6151	480	0.9251	10143.3	0.1547	2.2562	0.0561	0.4525	0	18.4396	0.2787	0.1934	0.0993	23.955	0.3423	0.1527	0.1533	21.9265	0.3242	0.1697	0.1047	2.8268	0.0722	0.4262	0.002	10.9259	0.1946	0.2674	0.054	1	0.0294	0.5226	0.002
Crotalus_mitchellii	topvars	topvars		7.9243	1.50704	0	0.0196078	4122.32	0	0.998609	24	1.45459	0	0.3	150	1.3953	1.7186	464	0.9325	10131.1	0.1596	1.9665	0.0514	0.4855	0	20.0726	0.3031	0.1957	0.0933	26.452	0.3725	0.1511	0.15	25.2502	0.3616	0.1654	0.108	3.0593	0.0855	0.4261	0.004	11.5197	0.2092	0.2738	0.0513	1	0.0311	0.5148	0.0027
Crotalus_molossus	all	bioclim	TRUE	8.9475	1.27717	0	0.0491228	92954.9	0	1	156	1.2687	0	0.0529412	1991	0.4503	0.5542	500	0.7252	11980.2	0.3865	0.0045	0.0042	0.9904	0	13.3523	0.3185	0.5134	0.0994	27.1618	0.4885	0.3407	0.3408	15.0242	0.3413	0.4875	0.1198	3.2138	0.1546	0.7606	0.0113	7.0418	0.2245	0.6418	0.0381	1	0.0959	0.8654	0.0067
Crotalus_molossus	bioclim	bioclim		8.9656	1.27823	0	0.0491228	92954.9	0	0.5	156	1.25558	0	0.0529412	1991	0.4345	0.5396	500	0.7235	11985.6	0.3938	0.002	0.0037	0.995	0	13.0784	0.3186	0.5281	0.0994	28.1057	0.4991	0.3406	0.3406	16.2842	0.3624	0.4785	0.1373	3.1254	0.157	0.7725	0.0114	7.0087	0.2279	0.6532	0.0411	1	0.0994	0.8726	0.0065
Crotalus_molossus	topvars	topvars		8.8258	1.30562	0	0.0491228	93135	0	1	264	1.27157	0	0.0823529	1991	0.6101	0.7053	500	0.7423	11984.8	0.3411	0.0662	0.0124	0.9418	0	10.9298	0.2978	0.489	0.0996	24.4877	0.4668	0.3291	0.3291	11.6392	0.3085	0.4784	0.1044	2.9174	0.1258	0.685	0.013	6.733	0.2236	0.5681	0.0426	1	0.0639	0.7935	0.0052
Crotalus_morulus	all	bioclim	TRUE	8.44	1.33594	0	0	1969.71	0	0.990268	18	1.49644	0	0	76	0.7705	0.826	500	0.8293	10062.3	0.2731	2.7497	0.093	0.6619	0	11.9493	0.256	0.4166	0.0829	26.7823	0.4263	0.249	0.25	21.5514	0.3729	0.3012	0.1605	3.9431	0.1165	0.6047	0.004	9.1092	0.2124	0.463	0.0631	1	0.0479	0.7613	0.0013
Crotalus_morulus	bioclim	bioclim		8.4513	1.33793	0	0	1969.71	0	0.991275	18	1.49319	0	0	76	0.7594	0.8239	500	0.831	10057.9	0.2776	3.7704	0.1224	0.6162	0	12.9124	0.2782	0.4066	0.0881	27.0859	0.4377	0.2548	0.254	23.3325	0.3927	0.301	0.1461	4.3375	0.1334	0.5866	0.0026	9.0021	0.2203	0.4688	0.0539	1	0.0478	0.7558	0
Crotalus_morulus	topvars	topvars		8.6575	1.27986	0	0.0384615	1980.31	1.66729	0.244423	14	1.4946	0	0	76	0.57	0.8581	274	0.8421	10053.3	0.3428	5.5983	0.1631	0.6616	0	20.7459	0.3804	0.3835	0.0842	34.9555	0.5333	0.245	0.246	32.8961	0.5125	0.268	0.1737	5.1909	0.1576	0.6711	0	8.4665	0.2199	0.574	0.0263	1	0.0695	0.8679	0
Crotalus_oreganus	all	topvars	TRUE	8.9289	1.40867	0	0.0489676	178481	0	0.99973	238	1.38341	0	0.0569106	3243	0.5696	0.6248	500	0.8006	13211.2	0.3426	0.1406	0.0187	0.9232	0	13.1345	0.3311	0.4336	0.0997	29.9289	0.5624	0.2743	0.2744	17.794	0.4154	0.3773	0.147	2.6996	0.1124	0.6886	0.0106	6.0122	0.1906	0.5712	0.0378	1	0.0622	0.7962	0.0029
Crotalus_oreganus	bioclim	bioclim		9.0221	1.37045	0	0.0489676	180547	0	1	186	1.321	0	0.0650407	3243	0.4692	0.5276	500	0.7785	13209.2	0.3792	0.1462	0.023	0.9308	0	11.8059	0.3456	0.4946	0.0998	32.3656	0.5892	0.2954	0.2954	22.3009	0.4964	0.3766	0.1957	2.2297	0.1166	0.7404	0.0103	5.2668	0.1997	0.6271	0.0363	1	0.0742	0.8171	0.0041
Crotalus_oreganus	topvars	topvars		8.9358	1.40691	0	0.0489676	178481	0	0.99973	238	1.37181	0	0.0596206	3243	0.5629	0.6195	500	0.7997	13219.8	0.345	0.1024	0.0144	0.9337	0	13.4609	0.3388	0.4356	0.0998	30.2295	0.5586	0.2749	0.2749	17.8654	0.4111	0.3824	0.1429	2.4629	0.1097	0.6986	0.0097	6.0192	0.1986	0.5748	0.0367	1	0.0623	0.793	0.0026
Crotalus_ornatus	all	bioclim		8.4867	1.37226	0	0.0455581	46172.2	0	0.5	156	1.51161	0	0.0309278	862	0.8179	0.9149	500	0.8579	10856.8	0.2631	0.1851	0.0161	0.8487	0	14.583	0.2769	0.3595	0.0993	28.767	0.4612	0.2171	0.2171	24.1769	0.402	0.2553	0.164	2.9984	0.0996	0.6199	0.0145	9.177	0.2046	0.4472	0.0647	1	0.05	0.7318	0.0068
Crotalus_ornatus	bioclim	bioclim		8.5052	1.37314	0	0.0455581	46172.2	0	1	156	1.48779	0	0.0309278	862	0.7994	0.8954	500	0.8551	10850.2	0.2684	0.1253	0.0133	0.8707	0	15.1435	0.2863	0.3562	0.0993	28.9887	0.4613	0.2184	0.2182	25.039	0.4115	0.2506	0.1737	2.9517	0.1024	0.6248	0.0162	9.0238	0.2053	0.4554	0.0636	1	0.0534	0.7331	0.0074
Crotalus_ornatus	topvars	topvars	TRUE	8.8469	1.26314	0	0.047836	47602.1	0	1	11	1.36913	0	0.0206186	862	0.4794	0.5688	424	0.7872	10844.7	0.3873	1.5807	0.125	0.8261	0	14.8586	0.3516	0.5093	0.0992	35.6593	0.5442	0.284	0.2841	31.1996	0.5079	0.3239	0.2216	1.85	0.1331	0.814	0.0007	7.4681	0.2468	0.6412	0.0449	1	0.0999	0.8556	0
Crotalus_polystictus	all	bioclim		8.1666	1.29265	0	0.0416667	2560.72	0	1	23	1.65791	0	0	102	0.9298	1.0462	500	0.8507	10098.8	0.2087	0.4311	0.0226	0.672	0	6.766	0.172	0.4075	0.097	19.0744	0.3453	0.2539	0.2539	19.8492	0.3413	0.2659	0.1853	1.1047	0.0447	0.6066	0.0059	9.8822	0.2197	0.352	0.1539	1	0.0496	0.5858	0.0235
Crotalus_polystictus	bioclim	bioclim	TRUE	8.2522	1.29581	0	0.0416667	2560.72	0	1	23	1.67772	0	0	102	0.8913	1.0102	500	0.857	10099.5	0.228	0.7255	0.044	0.6305	0	10.312	0.2512	0.3576	0.096	22.8268	0.4135	0.2383	0.2422	20.8931	0.3762	0.2719	0.1588	1.1505	0.0605	0.5836	0.0078	8.5723	0.2222	0.3824	0.0941	1	0.0574	0.584	0.0265
Crotalus_polystictus	topvars	topvars		8.8075	1.34769	0	0.0416667	2597.25	0	1	13	1.5729	0	0	102	0.3997	0.8144	224	0.885	10100.1	0.4006	10.5138	0.2756	0.5491	0	32.4287	0.6206	0.3118	0.0951	50.9227	0.717	0.2003	0.1981	46.6764	0.6977	0.223	0.1461	7.6393	0.2199	0.6057	0	5.6791	0.1894	0.6628	0.001	1	0.0795	0.8786	0
Crotalus_pricei	all	topvars	TRUE	7.4593	1.63562	0	0.0490196	10502.8	0	0.994073	39	1.69804	0	0.0909091	274	2.1006	2.1626	500	0.9293	10272.2	0.097	1.5227	0.0207	0.3666	0	9.7553	0.1687	0.1595	0.0967	12.2784	0.2213	0.1398	0.1401	7.7695	0.1286	0.1812	0.0613	2.2971	0.0325	0.3197	0.0047	8.772	0.149	0.1691	0.0861	1	0.0133	0.4171	0
Crotalus_pricei	bioclim	bioclim		7.7795	1.55542	0	0.0490196	10600.2	0	1	10	1.60893	0	0.136364	274	1.7668	1.9506	268	0.9111	10272.1	0.1329	2.0319	0.0353	0.4412	0	11.6033	0.1791	0.2105	0.0967	16.4761	0.2601	0.1636	0.1642	11.1795	0.1759	0.2204	0.077	2.6218	0.0475	0.4055	0.0025	9.8171	0.1517	0.233	0.0759	1	0.0159	0.5344	0
Crotalus_pricei	topvars	topvars		7.4167	1.63909	0	0.0490196	10502.8	0	0.994073	39	1.66844	0	0.0909091	274	2.1323	2.195	500	0.9307	10274	0.0928	1.3381	0.0182	0.3886	0	10.3018	0.1592	0.1586	0.0963	12.7424	0.2055	0.1381	0.1379	8.9676	0.1349	0.1722	0.0686	1.9751	0.0274	0.3401	0.004	9.8357	0.1519	0.1623	0.0923	1	0.0133	0.419	0.0014
Crotalus_pusillus	all	topo		9.0939	1.61692	0	0.333333	107.701	0	1	1	1.65186	0	0.333333	4	0.1232	0.344	66	0.8625	10004	0.5637	72.1724	0.6956	0.1676	0	72.1724	0.6956	0.1676	0	72.1762	0.6956	0.1676	0.1	72.1724	0.6956	0.1676	0	0.0473	0.4632	0.9988	0	5.921	0.49	0.8972	0	1	0.4835	0.9829	0
Crotalus_pusillus	bioclim	bioclim	TRUE	3.4804	1.99672	0	0.666667	112.033	0.523601	1	3	1.99699	0	0.333333	4	5.4354	5.6455	100	0.9993	10004	0.0019	37.0228	0.568	0.0013	0	37.0228	0.568	0.0013	0	37.0228	0.568	0.0013	0	37.0228	0.568	0.0013	0	0.0806	0.0013	0.0119	0	9.8756	0.1586	0.0033	0	1	0.0185	0.0074	0
Crotalus_pusillus	topvars	topvars		5.2011	1.74799	0	0.333333	122.455	0	1	3	1.99571	0	0.333333	4	3.7782	4.5558	124	0.9976	10004	0.0107	50.8857	0.8172	0.0038	0	50.8857	0.8172	0.0038	0	50.8857	0.8172	0.0038	0	50.8857	0.8172	0.0038	0	1.7526	0.0078	0.0662	0	8.5701	0.1111	0.0195	0	1	0.0044	0.0972	0
Crotalus_pyrrhus	all	bioclim		9.2267	1.18983	0	0.0485437	64067.7	0	1	6	1.25293	0	0.0393701	1455	0.1001	0.1389	106	0.6915	11422.3	0.5528	3.4348	0.32	0.9105	0	19.3634	0.4404	0.6123	0.0994	45.5184	0.6742	0.3565	0.3566	33.7905	0.6346	0.4546	0.2085	1.9599	0.2996	0.945	0	4.3222	0.3308	0.89	0.0016	1	0.2807	0.9702	0
Crotalus_pyrrhus	bioclim	bioclim		9.2304	1.19181	0	0.0485437	64067.7	0	1	6	1.25667	0	0.0393701	1455	0.0956	0.1333	108	0.6825	11435.5	0.5544	3.9787	0.3275	0.8989	0	19.5458	0.4493	0.614	0.0991	44.8764	0.6692	0.3628	0.3629	31.7531	0.6212	0.4752	0.199	1.888	0.2996	0.9471	0	4.2361	0.3316	0.8921	0.001	1	0.2802	0.9703	0
Crotalus_pyrrhus	topvars	topvars	TRUE	8.9417	1.25291	0	0.0543689	62106.6	0	1	16	1.33938	0	0.0393701	1455	0.2836	0.3079	456	0.7824	11434	0.4088	0.1751	0.0446	0.8476	0	14.7472	0.3893	0.5223	0.0993	38.7433	0.5814	0.2855	0.2853	36.5658	0.568	0.3035	0.2612	0.7236	0.1302	0.8063	0.0027	5.8636	0.2782	0.6686	0.037	1	0.1561	0.7938	0.006
Crotalus_ravus	all	topo		8.8339	1.18957	0	0.0634921	6256.46	0	1	16	1.1629	0	0.214286	255	0.3457	0.3722	258	0.7639	10229.4	0.4089	1.225	0.0964	0.8334	0	14.7349	0.404	0.5127	0.0953	34.3119	0.572	0.3184	0.3172	21.0611	0.4671	0.4414	0.1482	3.2114	0.1777	0.7376	0.0047	5.2883	0.2443	0.6714	0.0212	1	0.0896	0.8321	0.0019
Crotalus_ravus	bioclim	bioclim	TRUE	8.3838	1.34549	0	0.111111	6002.46	0	1	28	1.4243	0	0.142857	255	0.6816	0.7267	500	0.8542	10234.2	0.2583	0.3477	0.0203	0.7257	0	15.1893	0.3918	0.3185	0.0968	28.2704	0.5273	0.2278	0.2283	16.0973	0.4014	0.3119	0.0902	1.9028	0.0932	0.5311	0.0059	5.6789	0.2211	0.4282	0.0314	1	0.0584	0.5695	0.0067
Crotalus_ravus	topvars	topvars		8.9096	1.30902	0	0.0793651	6151.88	0	1	12	1.32178	0	0.142857	255	0.2587	0.4648	132	0.8221	10233.7	0.4419	6.254	0.2479	0.6653	0	26.7218	0.5969	0.396	0.0972	48.1094	0.7096	0.2533	0.2541	36.5972	0.6623	0.3253	0.1404	5.9537	0.2383	0.6694	0.0004	4.2005	0.183	0.7236	0.0004	1	0.0914	0.8843	0
Crotalus_ruber	all	topo		9.1957	1.07808	0	0.0494572	80592.4	0	1	44	1.08739	0.006	0.0520231	1748	0.2211	0.2274	494	0.5924	11658.4	0.5236	0.0037	0.0139	0.998	0	6.1438	0.3557	0.7868	0.0994	33.8228	0.5878	0.4421	0.4423	26.0598	0.5315	0.532	0.337	0.1894	0.0828	0.974	0.0037	3.4469	0.2849	0.8454	0.0547	1	0.1719	0.9246	0.0187
Crotalus_ruber	bioclim	bioclim	TRUE	9.004	1.07723	0	0.0458384	81864.4	0	1	32	1.08999	0	0.0289017	1748	0.4456	0.4796	500	0.5539	11666.8	0.4237	0.0655	0.0244	0.9701	0	2.8302	0.2117	0.8109	0.0992	21.9538	0.4203	0.481	0.4811	2.3766	0.1768	0.8326	0.0665	0.3059	0.0626	0.9317	0.0035	7.8064	0.305	0.6973	0.2226	1	0.1238	0.8806	0.0243
Crotalus_ruber	topvars	topvars		9.1093	1.06499	0	0.0506634	82932.4	0	1	11	1.07883	0.008	0.0404624	1748	0.2806	0.3765	210	0.4591	11659.6	0.4747	0.0131	0.0361	0.997	0	4.947	0.2793	0.7986	0.0991	17.09	0.4214	0.5886	0.5884	4.3307	0.2606	0.8145	0.0748	0.267	0.0752	0.9736	0.0038	5.9883	0.3026	0.7752	0.1427	1	0.1494	0.9243	0.017
Crotalus_scutulatus	all	topvars		9.1159	1.31418	0	0.037417	198466	0	0.499981	227	1.30181	0	0.0490463	3171	0.3055	0.3402	500	0.6962	13161.1	0.4213	0.0448	0.0175	0.9523	0	12.379	0.362	0.5606	0.0999	30.6405	0.5485	0.3563	0.3562	17.6364	0.4306	0.4887	0.1568	1.1186	0.1138	0.8393	0.0085	5.4685	0.2494	0.6914	0.0407	1	0.108	0.8453	0.0086
Crotalus_scutulatus	bioclim	bioclim	TRUE	9.0923	1.30479	0	0.0488835	198634	0	0.5	254	1.32194	0	0.0463215	3171	0.3183	0.342	500	0.6953	13163.1	0.4127	0.0072	0.0031	0.9629	0	11.7994	0.3867	0.5576	0.0998	30.3836	0.5449	0.3625	0.3625	14.6136	0.4241	0.5213	0.1303	1.4421	0.1353	0.7839	0.0102	4.9883	0.2589	0.6752	0.0349	1	0.1096	0.8059	0.0087
Crotalus_scutulatus	topvars	topvars		9.1278	1.31252	0	0.037417	198466	0	0.999925	227	1.30218	0	0.0463215	3171	0.3002	0.3358	500	0.6979	13149.2	0.4273	0.052	0.0184	0.9511	0	12.6351	0.3729	0.5655	0.0998	31.5924	0.5524	0.3546	0.3547	18.1768	0.4381	0.4919	0.1551	1.181	0.1225	0.8364	0.0079	5.3159	0.2559	0.7003	0.0393	1	0.1131	0.8459	0.0077
Crotalus_simus	all	bioclim		8.6145	1.24189	0	0.0294118	2888.05	0.300477	0.0811201	5	1.46032	0	0	109	0.6829	0.7956	96	0.7772	10108.2	0.3242	0.694	0.0484	0.8794	0	14.4443	0.3077	0.4108	0.0871	25.9939	0.4944	0.2793	0.2807	17.3523	0.3498	0.3674	0.1055	1.3458	0.0635	0.8285	0.0064	7.2828	0.1846	0.5462	0.0743	1	0.0588	0.8428	0.0266
Crotalus_simus	bioclim	bioclim		8.6014	1.25132	0	0.0294118	2888.85	1.10033	0.0378356	5	1.45564	0	0	109	0.7031	0.8055	102	0.7733	10106	0.3194	0.5924	0.0437	0.8825	0	12.0522	0.2597	0.4479	0.0862	25.4606	0.5038	0.2763	0.2762	16.5816	0.3348	0.3687	0.1009	0.6585	0.0459	0.8762	0.0009	7.3608	0.1829	0.5387	0.0798	1	0.0575	0.8378	0.0349
Crotalus_simus	topvars	topvars	TRUE	8.4131	1.25309	0	0.147059	2839.96	0	1	16	1.47184	0	0	109	0.934	1.1604	310	0.8321	10104.7	0.2652	0.9145	0.0387	0.836	0	12.9877	0.2418	0.386	0.089	26.8219	0.4693	0.2357	0.2367	19.6451	0.3622	0.2989	0.1248	4.0627	0.0992	0.634	0.022	9.4218	0.1852	0.448	0.078	1	0.0436	0.803	0.0193
Crotalus_stephensi	all	bioclim		8.332	1.40294	0	0.0252101	9525.74	0	1	30	1.31729	0	0.0952381	309	1.0915	1.1413	500	0.842	10288.7	0.2389	0.5049	0.0219	0.7896	0	9.1218	0.2087	0.3923	0.0961	23.3373	0.4139	0.2337	0.2337	21.1221	0.382	0.2573	0.1909	2.6267	0.0855	0.5668	0.0126	8.381	0.1953	0.4047	0.0948	1	0.0431	0.6634	0.0052
Crotalus_stephensi	bioclim	bioclim		8.3587	1.40422	0	0.0252101	9525.74	0	1	30	1.31681	0	0.142857	309	1.09	1.1414	500	0.8382	10295.9	0.246	0.446	0.0219	0.771	0	9.2073	0.2269	0.3906	0.0965	23.0968	0.4258	0.2423	0.2424	19.0552	0.373	0.2793	0.1799	2.1545	0.0794	0.5786	0.0087	7.7003	0.1988	0.4152	0.0799	1	0.0453	0.6513	0.0058
Crotalus_stephensi	topvars	topvars	TRUE	8.3942	1.32798	0	0.0252101	9542.66	0	0.999999	72	1.31671	0	0.047619	309	1.01	1.3722	500	0.8721	10293.5	0.2523	0.5963	0.0308	0.8013	0	15.8625	0.282	0.3356	0.0955	29.3305	0.4552	0.2062	0.2065	25.0327	0.4012	0.2405	0.1531	3.2074	0.0946	0.6175	0.01	9.7833	0.1978	0.4299	0.0586	1	0.0475	0.7436	0.0049
Crotalus_tigris	all	topvars		8.0683	1.42314	0	0.0318471	14289.6	0	0.933306	81	1.4226	0	0.0645161	326	1.2019	1.5814	500	0.893	10320.8	0.1797	1.2546	0.0319	0.6895	0	14.6778	0.2106	0.2852	0.0973	25.1302	0.3371	0.1817	0.1816	23.3802	0.3166	0.1984	0.1482	2.8028	0.0579	0.5724	0.0065	12.8621	0.1886	0.3103	0.0828	1	0.0276	0.7002	0.0022
Crotalus_tigris	bioclim	bioclim	TRUE	8.2298	1.35208	0	0.0127389	14384.6	0	1	29	1.2559	0	0.0322581	326	1.1942	1.2241	500	0.8361	10319.4	0.2151	0.3078	0.0151	0.8465	0	6.5984	0.1341	0.4754	0.097	23.1549	0.3336	0.2346	0.2347	24.1438	0.3471	0.2289	0.2227	1.5432	0.0462	0.6817	0.0175	12.1172	0.2047	0.3673	0.15	1	0.0338	0.7279	0.0147
Crotalus_tigris	topvars	topvars		8.0566	1.41483	0	0.0318471	14289.6	0	0.933306	81	1.38255	0	0.0645161	326	1.2261	1.5866	500	0.8932	10320.5	0.1778	1.5563	0.037	0.6627	0	15.606	0.2164	0.2791	0.0982	25.4799	0.3322	0.18	0.1804	23.4877	0.3113	0.1974	0.1472	3.4262	0.066	0.5528	0.0064	13.3957	0.189	0.3063	0.0902	1	0.0284	0.7043	0.0012
Crotalus_tlaloci	all	bioclim		7.755	1.85865	0	0	428.602	0	0.722686	7	1.86727	0	0	17	1.4901	1.8554	252	0.9392	10013.6	0.137	17.8473	0.2246	0.2018	0	23.7821	0.3085	0.1412	0.0412	25.8291	0.3367	0.1276	0.1294	22.372	0.2893	0.1526	0.0176	7.6735	0.0899	0.345	0	13.3899	0.1594	0.2407	0.0176	1	0.0179	0.7059	0
Crotalus_tlaloci	bioclim	bioclim		7.7356	1.86049	0	0	428.602	0	0.765388	7	1.84864	0	0	17	1.5248	1.9535	288	0.9439	10015.2	0.1345	15.4548	0.2047	0.2165	0	24.0671	0.333	0.1362	0.047	25.3009	0.3486	0.1279	0.1117	22.0004	0.301	0.1474	0.0294	7.2392	0.0884	0.3318	0	12.3927	0.1549	0.2377	0.0176	1	0.017	0.6807	0
Crotalus_tlaloci	topvars	topvars	TRUE	7.3888	1.83307	0	0	438.992	0.594259	0.0718159	8	1.87259	0	0	17	1.8627	2.1365	112	0.9469	10014.9	0.0976	11.9025	0.1478	0.2033	0	18.2545	0.2315	0.1335	0.047	21.1	0.2718	0.1119	0.0941	16.8968	0.212	0.1422	0.0294	5.3309	0.0636	0.289	0	12.9555	0.1588	0.1725	0.047	1	0.0153	0.507	0
Crotalus_totonacus	all	topvars		8.357	1.60868	0	0	1382.03	0	0.972045	17	1.47701	0	0	41	0.9397	1.4697	348	0.8917	10040	0.2542	6.0038	0.1268	0.5426	0	20.7477	0.3663	0.2885	0.0878	31.8643	0.5138	0.1979	0.2	25.6339	0.4367	0.2468	0.1024	5.2501	0.1144	0.5578	0	9.6333	0.1848	0.4284	0.039	1	0.045	0.7766	0
Crotalus_totonacus	bioclim	bioclim		8.3763	1.5099	0	0	1399.18	0	0.89372	16	1.52578	0	0	41	0.9714	1.1937	500	0.8512	10040.1	0.2622	5.4904	0.1541	0.5791	0	13.5613	0.2822	0.398	0.0878	28.4631	0.4299	0.2393	0.2366	27.3535	0.4174	0.2594	0.1634	4.0407	0.1365	0.5721	0.0049	10.1964	0.2344	0.4388	0.0683	1	0.0587	0.6946	0.0049
Crotalus_totonacus	topvars	topvars	TRUE	8.3068	1.61497	0	0	1382.03	0	0.972245	17	1.58487	0	0	41	0.973	1.5254	396	0.8963	10036.9	0.2433	7.1281	0.1443	0.5262	0	19.9049	0.3403	0.2877	0.0952	30.6998	0.4718	0.1994	0.1951	26.4236	0.4157	0.2441	0.0878	5.5409	0.1161	0.5402	0.0024	10.3469	0.1929	0.4098	0.0268	1	0.0428	0.762	0
Crotalus_triseriatus	all	bioclim		7.8761	1.61976	0	0.047619	9228.18	0	1	18	1.63695	0	0.0416667	360	1.2493	1.3274	500	0.9227	10318	0.1459	0.5786	0.0153	0.6786	0	19.2891	0.2788	0.1797	0.0989	24.9574	0.3543	0.1407	0.1417	21.5112	0.3082	0.1634	0.1036	3.8249	0.0611	0.4372	0.0081	11.7974	0.1737	0.2555	0.0614	1	0.0223	0.6171	0.0034
Crotalus_triseriatus	bioclim	bioclim	TRUE	7.8922	1.62742	0	0.047619	9228.18	0	1	18	1.65521	0	0.0416667	360	1.2181	1.2999	500	0.92	10337.8	0.1478	0.757	0.0175	0.6526	0	18.1362	0.2703	0.1885	0.0997	24.3436	0.3579	0.1441	0.1439	22.433	0.3309	0.1559	0.1197	4.4364	0.0722	0.404	0.0144	11.3443	0.1739	0.2591	0.0683	1	0.0217	0.6103	0.0044
Crotalus_triseriatus	topvars	topvars		7.9448	1.59121	0	0.0555556	9295.51	0	1	26	1.56225	0	0.0833333	360	1.1828	1.2774	500	0.9183	10326.9	0.1565	1.0918	0.0241	0.6407	0	17.7572	0.2705	0.1983	0.0989	23.8321	0.3517	0.1532	0.1525	18.0969	0.2743	0.1965	0.092	3.4679	0.0636	0.4493	0.0072	10.9244	0.1749	0.2736	0.0531	1	0.0238	0.6093	0.0042
Crotalus_tzabcan	all	bioclim		8.3284	1.39512	0	0.0465116	3509.46	0	0.606858	20	1.60202	0	0	139	1.2752	1.6175	414	0.8766	10134.6	0.2442	0.3712	0.0201	0.6893	0	16.0854	0.338	0.3057	0.0913	29.4689	0.5017	0.2024	0.2036	22.4177	0.4243	0.2499	0.118	1.3648	0.0578	0.607	0.0108	7.8015	0.2191	0.4095	0.0633	1	0.052	0.6053	0.0259
Crotalus_tzabcan	bioclim	bioclim	TRUE	8.3474	1.39537	0	0.0465116	3509.46	0	0.621143	20	1.65556	0	0	139	1.2449	1.6064	418	0.8762	10130.4	0.2492	0.5086	0.0264	0.6761	0	16.4697	0.3486	0.3065	0.0899	30.0471	0.5155	0.2053	0.2065	21.7852	0.4222	0.2624	0.105	1.3876	0.0681	0.5894	0.0072	7.547	0.2152	0.4171	0.0547	1	0.052	0.6083	0.013
Crotalus_tzabcan	topvars	topvars		8.3401	1.44208	0	0.0232558	3516.33	0	0.8538	27	1.57805	0	0	139	1.2399	1.6384	420	0.8773	10133.2	0.2469	0.8515	0.0407	0.6433	0	14.7174	0.319	0.3286	0.0906	29.1415	0.4889	0.21	0.2086	26.5753	0.4607	0.2304	0.1611	2.0439	0.0859	0.571	0.0072	8.033	0.2213	0.4139	0.0511	1	0.0499	0.621	0.0079
Crotalus_viridis	all	topvars		9.2065	1.30068	0	0.0491343	248056	0	1	269	1.36329	0	0.0314607	4435	0.3779	0.3975	500	0.7409	14431.8	0.422	0.0163	0.0059	0.9496	0	11.9806	0.3559	0.5544	0.0998	33.9194	0.6113	0.3248	0.3248	21.4658	0.4816	0.4335	0.1927	1.1034	0.1209	0.8069	0.0076	4.7294	0.2564	0.6903	0.0358	1	0.1145	0.8121	0.0075
Crotalus_viridis	bioclim	bioclim	TRUE	9.268	1.28915	0	0.0486664	249132	0	0.476809	65	1.37646	0	0.0292135	4435	0.3086	0.3715	332	0.7337	14425.5	0.4501	0.0687	0.0213	0.9634	0	11.9165	0.3789	0.5841	0.0998	36.9362	0.6434	0.3286	0.3286	27.5448	0.575	0.402	0.2336	1.6964	0.1532	0.8119	0.0067	4.061	0.2511	0.7343	0.0244	1	0.1104	0.847	0.0039
Crotalus_viridis	topvars	topvars		9.2083	1.2988	0	0.0491343	248056	0	1	269	1.33848	0	0.0337079	4435	0.3746	0.3946	500	0.74	14426.3	0.4229	0.0028	0.002	0.964	0	11.9707	0.3535	0.5576	0.0998	33.833	0.6058	0.3253	0.3253	22.4408	0.4897	0.4241	0.203	1.1627	0.1228	0.8061	0.0075	4.7985	0.2614	0.6917	0.0369	1	0.1132	0.8137	0.0073
Crotalus_willardi	all	topvars		8.3827	1.52013	0	0.0377358	6526.39	0	0.667324	23	1.60762	0	0	177	0.7187	0.8014	500	0.8852	10171.3	0.2568	0.5554	0.0303	0.743	0	19.5556	0.3619	0.3021	0.0954	33.6975	0.5005	0.1929	0.1932	31.011	0.4744	0.2118	0.1525	2.5164	0.0957	0.5904	0.009	8.956	0.2311	0.4316	0.048	1	0.0475	0.6748	0.009
Crotalus_willardi	bioclim	bioclim	TRUE	8.2788	1.58841	0	0.0377358	6556.44	0	0.901797	80	1.73989	0	0	177	0.778	1.2152	500	0.9302	10173.2	0.2297	3.0843	0.0925	0.6116	0	30.1992	0.4202	0.2008	0.0943	38.7346	0.503	0.146	0.1446	38.3562	0.5	0.1527	0.1226	4.4157	0.1276	0.5337	0.0028	11.6733	0.2289	0.3878	0.026	1	0.0512	0.6761	0.0017
Crotalus_willardi	topvars	topvars		8.3657	1.52357	0	0.0377358	6526.39	0	0.667325	23	1.63319	0	0	177	0.7144	0.7975	500	0.8879	10175.9	0.2516	1.2907	0.0607	0.6692	0	20.1813	0.3688	0.2906	0.0949	32.9448	0.4946	0.1933	0.1938	27.2155	0.44	0.2332	0.1226	2.6134	0.1062	0.571	0.0062	8.9314	0.2331	0.4228	0.0401	1	0.0516	0.653	0.0051
Lachesis_acrochorda	all	bioclim	TRUE	9.1531	1.17002	0	0.157895	1448.1	0	1	3	1.19713	0	0.105263	35	0.0566	0.2479	60	0.7679	10035	0.5898	17.8516	0.5007	0.7208	0	42.4239	0.622	0.4355	0.0771	60.465	0.703	0.2728	0.2686	52.7335	0.6661	0.3411	0.1371	0.3317	0.3616	0.9911	0	2.7808	0.4208	0.9417	0	1	0.3959	0.9793	0
Lachesis_acrochorda	bioclim	bioclim		9.1228	1.18692	0	0.157895	1448.1	0	1	3	1.1617	0	0.157895	35	0.0847	0.3281	56	0.7936	10035	0.5697	20.5561	0.4944	0.658	0	39.1575	0.6033	0.4372	0.0714	59.358	0.7183	0.258	0.2628	55.2141	0.6869	0.2881	0.1572	0.9114	0.3372	0.9746	0	3.6945	0.3879	0.9135	0	1	0.345	0.9751	0
Lachesis_acrochorda	topvars	topvars		9.0725	1.1428	0	0.157895	1452.09	0	1	4	1.1603	0	0.157895	35	0.1542	0.3574	76	0.7399	10034.1	0.5413	15.6438	0.5049	0.6569	0	27.0053	0.5791	0.5334	0.0743	51.4806	0.663	0.3174	0.32	43.4661	0.6331	0.3936	0.1372	3.25	0.2936	0.8526	0	2.6225	0.2615	0.8702	0	1	0.1862	0.9258	0
Lachesis_melanocephala	all	bioclim		8.896	1.75418	0	0	359.651	1.79295	0.0420404	1	1.78169	0	0.25	11	0.3956	0.8272	78	0.907	10008.8	0.457	59.5227	0.7219	0.1752	0	65.0694	0.7555	0.1451	0.0727	65.2185	0.7566	0.144	0.1273	62.6997	0.7369	0.1584	0.0091	3.7014	0.2569	0.776	0	5.1902	0.2833	0.7426	0	1	0.1638	0.8654	0
Lachesis_melanocephala	bioclim	bioclim	TRUE	8.8923	1.7546	0	0	359.651	1.79295	0.0420404	1	1.77544	0	0	11	0.3504	0.7934	70	0.9047	10009.2	0.4475	55.2806	0.7271	0.1863	0	62.4306	0.762	0.1469	0.0545	62.4689	0.7618	0.1459	0.1545	60.9221	0.751	0.1552	0.0182	5.2606	0.2542	0.7603	0	6.4192	0.2727	0.7337	0	1	0.1527	0.9071	0
Lachesis_melanocephala	topvars	topvars		8.9468	1.42916	0	0.25	381.401	0	1	2	1.49701	0	0.25	11	0.3375	0.6323	66	0.8077	10008.4	0.4957	24.4042	0.5517	0.5255	0	52.7902	0.6925	0.2837	0.0909	59.7501	0.6987	0.2192	0.2454	58.7105	0.6935	0.226	0.0909	3.3051	0.2742	0.7964	0	3.3144	0.2764	0.7992	0	1	0.1946	0.8785	0
Lachesis_muta	all	topvars		8.9346	1.11858	0	0.0479452	19326.8	0	1	65	1.21065	0	0	480	0.4395	0.7142	500	0.7852	10480	0.4439	0.6303	0.0747	0.8885	0	14.4566	0.4152	0.5717	0.0998	41.9168	0.6016	0.293	0.2927	45.7023	0.621	0.266	0.3071	1.5757	0.1506	0.8258	0.0036	5.0155	0.2874	0.7244	0.0312	1	0.112	0.8515	0.0044
Lachesis_muta	bioclim	bioclim	TRUE	8.8171	1.13111	0	0.0469799	19455.4	0	1	103	1.2981	0	0	483	0.563	0.8591	500	0.8047	10482	0.3912	0.2045	0.03	0.9019	0	16.0788	0.3877	0.4835	0.0988	36.6373	0.5751	0.2817	0.2818	29.5603	0.5124	0.3452	0.1932	2.5254	0.1632	0.7502	0.0083	6.3985	0.2526	0.6441	0.0314	1	0.0994	0.8152	0.0056
Lachesis_muta	topvars	topvars		8.9337	1.11903	0	0.0479452	19326.8	0	1	65	1.19202	0	0	480	0.4493	0.7137	500	0.7806	10479	0.4436	0.628	0.0715	0.892	0	12.8025	0.4048	0.5945	0.0998	41.4367	0.5958	0.2972	0.2977	44.6946	0.6139	0.2737	0.3008	1.6791	0.1568	0.8183	0.0042	4.9369	0.2878	0.7238	0.036	1	0.1096	0.8503	0.0038
Lachesis_stenophrys	all	bioclim		9.0201	1.36047	0	0	947.085	1.95778e-07	0.999902	3	1.29801	0	0.0833333	27	0.2421	0.5784	106	0.8369	10025.5	0.5119	8.5694	0.3806	0.7782	0	26.3203	0.497	0.5329	0.0704	56.4677	0.655	0.2322	0.2296	73.2831	0.7544	0.1143	0.2556	2.3646	0.2774	0.8958	0	5.5639	0.3209	0.8287	0.0111	1	0.2145	0.9388	0
Lachesis_stenophrys	bioclim	bioclim	TRUE	8.9407	1.36082	0	0	947.085	1.95778e-07	0.99991	3	1.24535	0	0	27	0.3257	0.6934	116	0.8639	10024.8	0.4726	8.9379	0.3354	0.7458	0	28.9702	0.5145	0.4784	0.0593	59.8996	0.6952	0.1773	0.1778	63.8599	0.7291	0.1539	0.1556	3.3277	0.2514	0.8422	0	6.1829	0.286	0.7705	0.0148	1	0.177	0.9161	0
Lachesis_stenophrys	topvars	topvars		8.9712	1.34607	0	0	950.194	0	1	3	1.2069	0	0.25	27	0.2942	0.7126	86	0.8438	10027	0.4862	14.3108	0.402	0.6621	0	30.4598	0.5215	0.4491	0.063	56.2281	0.6607	0.2132	0.2074	60.6497	0.6984	0.1868	0.1778	3.8427	0.2705	0.84	0	6.126	0.3038	0.7907	0.0037	1	0.1838	0.9345	0
Metlapilcoatlus_indomitus	all	topo	TRUE	8.712	1.89051	0	0	166.022	0	0.10106	2	1.95519	0	0	5	0.4994	0.999	226	0.8852	10005	0.3681	29.4373	0.4584	0.3142	0	29.4373	0.4584	0.3142	0	39.9711	0.5869	0.221	0.22	41.6655	0.5403	0.2412	0.06	8.5347	0.2175	0.6142	0	8.5115	0.2185	0.6154	0
Metlapilcoatlus_indomitus	bioclim	bioclim		8.6757	1.4853	0	1	160.51	0	1	1	1.4839	0	1	5	0.6037	1.0946	66	0.8785	10003.3	0.3538	41.8536	0.6743	0.2151	0	41.8536	0.6743	0.2151	0	45.2228	0.6917	0.1974	0.22	41.8536	0.6743	0.2151	0	6.0884	0.2093	0.5831	0	5.9116	0.2049	0.5877	0	1	0.0649	0.7954	0
Metlapilcoatlus_indomitus	topvars	topvars		8.064	1.78888	0	0	217.231	1.05006	0.371677	5	1.81927	0	0	5	1.2948	1.8453	98	0.9458	10005	0.1903	39.8767	0.5664	0.1147	0	39.8767	0.5664	0.1147	0	39.8849	0.5664	0.1147	0.08	39.8767	0.5664	0.1147	0	5.269	0.1211	0.4094	0	10.039	0.1976	0.3237	0	1	0.0313	0.6034	0
Metlapilcoatlus_mexicanus	all	topvars		8.754	1.33972	0	0.0425532	4904.95	1.72553	0.288203	23	1.64386	0	0	150	0.4818	0.7676	460	0.8599	10148.3	0.3774	9.5225	0.2662	0.5943	0	27.4705	0.4761	0.3556	0.0973	41.5779	0.5781	0.2356	0.2367	35.2079	0.5338	0.2868	0.144	6.851	0.2192	0.6495	0	7.9105	0.2379	0.6249	0.0027	1	0.0831	0.8746	0
Metlapilcoatlus_mexicanus	bioclim	bioclim		8.441	1.45811	0	0.0425532	4910.04	0	0.986675	31	1.477	0	0.1	150	0.6805	0.7318	500	0.8524	10150	0.2733	1.6847	0.0683	0.677	0	16.6524	0.3543	0.3395	0.098	29.9837	0.4918	0.2286	0.228	21.7233	0.4052	0.2984	0.1193	3.2909	0.1259	0.5672	0.0034	7.7667	0.2261	0.4578	0.0307	1	0.0502	0.6791	0.0034
Metlapilcoatlus_mexicanus	topvars	topvars	TRUE	8.6948	1.34665	0	0.0425532	4904.95	1.72553	0.295495	23	1.66085	0	0	150	0.5291	0.8281	444	0.8698	10145.2	0.3538	10.6367	0.2636	0.5577	0	26.3658	0.4441	0.3444	0.0987	39.8627	0.5505	0.2277	0.2287	32.9127	0.4965	0.2898	0.1213	7.3895	0.2071	0.6236	0	8.8797	0.234	0.5889	0.002	1	0.0789	0.88	0
Metlapilcoatlus_nummifer	all	topo		8.9662	1.48224	0	0	1180.95	0	0.305269	7	1.52232	0	0	31	0.208	0.5201	110	0.8535	10028.6	0.4792	23.439	0.5546	0.4683	0	41.3924	0.6731	0.3217	0.0839	56.0699	0.7359	0.2277	0.2322	49.3089	0.7052	0.2721	0.1097	8.6588	0.2684	0.6646	0	4.8251	0.1971	0.7819	0	1	0.1459	0.942	0
Metlapilcoatlus_nummifer	bioclim	bioclim		8.1042	1.35114	0	0.166667	1112.59	0	1	9	1.28748	0	0.166667	31	1.1137	1.3272	480	0.9225	10030.4	0.1906	13.3151	0.2004	0.3026	0	23.506	0.353	0.1944	0.0807	28.1806	0.4273	0.1556	0.1548	25.1325	0.3802	0.1837	0.0645	7.8685	0.1225	0.3966	0	10.8588	0.1627	0.3322	0.0097	1	0.0284	0.7243	0
Metlapilcoatlus_nummifer	topvars	topvars	TRUE	7.9283	1.3885	0	0.166667	1108.28	0	1	21	1.36794	0	0.166667	31	1.2262	1.9323	382	0.9599	10031	0.1597	12.2795	0.1701	0.2923	0	38.1235	0.5159	0.0936	0.0903	37.3098	0.5041	0.0964	0.0935	36.5526	0.494	0.1007	0.0645	6.978	0.1038	0.3885	0	12.8489	0.1768	0.278	0.0226	1	0.0251	0.6726	0
Metlapilcoatlus_occiduus	all	topvars		7.8133	1.823	0	0	997.153	1.48262	0.250292	19	1.88508	0	0	27	1.4363	2.4357	330	0.963	10024.8	0.1518	19.8875	0.2905	0.2053	0	34.143	0.4596	0.1155	0.063	37.2831	0.4911	0.0992	0.0926	31.9564	0.4241	0.1232	0.037	5.0885	0.0969	0.375	0	12.6441	0.2047	0.2558	0.0111	1	0.0257	0.5624	0
Metlapilcoatlus_occiduus	bioclim	bioclim	TRUE	7.9406	1.89637	0	0	995.671	0	0.718919	14	1.89626	0	0	27	1.2894	2.1757	376	0.9523	10027	0.1746	16.9353	0.2571	0.2642	0	27.1995	0.3586	0.1861	0.0667	36.0366	0.4443	0.1366	0.1333	44.4705	0.5172	0.1121	0.1	4.7823	0.1082	0.431	0	14.5254	0.2344	0.2872	0.0222	1	0.0305	0.5994	0
Metlapilcoatlus_occiduus	topvars	topvars		7.6816	1.81489	0	0	997.153	0	0.929271	19	1.79905	0	0	27	1.5809	2.6876	352	0.9636	10026.2	0.1314	18.9181	0.2594	0.2203	0	31.9502	0.4054	0.1261	0.0704	34.6978	0.4252	0.1055	0.1037	33.0194	0.4121	0.1199	0.0593	4.9127	0.085	0.369	0	15.2512	0.2087	0.2228	0.0444	1	0.0212	0.5536	0
Metlapilcoatlus_olmec	all	topvars		9.193	1.41731	0	0	1356.58	0	0.240196	3	1.4136	0	0	30	0.0211	0.1375	70	0.6523	10027	0.6177	24.5234	0.5989	0.688	0	37.6344	0.6255	0.5533	0.0733	55.6054	0.6554	0.3798	0.3733	45.204	0.6375	0.4836	0.06	0.2623	0.336	0.991	0	0.8533	0.4108	0.9801	0	1	0.4323	0.9773	0
Metlapilcoatlus_olmec	bioclim	bioclim		6.8107	1.26986	0	0.0909091	1180.97	0	1	19	1.44744	0	0.363636	30	2.5803	2.9011	500	0.9353	10028.4	0.0589	0.895	0.0072	0.5612	0	19.434	0.1917	0.1599	0.0933	13.6116	0.1069	0.1397	0.14	40.9267	0.4767	0.0426	0.1533	2.9253	0.0224	0.3888	0.0233	18.4191	0.1478	0.1034	0.16	1	0.0091	0.4852	0.05
Metlapilcoatlus_olmec	topvars	topvars	TRUE	9.1841	1.41225	0	0	1356.58	0	0.480392	3	1.43137	0	0	30	0.0296	0.1805	74	0.723	10030	0.6113	30.1957	0.5924	0.6149	0	46.9875	0.6322	0.4438	0.0933	60.6424	0.6606	0.3172	0.3233	54.0467	0.6482	0.3837	0.1067	0.3333	0.3268	0.99	0	1.242	0.4064	0.9713	0	1	0.4086	0.9769	0
Mixcoatlus_barbouri	all	topo		9.0053	1.00013	0	0.1	624.011	0	1	1	1.53276	0	0.4	16	0.2034	0.9201	70	0.9111	10006.8	0.504	22.3515	0.4607	0.6388	0	65.1775	0.7952	0.1462	0.0563	67.6354	0.8	0.1331	0.0938	71.8183	0.8056	0.1183	0.0688	0.9781	0.3492	0.9683	0	22.7147	0.5058	0.6283	0.025	1	0.4724	0.752	0.0187
Mixcoatlus_barbouri	bioclim	bioclim	TRUE	8.8866	1.46793	0	0.3	619.014	0	1	2	1.48972	0	0.3	16	0.2985	0.7604	62	0.8817	10007.5	0.4719	40.4833	0.6431	0.3831	0	51.0865	0.7026	0.3046	0.0312	60.2897	0.7201	0.2192	0.1187	61.405	0.7191	0.2048	0.0625	3.155	0.3329	0.7901	0
Mixcoatlus_barbouri	topvars	topvars		7.1121	1.58957	0	0.4	521.45	0	1	11	1.40408	0	0.8	16	2.1012	3.6569	234	0.9872	10004.7	0.0768	19.9936	0.2408	0.1144	0	52.9891	0.714	0.03	0.0563	30.2105	0.4118	0.0593	0.0625	44.0766	0.5867	0.0384	0.0375	5.9447	0.0527	0.2352	0	13.6227	0.1469	0.1362	0.0125	1	0.0098	0.5069	0
Mixcoatlus_browni	all	topo	TRUE	7.9426	1.81466	0	0	337.055	0.032224	0.115934	3	1.84177	0	0	11	1.2159	1.666	82	0.8955	10004.6	0.172	8.4286	0.0996	0.4783	0	16.2501	0.1918	0.3534	0.0364	27.4188	0.3003	0.1678	0.1545	38.748	0.4723	0.1212	0.1454	7.249	0.0892	0.502	0	16.2021	0.1703	0.2971	0.1363	1	0.0314	0.8346	0
Mixcoatlus_browni	bioclim	bioclim		7.652	1.71618	0	0	343.636	0	0.294964	3	1.7281	0	0	11	1.5394	1.8705	98	0.9106	10004	0.1354	9.7669	0.1492	0.3903	0	17.7936	0.2636	0.2631	0.0545	18.3238	0.2732	0.1849	0.2	43.2117	0.6225	0.0884	0.1363	3.8525	0.0544	0.4309	0	10.8077	0.1535	0.2368	0.1363	1	0.0183	0.6399	0
Mixcoatlus_browni	topvars	topvars		8.4712	1.73871	0	0	345.221	0	0.905679	1	1.61888	0	0.25	11	0.7336	1.9764	102	0.9447	10004.8	0.3006	29.5376	0.3585	0.3523	0	58.7689	0.7486	0.104	0.0727	49.7857	0.5607	0.1076	0.0909	69.6823	0.8843	0.048	0.1	8.596	0.1743	0.6471	0	14.3299	0.2197	0.5101	0.0091	1	0.1186	0.9365	0
Mixcoatlus_melanurus	all	bioclim		8.1989	1.72998	0	0	903.183	0	0.974223	6	1.74931	0	0	25	0.8673	1.2197	192	0.9252	10022.2	0.2192	17.0961	0.3495	0.2684	0	29.0142	0.4913	0.1888	0.064	34.294	0.5404	0.1596	0.164	31.4466	0.514	0.1808	0.052	4.1203	0.1368	0.4321	0	7.5574	0.2115	0.3691	0.008	1	0.0401	0.5702	0
Mixcoatlus_melanurus	bioclim	bioclim	TRUE	8.2196	1.73434	0	0	903.183	0	0.974223	6	1.76499	0	0	25	0.8474	1.2221	190	0.9294	10022.3	0.2207	19.5772	0.3791	0.2451	0	29.5789	0.4918	0.1822	0.072	35.272	0.5506	0.1509	0.152	26.8242	0.4615	0.2013	0.028	4.5756	0.1385	0.4337	0	7.6973	0.2065	0.3734	0	1	0.0374	0.5943	0
Mixcoatlus_melanurus	topvars	topvars		8.7671	1.61434	0	0	938.624	0	0.5	5	1.61377	0	0	25	0.3992	0.6891	70	0.8791	10021.8	0.3922	30.9926	0.5774	0.3178	0	41.9968	0.6516	0.2496	0.06	48.3812	0.6865	0.21	0.216	42.1409	0.6526	0.254	0.04	5.8314	0.2271	0.6323	0	5.3388	0.2176	0.6452	0	1	0.0992	0.8127	0
Ophryacus_smaragdinus	all	bioclim		8.2406	1.94122	0	0	256.393	1.62895	0.0535891	5	1.93511	0	0	9	0.9427	1.9944	200	0.9389	10007.7	0.2364	26.7628	0.3163	0.2551	0	26.7628	0.3163	0.2551	0	40.1761	0.4782	0.136	0.1333	40.6325	0.4759	0.1414	0.0667	9.1413	0.1488	0.5278	0	15.3937	0.2001	0.4055	0.0222	1	0.0518	0.8506	0
Ophryacus_smaragdinus	bioclim	bioclim	TRUE	8.2238	1.9402	0	0	256.217	1.45281	0.0585788	5	1.94903	0	0	9	0.9867	2.1885	172	0.9218	10009	0.2408	17.049	0.1993	0.4162	0	17.049	0.1993	0.4162	0	41.6219	0.4844	0.14	0.1333	51.3589	0.6547	0.0922	0.1222	9.3485	0.1449	0.5492	0	16.7412	0.2063	0.4076	0.0667	1	0.0591	0.8951	0
Ophryacus_smaragdinus	topvars	topvars		9.0431	1.58951	0	0	268.996	0	0.103024	2	1.83841	0	0	9	0.1785	0.6884	110	0.8844	10007.4	0.5225	46.7641	0.6311	0.3191	0	46.7641	0.6311	0.3191	0	60.2381	0.7188	0.2096	0.2111	64.8946	0.7273	0.1911	0.0889	3.043	0.2862	0.906	0	5.6181	0.3122	0.8467	0	1	0.2622	0.9662	0
Ophryacus_undulatus	all	bioclim		7.4029	1.74018	0	0	1684	1.16639	0.273394	27	1.75883	0	0	56	1.7015	2.3129	366	0.9422	10050.3	0.0915	1.879	0.0194	0.5165	0	15.6975	0.1946	0.1631	0.0875	18.9812	0.2307	0.124	0.1232	20.8701	0.257	0.1115	0.1054	4.5629	0.0477	0.3414	0.0143	13.4289	0.1492	0.1645	0.1036	1	0.0113	0.5673	0.0072
Ophryacus_undulatus	bioclim	bioclim		7.3559	1.73253	0	0	1684	1.16639	0.276283	27	1.77132	0	0	56	1.759	2.3146	364	0.9423	10055.1	0.0881	2.123	0.0222	0.4619	0	13.3253	0.1676	0.1643	0.0821	17.3107	0.2182	0.1246	0.125	16.6487	0.2048	0.1288	0.0946	3.5073	0.0377	0.3638	0.0089	13.0064	0.1525	0.1585	0.0875	1	0.0106	0.541	0.0089
Ophryacus_undulatus	topvars	topvars	TRUE	8.3852	1.80584	0	0	1693.6	1.04511	0.215484	10	1.81546	0	0	56	0.7599	1.4738	280	0.9187	10053.1	0.2554	3.695	0.093	0.6407	0	30.5523	0.4752	0.2006	0.0821	42.3772	0.6383	0.1279	0.1286	42.9005	0.6395	0.1266	0.1125	4.6038	0.1092	0.5984	0.0036	9.8877	0.1854	0.4383	0.0464	1	0.0419	0.7972	0
Porthidium_arcosae	all	bioclim		7.8328	1.79854	0	0	609.065	0	0.14895	9	1.80774	0	0	25	1.4442	2.0781	224	0.9417	10010.5	0.1485	6.1901	0.105	0.3296	0	25.2716	0.4202	0.1494	0.068	27.9324	0.4867	0.1268	0.128	24.4689	0.4023	0.157	0.048	5.1862	0.0847	0.3275	0.004	8.2995	0.1468	0.2553	0.036	1	0.0208	0.559	0
Porthidium_arcosae	bioclim	bioclim		7.7712	1.79578	0	0	610.959	1.89375	0.0604173	8	1.80608	0	0	25	1.5151	1.9617	180	0.9382	10007.6	0.1369	5.5975	0.0958	0.3171	0	20.3813	0.3641	0.1435	0.072	21.3157	0.3853	0.138	0.144	19.5088	0.3453	0.1518	0.056	4.373	0.0741	0.3407	0	8.6756	0.1386	0.2378	0.032	1	0.0206	0.5264	0
Porthidium_arcosae	topvars	topvars	TRUE	7.4484	1.85653	0	0	619.557	0.958007	0.0180137	12	1.84532	0	0	25	1.8266	2.0008	500	0.943	10009.3	0.1028	6.6365	0.1532	0.21	0	15.4495	0.3046	0.1376	0.068	19.0238	0.3609	0.1197	0.12	12.7876	0.265	0.1511	0.028	2.3786	0.0619	0.2622	0	8.9677	0.1992	0.173	0.048	1	0.029	0.3153	0.004
Porthidium_dunni	all	bioclim	TRUE	7.8735	1.31454	0	0.137255	4166.61	0	1	14	1.74902	0	0	181	1.3265	1.3494	500	0.913	10164.4	0.1475	1.8275	0.0319	0.5383	0	14.6286	0.2324	0.1968	0.0967	17.9751	0.2885	0.1675	0.1685	13.4585	0.2095	0.2104	0.0696	3.0966	0.048	0.4565	0.0077	9.6557	0.1446	0.2591	0.0547	1	0.0211	0.6148	0.0011
Porthidium_dunni	bioclim	bioclim		7.8707	1.32443	0	0.137255	4166.61	0	1	14	1.74042	0	0	181	1.3317	1.3586	500	0.9123	10169.8	0.147	1.9875	0.0342	0.543	0	14.2691	0.2068	0.2083	0.0978	18.6698	0.2795	0.1664	0.168	13.0802	0.1892	0.2237	0.0713	3.2323	0.0502	0.4686	0.0066	10.4912	0.1442	0.2585	0.0635	1	0.0219	0.627	0
Porthidium_dunni	topvars	topvars		8.0366	1.35279	0	0.137255	4221.99	0.376566	1	27	1.67114	0	0	181	1.2245	1.4189	400	0.9103	10174.1	0.1746	3.1963	0.0544	0.5183	0	13.2828	0.2125	0.2635	0.0967	21.6743	0.3346	0.1808	0.1801	22.9167	0.3556	0.1862	0.1519	4.3943	0.0729	0.462	0.005	10.3624	0.164	0.3049	0.0657	1	0.0225	0.696	0
Porthidium_hespere	all	bioclim	TRUE	8.8749	1.42697	0	0	205.229	0.17491	0.055996	1	1.65446	0	0	6	0.3516	0.6998	62	0.8992	10005.1	0.4889	55.9609	0.7234	0.2369	0	55.9609	0.7234	0.2369	0	66.661	0.7328	0.165	0.1333	66.6561	0.7375	0.165	0.05	2.8785	0.2559	0.775	0	2.8929	0.284	0.7792	0	1	0.1819	0.8433	0
Porthidium_hespere	bioclim	bioclim		8.2836	1.42697	0	0	205.287	0.233201	0.0546828	1	1.64524	0	0	6	0.9537	1.3608	62	0.9387	10006	0.3269	41.4384	0.7473	0.1624	0	41.4384	0.7473	0.1624	0	48.5819	0.7568	0.1147	0.0667	48.5792	0.7568	0.1147	0.0333	4.3131	0.1572	0.5124	0	4.302	0.1793	0.5196	0	1	0.1009	0.6585	0
Porthidium_hespere	topvars	topvars		8.8249	1.42712	0	0	206.875	0	0.0920739	1	1.77	0	0.25	6	0.3887	1.0572	72	0.9434	10006	0.4351	74.0167	0.8101	0.133	0	74.0167	0.8101	0.133	0	78.4886	0.8109	0.0985	0.1	74.0167	0.8101	0.133	0	4.5266	0.2458	0.7145	0	4.9983	0.2522	0.7064	0	1	0.1425	0.8491	0
Porthidium_lansbergii	all	bioclim		8.5151	1.16507	0	0.0555556	4114.3	1.70422	1	18	1.39699	0	0	141	0.8705	1.1099	500	0.8016	10137.9	0.2929	1.0273	0.0546	0.8361	0	10.3184	0.2217	0.5039	0.0979	25.9085	0.3997	0.2894	0.2901	20.8677	0.345	0.3587	0.1773	1.9175	0.0799	0.7634	0.0057	10.6462	0.2256	0.4931	0.1163	1	0.055	0.8264	0.005
Porthidium_lansbergii	bioclim	bioclim	TRUE	8.4383	1.16308	0	0.0555556	4114.3	1.70422	1	18	1.40589	0	0	141	0.9459	1.1619	486	0.8099	10139.4	0.2697	0.8432	0.042	0.8425	0	8.771	0.1822	0.5141	0.0979	24.7657	0.3696	0.279	0.2773	28.4198	0.4122	0.2515	0.2652	2.3234	0.0779	0.7353	0.0099	11.3856	0.2167	0.4565	0.139	1	0.048	0.8187	0.0078
Porthidium_lansbergii	topvars	topvars		8.3768	1.17834	0	0.0833333	4100.19	0	1	27	1.40364	0	0	141	1.0499	1.0728	500	0.795	10138.8	0.2568	0.7855	0.0412	0.7563	0	6.1427	0.1621	0.5165	0.0972	20.2929	0.3505	0.304	0.305	23.6433	0.3758	0.2969	0.2638	1.2968	0.057	0.7056	0.005	10.303	0.2258	0.4307	0.1801	1	0.0491	0.7212	0.0099
Porthidium_nasutum	all	topvars		8.5894	1.34156	0	0.0434783	9352.89	0	0.99637	14	1.23909	0	0.166667	251	0.713	0.8168	276	0.8178	10247.1	0.314	0.5064	0.0331	0.8289	0	12.4866	0.3162	0.4266	0.0984	28.769	0.5174	0.2662	0.2657	22.828	0.4503	0.3214	0.1709	3.4686	0.1281	0.62	0.0068	6.6549	0.2077	0.5247	0.041	1	0.0534	0.7588	0.0048
Porthidium_nasutum	bioclim	bioclim	TRUE	8.5474	1.30264	0	0.0434783	9364.26	0	1	13	1.40076	0	0	251	0.7983	0.873	500	0.8208	10248.9	0.3038	1.4923	0.0792	0.6479	0	9.8284	0.3025	0.4336	0.0964	27.9201	0.5379	0.2679	0.2681	18.4752	0.4304	0.3432	0.1669	2.0159	0.1013	0.6128	0.002	5.573	0.2083	0.5034	0.0641	1	0.0581	0.6737	0.0016
Porthidium_nasutum	topvars	topvars		8.5844	1.33939	0	0.0434783	9352.89	0	1	14	1.23496	0	0.166667	251	0.7364	0.8326	266	0.8194	10247.9	0.312	1.4257	0.0642	0.7483	0	11.4284	0.2934	0.437	0.096	27.4418	0.5059	0.2709	0.2717	18.6477	0.398	0.3513	0.1522	3.1416	0.1157	0.6342	0.0068	6.6917	0.2043	0.5221	0.0462	1	0.0516	0.7608	0.002
Porthidium_ophryomegas	all	bioclim	TRUE	8.1682	1.35393	0	0.0277778	2921.54	0.551411	0.409449	11	1.74281	0	0	102	1.1984	1.3597	490	0.8878	10098.6	0.2023	2.904	0.069	0.5974	0	17.5634	0.2566	0.2565	0.0931	24.3714	0.373	0.1853	0.1873	20.0685	0.306	0.2271	0.0961	4.5448	0.0882	0.5331	0.0039	10.7615	0.1581	0.3518	0.047	1	0.0393	0.7139	0
Porthidium_ophryomegas	bioclim	bioclim		8.1325	1.35188	0	0.0277778	2921.54	0.551411	0.409449	11	1.76376	0	0.166667	102	1.2262	1.3772	498	0.8928	10099.9	0.1937	5.643	0.0911	0.4827	0	16.6824	0.249	0.2432	0.0951	22.0523	0.3459	0.1898	0.1883	15.771	0.2378	0.2561	0.0657	7.0892	0.1065	0.4285	0.0029	10.5883	0.1509	0.3379	0.0412	1	0.0363	0.7073	0
Porthidium_ophryomegas	topvars	topvars		8.529	1.52594	0	0.0277778	2967.82	0	1	27	1.71019	0	0	102	0.809	1.3341	422	0.8858	10101.1	0.2948	14.3249	0.2901	0.4177	0	22.3014	0.3721	0.3185	0.098	35.1527	0.4784	0.2006	0.2	32.6993	0.466	0.2281	0.1353	7.0821	0.1817	0.5515	0	9.3259	0.2195	0.5015	0	1	0.0534	0.814	0
Porthidium_porrasi	all	topvars		7.7856	1.96448	0	0	379.083	0	0.2478	7	1.97433	0	0	16	1.2957	2.2412	152	0.9791	10011.5	0.1386	41.5457	0.5758	0.0681	0	47.3864	0.6565	0.0531	0.0375	43.9011	0.6106	0.0607	0.05	41.5457	0.5758	0.0681	0	7.6446	0.0929	0.3448	0	13.0526	0.1577	0.2443	0	1	0.0196	0.6818	0
Porthidium_porrasi	bioclim	bioclim		7.0991	1.96473	0	0	382.953	0	0.926431	9	1.97298	0	0	16	1.8401	2.2622	500	0.9719	10012.8	0.0701	19.4203	0.3305	0.0829	0	24.1465	0.4089	0.0677	0.0563	23.1043	0.3947	0.0697	0.0563	19.4203	0.3305	0.0829	0	2.9031	0.0475	0.1926	0	8.5642	0.1593	0.1219	0.0063	1	0.0144	0.2784	0
Porthidium_porrasi	topvars	topvars	TRUE	7.8668	1.96507	0	0	379.083	0.000327486	0.257717	7	1.97753	0	0	16	1.2686	2.2136	170	0.9789	10014.1	0.1516	42.6343	0.5846	0.0722	0	49.6931	0.6722	0.0548	0.05	45.5136	0.6251	0.0626	0.0625	42.6343	0.5846	0.0722	0	7.8547	0.1005	0.3645	0	13.1404	0.1622	0.2652	0	1	0.0228	0.6951	0
Porthidium_volcanicum	all	topvars	TRUE	6.8032	1.95859	0	0	81.1828	1.42323	0.0127916	1	1.99216	0	0	3	2.3656	3.404	154	0.9844	10002.3	0.1405	71.1601	0.8993	0.0182	0	71.1601	0.8993	0.0182	0	71.1601	0.8993	0.0182	0	71.1601	0.8993	0.0182	0	7.017	0.0892	0.3731	0	18.0492	0.1784	0.2412	0	1	0.036	0.6377	0
Porthidium_volcanicum	bioclim	bioclim		8.4167	1.334	0	1	86.5996	0	1	0	1.59356	0	1	3	0.7978	1.125	74	0.7396	10003	0.415	49.3797	0.7391	0.3994	0	49.3797	0.7391	0.3994	0	53.2832	0.74	0.3609	0.1333	49.3797	0.7391	0.3994	0	1.369	0.3846	0.7059	0
Porthidium_volcanicum	topvars	topvars		7.5387	1.95855	0	0	81.1828	0.0469906	0.043263	1	1.99208	0	0	3	1.636	2.5057	100	0.9802	10001.8	0.1842	65.1668	0.8718	0.0232	0	65.1668	0.8718	0.0232	0	65.1668	0.8718	0.0232	0	65.1668	0.8718	0.0232	0	7.8383	0.1142	0.4647	0	18.0194	0.1939	0.3126	0	1	0.0496	0.7481	0
Porthidium_yucatanicum	all	topvars		8.3793	1.50633	0	0	1977.12	1.54637	0.0630759	8	1.51591	0	0	53	0.8062	0.8647	110	0.8588	10052	0.2572	1.7572	0.0652	0.6897	0	10.3286	0.2215	0.3934	0.0887	27.6538	0.5062	0.2112	0.2132	32.1127	0.5521	0.1904	0.1943	2.3706	0.0794	0.6389	0.0057	7.838	0.1709	0.4362	0.083	1	0.0471	0.7235	0.0057
Porthidium_yucatanicum	bioclim	bioclim		8.5478	1.47814	0	0	1994	1.90063	0.0519268	11	1.53516	0	0	53	0.6409	0.8279	164	0.8611	10051.3	0.3057	6.0246	0.1483	0.5831	0	16.6358	0.3261	0.3713	0.083	31.6318	0.5233	0.223	0.2226	32.5664	0.5179	0.2404	0.1585	5.8525	0.1462	0.5872	0	8.244	0.1838	0.5176	0.0321	1	0.0583	0.8314	0
Porthidium_yucatanicum	topvars	topvars	TRUE	8.4876	1.57962	0	0	1976.48	0.906089	0.0869012	17	1.58262	0	0	53	0.7088	1.14	394	0.9005	10049	0.2882	3.9872	0.1277	0.6289	0	27.5245	0.4553	0.2674	0.0887	39.9146	0.588	0.1726	0.1736	35.4718	0.5406	0.199	0.1075	3.6527	0.1214	0.6365	0	8.9171	0.2079	0.4844	0.0396	1	0.0611	0.7654	0
Sistrurus_catenatus	all	bioclim		8.0647	1.46618	0	0.0471698	25089.3	0	1	78	1.45564	0	0.117647	539	1.2068	1.4482	500	0.9047	10531.3	0.1738	1.4742	0.0425	0.625	0	16.3645	0.2354	0.2801	0.0972	25.8836	0.3227	0.1908	0.1905	21.7388	0.2863	0.2261	0.1343	3.2014	0.0812	0.5202	0.003	14.4128	0.2145	0.3021	0.0835	1	0.0301	0.6402	0.0008
Sistrurus_catenatus	bioclim	bioclim	TRUE	8.0715	1.46668	0	0.0471698	25089.3	0	1	78	1.46545	0	0.0980392	539	1.1996	1.4377	500	0.904	10535.2	0.1751	1.8187	0.0513	0.6028	0	17.1877	0.2434	0.2776	0.0979	27.3549	0.3325	0.1854	0.1857	23.7035	0.3025	0.2175	0.1408	3.0396	0.079	0.5295	0.0026	14.8328	0.2228	0.304	0.0816	1	0.0299	0.6422	0.0004
Sistrurus_catenatus	topvars	topvars		8.0903	1.48408	0	0.0330189	25274.1	0	0.831753	93	1.34687	0	0.137255	539	1.1838	1.3438	500	0.8892	10537.1	0.1798	1.4282	0.0479	0.5931	0	12.1939	0.2095	0.3317	0.0978	24.5135	0.3295	0.2066	0.2065	21.1661	0.2942	0.2358	0.1601	1.9107	0.0609	0.5589	0.0019	13.8569	0.2241	0.3099	0.1106	1	0.0381	0.6153	0.0011
Sistrurus_miliarius	all	bioclim		8.7561	1.40723	0	0.0497354	103632	0	1	121	1.41961	0	0.0637255	2249	0.5337	0.6178	500	0.829	12238.6	0.3064	0.111	0.016	0.9436	0	17.3073	0.3253	0.335	0.0995	31.1299	0.6133	0.226	0.2259	23.0046	0.4846	0.2785	0.1406	3.5104	0.1126	0.692	0.0133	8.4257	0.1649	0.5188	0.0416	1	0.0678	0.8263	0.0028
Sistrurus_miliarius	bioclim	bioclim		8.7539	1.40575	0	0.0497354	103632	0	1	121	1.42487	0	0.0637255	2249	0.5351	0.6184	500	0.8289	12244.6	0.3058	0.1949	0.0228	0.9251	0	17.2989	0.3343	0.334	0.0992	31.1542	0.6122	0.2264	0.2263	21.8786	0.4612	0.2891	0.1306	3.3022	0.1117	0.6983	0.0135	8.4993	0.1658	0.5174	0.0396	1	0.0666	0.8227	0.0031
Sistrurus_miliarius	topvars	topvars	TRUE	8.7549	1.4145	0	0.0507937	103474	0	1	143	1.43773	0	0.0588235	2249	0.5268	0.6192	500	0.8287	12237.3	0.3065	0.1774	0.018	0.9345	0	17.0383	0.335	0.3421	0.0995	31.6697	0.6071	0.2247	0.2247	24.0827	0.4918	0.2747	0.1506	3.7214	0.1157	0.6734	0.013	8.1974	0.1665	0.5183	0.0406	1	0.0654	0.8173	0.0035
Sistrurus_tergeminus	all	bioclim		8.5285	1.32873	0	0.0485651	50484.6	0	1	47	1.31222	0	0.0736842	1002	0.8868	1.0878	488	0.8318	10998.9	0.2713	0.415	0.0219	0.8449	0	9.5045	0.2281	0.4115	0.0993	24.0578	0.4601	0.2481	0.248	19.0831	0.388	0.2899	0.1827	2.4022	0.0751	0.6373	0.0143	7.1135	0.1753	0.4601	0.0601	1	0.0393	0.7447	0.0084
Sistrurus_tergeminus	bioclim	bioclim	TRUE	8.5192	1.32987	0	0.0485651	50484.6	0	1	47	1.31578	0	0.0631579	1002	0.8864	1.0885	478	0.8328	10999.3	0.2684	0.2479	0.0164	0.875	0	9.0728	0.216	0.415	0.0994	24.0947	0.4633	0.2443	0.2441	20.0733	0.4016	0.278	0.1857	2.5769	0.0779	0.6256	0.0152	7.1536	0.1732	0.4556	0.0651	1	0.0394	0.7411	0.0049
Sistrurus_tergeminus	topvars	topvars		8.5975	1.28136	0	0.0485651	50567.8	0	1	53	1.28667	0	0.0631579	1002	0.8507	1.0613	500	0.8266	10996.8	0.2913	0.6636	0.0342	0.8234	0	9.8776	0.2426	0.4463	0.0991	27.0661	0.473	0.2467	0.2467	26.3275	0.4625	0.2538	0.2259	2.2673	0.0777	0.6755	0.0133	7.4623	0.2009	0.4929	0.0745	1	0.0435	0.7761	0.0041
[truncated: 148 more columns]
