# Supplementary material for: VenomMaps: Updated species distribution maps and models for New World pitvipers (Viperidae: Crotalinae)
Source: Sci Data. 2022 May 25;9:232. doi: 10.1038/s41597-022-01323-4 (PMC9132920; doi:10.1038/s41597-022-01323-4)
Supplement: Supplementary file 4 — Supplementary Table 4 [file 41597_2022_1323_MOESM4_ESM.xlsx]

## Sheet: Supplementary Table 4
Supplementary Table 4. final_results. Selected final models and summary of NW pitviper distributions/records
Species	Distribution	SDM	Longbottom_Present	Longbottom_Reassessement_Rank	N_raw_records	N_train	N_test	N_ind	SDM_Warning	compSet	envSet	Entropy	Cal_Mean_AUC_ratio	Cal_pval_pROC	Cal_Omission_rate_at_5.	Cal_AICc	Cal_delta_AICc	Cal_W_AICc	Cal_num_parameters	Mean_AUC_ratio	Partial_ROC	Omission_rate_at_5.	X.Training.samples	Regularized.training.gain	Unregularized.training.gain	Iterations	Training.AUC	X.Background.points	Prevalence..average.probability.of.presence.over.background.sites.	Minimum.training.presence.cumulative.threshold	Minimum.training.presence.Cloglog.threshold	Minimum.training.presence.area	Minimum.training.presence.training.omission	X10.percentile.training.presence.cumulative.threshold	X10.percentile.training.presence.Cloglog.threshold	X10.percentile.training.presence.area	X10.percentile.training.presence.training.omission	Equal.training.sensitivity.and.specificity.cumulative.threshold	Equal.training.sensitivity.and.specificity.Cloglog.threshold	Equal.training.sensitivity.and.specificity.area	Equal.training.sensitivity.and.specificity.training.omission	Maximum.training.sensitivity.plus.specificity.cumulative.threshold	Maximum.training.sensitivity.plus.specificity.Cloglog.threshold	Maximum.training.sensitivity.plus.specificity.area	Maximum.training.sensitivity.plus.specificity.training.omission	Balance.training.omission..predicted.area.and.threshold.value.cumulative.threshold	Balance.training.omission..predicted.area.and.threshold.value.Cloglog.threshold	Balance.training.omission..predicted.area.and.threshold.value.area	Balance.training.omission..predicted.area.and.threshold.value.training.omission
Agkistrodon_bilineatus	Yes	Yes		20	314	105	40	8		all	bioclim	8.1612	1.45176	0	0.025641	3690.31	0.880345	0.863566	23	1.68626	0	0	134	1.1573	1.4737	386	0.8866	10131.9	0.2036	2.8441	0.0596	0.5289	0	13.5948	0.2927	0.2748	0.0955	22.9913	0.4329	0.2014	0.2022	17.1589	0.3493	0.245	0.1067	3.8224	0.0791	0.4626	0.0037
Agkistrodon_conanti	Yes	Yes	No		3612	1877	662	134		all	topvars	8.3184	1.43999	0	0.0499244	58709.8	0	0.452766	194	1.44248	0	0.0526316	1465	0.9784	1.0346	500	0.8378	11420.2	0.2112	0.098	0.0048	0.7937	0	8.7423	0.2106	0.3757	0.0993	20.4738	0.3403	0.243	0.2429	13.1679	0.2617	0.3202	0.1458	1.7756	0.0685	0.5473	0.0098
Agkistrodon_contortrix	Yes	Yes		9	23446	10984	3837	780		bioclim	bioclim	9.6367	1.14413	0	0.0497915	441482	0	1	259	1.14981	0	0.0500642	7817	0.1294	0.1393	500	0.5959	17796.2	0.5345	0.1668	0.0932	0.9642	0	9.2898	0.4211	0.767	0.0999	35.9222	0.5729	0.4365	0.4366	19.2065	0.4885	0.6274	0.2261	0.6131	0.1943	0.9391	0.0012
Agkistrodon_howardgloydi	Yes	Yes			27	16	6	0	USING TRAINING SET FOR FINAL MODEL CREATION AND TESTING SET FOR EVALUATION	all	topvars	9.0954	1.36882	0	0	443.097	5.5e-08	0.030145	2	1.53564	0	0	13	0.1905	0.4222	96	0.696	10011	0.5559	26.945	0.5912	0.5532	0	30.9567	0.6058	0.5171	0.0308	49.0053	0.6641	0.3573	0.3692	38.7577	0.6258	0.4499	0.0846	2.5175	0.2996	0.8784	0
Agkistrodon_laticinctus	Yes	Yes	No		1938	500	203	37		all	bioclim	7.8508	1.64979	0	0.0495049	17471.1	0	0.862385	72	1.611	0	0.0555556	492	0.8554	1.0369	500	0.9237	10489.3	0.1449	0.5695	0.0111	0.5098	0	16.4672	0.3909	0.1691	0.0988	21.3337	0.4558	0.1473	0.1472	12.9571	0.3321	0.191	0.0669	2.0328	0.0592	0.3298	0.0049
Agkistrodon_piscivorus	Yes	Yes		11	19498	9456	2813	646		bioclim	bioclim	9.2562	1.33648	0	0.0462304	345271	0	0.125	254	1.31693	0	0.0496124	5092	0.2868	0.2999	500	0.7072	15076.7	0.4286	0.0974	0.0156	0.8598	0	10.2806	0.4136	0.5929	0.0998	32.9712	0.5689	0.3624	0.3624	13.3411	0.4409	0.5555	0.1337	0.7347	0.127	0.7695	0.003
Agkistrodon_russeolus	Yes	Yes			93	53	15	0	USING TRAINING SET FOR FINAL MODEL CREATION AND TESTING SET FOR EVALUATION	topvars	topvars	8.4362	1.61914	0	0	1569.42	0	0.997693	8	1.61735	0	0	51	1.1315	1.4785	144	0.8642	10046.6	0.2774	4.7609	0.2086	0.4911	0	13.9753	0.3536	0.3684	0.0823	34.2154	0.5427	0.2125	0.2098	31.4884	0.518	0.2394	0.1412	3.0659	0.1653	0.526	0
Agkistrodon_taylori	Yes	Yes		91	66	36	12	0	USING TRAINING SET FOR FINAL MODEL CREATION AND TESTING SET FOR EVALUATION	topvars	topvars	8.5087	1.53457	0	0	1046.66	0.744597	0.120874	10	1.58515	0	0	30	0.8154	0.9211	130	0.8114	10027.3	0.3056	4.0139	0.1926	0.5809	0	11.8779	0.335	0.454	0.0833	31.2106	0.4934	0.2738	0.2733	30.375	0.4774	0.2898	0.1867	2.9997	0.1611	0.6022	0
Atropoides_picadoi	Yes	Yes		199	36	19	7	0	USING TRAINING SET FOR FINAL MODEL CREATION AND TESTING SET FOR EVALUATION	all	topvars	9.0517	1.69425	0	0	528.187	1.55091	0.118291	4	1.82231	0	0	13	0.1535	0.4844	72	0.8864	10010.5	0.5339	48.9237	0.6189	0.3215	0	57.2292	0.6518	0.248	0.0615	63.3245	0.6817	0.2006	0.2154	57.4858	0.6605	0.2515	0.0461	2.119	0.3048	0.9073	0
Bothriechis_aurifer	Yes	Yes		153	67	28	6	0	USING TRAINING SET FOR FINAL MODEL CREATION AND TESTING SET FOR EVALUATION	topvars	topvars	6.3423	1.8924	0	0	598.149	0.0974347	0.436262	11	1.94137	0	0	17	2.6377	2.9681	500	0.979	10017	0.0329	10.2586	0.1101	0.1201	0	15.644	0.1703	0.0673	0.0412	15.6484	0.1691	0.0628	0.047	15.4249	0.1661	0.0651	0.0294	3.083	0.0217	0.1673	0
Bothriechis_bicolor	Yes	Yes		145	49	36	4	0	USING TRAINING SET FOR FINAL MODEL CREATION AND TESTING SET FOR EVALUATION	all	bioclim	7.4402	1.92032	0	0	713.558	0.0478536	0.132906	8	1.95347	0	0	25	1.8254	1.9529	488	0.9476	10021	0.0975	8.7414	0.1104	0.229	0	18.9253	0.2631	0.1273	0.08	21.2936	0.3	0.1071	0.108	21.2229	0.2959	0.1147	0.06	5.1552	0.059	0.2749	0
Bothriechis_guifarroi	Yes	Yes	No		36	6	4	0	USING TRAINING SET FOR FINAL MODEL CREATION AND TESTING SET FOR EVALUATION	all	topo	9.1564	1.01588	0	0	150.523	0	0.5	1	1.85753	0	0.333333	5	0.0507	0.3887	38	0.6487	10002.3	0.5977	44.962	0.7233	0.5166	0	44.962	0.7233	0.5166	0	54.1476	0.7236	0.4247	0.2	44.962	0.7233	0.5166	0	0.6942	0.5256	0.98	0
Bothriechis_lateralis	Yes	Yes		164	297	135	79	12		bioclim	bioclim	7.1523	1.86347	0	0.025641	3755.46	0	0.298826	36	1.82751	0	0.0909091	116	1.8046	2.2024	500	0.9751	10113.7	0.0709	5.016	0.0448	0.2744	0	27.9012	0.3773	0.0621	0.0905	23.1399	0.3048	0.0756	0.075	21.2486	0.2756	0.0862	0.0431	4.3426	0.0371	0.2581	0.0026
Bothriechis_marchi	Yes	Yes		186	75	10	4	0	USING TRAINING SET FOR FINAL MODEL CREATION AND TESTING SET FOR EVALUATION	bioclim	bioclim	6.5508	1.95993	0	0	166.37	1.06774	0.0978166	4	1.96612	0	0	5	2.6902	3.2652	186	0.9784	10002.6	0.0474	21.9475	0.3305	0.0601	0	21.9475	0.3305	0.0601	0	21.9475	0.3305	0.0601	0	21.9475	0.3305	0.0601	0	2.1123	0.032	0.1564	0
Bothriechis_nigroviridis	Yes	Yes		176	125	54	19	0	USING TRAINING SET FOR FINAL MODEL CREATION AND TESTING SET FOR EVALUATION	all	topvars	7.4449	1.88341	0	0	1358.45	1.55039	0.119751	5	1.89013	0	0	47	1.5252	1.6156	206	0.9556	10044	0.0954	11.8487	0.1435	0.1552	0	17.0268	0.2542	0.1143	0.0702	17.7587	0.2702	0.1089	0.1043	13.4193	0.1778	0.1387	0.0106	6.9898	0.0662	0.2347	0
Bothriechis_nubestris	Yes	Yes	No		23	15	8	0	USING TRAINING SET FOR FINAL MODEL CREATION AND TESTING SET FOR EVALUATION	all	topo	8.5013	1.6102	0	0	405.157	0	0.903491	6	1.43873	0	0.142857	12	0.6963	0.8415	82	0.8444	10006.8	0.2959	13.6915	0.227	0.4983	0	22.7271	0.3331	0.3402	0.05	30.1035	0.4103	0.249	0.25	32.5464	0.4484	0.242	0.1333	7.8451	0.1638	0.6111	0
Bothriechis_rowleyi	Yes	Yes		163	20	4	10	0	USING TRAINING SET FOR FINAL MODEL CREATION AND TESTING SET FOR EVALUATION	bioclim	bioclim	7.476	1.77781	0	0.333333	217.175	0.755375	1	3	1.78914	0	0.333333	3	1.5838	2.23	244	0.9368	10001.8	0.193	58.6471	0.7586	0.0841	0	58.6471	0.7586	0.0841	0	58.6471	0.7586	0.0841	0	58.6471	0.7586	0.0841	0	5.9284	0.1171	0.3523	0
Bothriechis_schlegelii	Yes	Yes		112	1582	703	250	51		topvars	topvars	8.6689	1.33345	0	0.0481928	24858.6	0	1	53	1.33357	0	0.08	630	0.7089	0.7357	500	0.8413	10626.1	0.3285	0.1293	0.0143	0.9119	0	16.8458	0.3717	0.3926	0.099	34.6454	0.562	0.2369	0.2368	30.6324	0.5245	0.2654	0.1924	2.802	0.1238	0.676	0.0101
Bothriechis_supraciliaris	Yes	Yes			22	16	2	0	USING TRAINING SET FOR FINAL MODEL CREATION AND TESTING SET FOR EVALUATION	bioclim	bioclim	7.0644	1.99355	0	0	281.542	0	0.407729	5	1.99319	0	0	14	1.805	2.1606	452	0.9627	10012.3	0.0686	9.4683	0.152	0.1286	0	13.2307	0.2068	0.1048	0.05	13.0132	0.2035	0.1057	0.1072	9.4683	0.152	0.1286	0	2.7371	0.0468	0.2101	0
Bothriechis_thalassinus	Yes	Yes		195	30	7	5	0	USING TRAINING SET FOR FINAL MODEL CREATION AND TESTING SET FOR EVALUATION	topvars	topvars	9.1683	1.69047	0	0	186.179	0.527287	0.0657607	1	1.80588	0	0	5	0.0424	0.3621	64	0.9078	10002.4	0.6026	76.8166	0.7243	0.1572	0	76.8166	0.7243	0.1572	0	76.9354	0.7243	0.1562	0.14	76.8166	0.7243	0.1572	0	0.1368	0.4461	0.9949	0
Bothrocophias_andianus	Yes	Yes		162	67	31	5	0	USING TRAINING SET FOR FINAL MODEL CREATION AND TESTING SET FOR EVALUATION	all	topvars	8.5452	1.90439	0	0	833.967	0	0.30729	11	1.94035	0	0	24	0.6444	1.2283	244	0.9157	10023	0.3066	19.8816	0.3491	0.3689	0	34.0996	0.5266	0.2253	0.0791	42.0306	0.6101	0.1688	0.1667	38.6587	0.5809	0.1906	0.075	8.1699	0.1871	0.5341	0
Bothrocophias_campbelli	Yes	Yes			115	48	15	0	USING TRAINING SET FOR FINAL MODEL CREATION AND TESTING SET FOR EVALUATION	bioclim	bioclim	9.0728	1.49223	0	0	1507.21	0	1	3	1.58401	0	0	40	0.1556	0.5194	92	0.843	10038.8	0.5413	19.4525	0.4817	0.6382	0	49.1163	0.652	0.3269	0.095	62.1805	0.7039	0.2175	0.2225	57.3377	0.6779	0.2597	0.1025	2.3002	0.2939	0.9074	0
Bothrocophias_colombianus	Yes	Yes		209	24	5	9	0	USING TRAINING SET FOR FINAL MODEL CREATION AND TESTING SET FOR EVALUATION	topvars	topvars	8.7495	1.45822	0	0.125	279.103	0	1	5	1.72573	0	0.125	4	0.4508	0.9272	86	0.8805	10004	0.4172	54.9482	0.7182	0.2125	0	54.9482	0.7182	0.2125	0	60.3752	0.7324	0.1719	0.175	58.8585	0.7252	0.1833	0.025	3.7538	0.2342	0.6964	0
Bothrocophias_hyoprora	Yes	Yes		161	369	132	60	10		all	bioclim	8.8829	1.35522	0	0.0338983	5554.68	0	0.99999	16	1.47768	0	0.111111	143	0.4228	0.6023	198	0.8733	10143	0.4317	1.0898	0.1109	0.9087	0	31.061	0.5201	0.3613	0.0958	51.5108	0.6688	0.1958	0.1951	58.9457	0.7274	0.1529	0.207	2.8263	0.1779	0.8292	0.0063
Bothrocophias_lojanus	Yes	Yes			44	15	5	0	USING TRAINING SET FOR FINAL MODEL CREATION AND TESTING SET FOR EVALUATION	all	bioclim	7.6439	1.83961	0	0	382.617	0.527486	0.0705548	6	1.8984	0	0	11	1.9192	2.3117	214	0.9441	10009.6	0.1352	13.7327	0.2036	0.2452	0	29.1253	0.3976	0.1349	0.0545	25.8727	0.3464	0.1297	0.1273	31.7236	0.4305	0.1172	0.0636	4.3954	0.0848	0.3576	0
Bothrocophias_microphthalmus	Yes	Yes		192	220	109	32	8		bioclim	bioclim	8.956	1.27604	0	0.0645161	3602.23	1.88918	1	7	1.71933	0	0	104	0.3116	0.3274	152	0.8079	10104	0.4704	1.7391	0.1743	0.9371	0	19.6361	0.4067	0.5587	0.0904	46.556	0.6127	0.2595	0.2587	54.5078	0.6672	0.2039	0.2731	1.6907	0.196	0.9263	0.0019
Bothrocophias_myersi	Yes	Yes		184	30	12	6	0	USING TRAINING SET FOR FINAL MODEL CREATION AND TESTING SET FOR EVALUATION	bioclim	bioclim	8.6625	1.5208	0	0	354.803	1.57029	0.091635	4	1.57716	0	0	11	0.575	1.0107	110	0.85	10011	0.3586	25.0072	0.4941	0.3593	0	36.4983	0.5917	0.2668	0.0545	43.1386	0.6323	0.2178	0.2091	38.3017	0.5947	0.2539	0.0545	4.7062	0.2097	0.6125	0
Bothrops_alternatus	Yes	Yes		42	4642	1411	442	98		all	topvars	8.6437	1.42316	0	0.0453515	55396.8	0	0.715627	201	1.38506	0	0.0618557	1684	0.4331	0.5344	500	0.8106	11681.5	0.2933	0.3466	0.0233	0.7762	0	12.3375	0.3374	0.4051	0.0996	27.2127	0.494	0.2727	0.2726	11.7881	0.3267	0.4131	0.0869	2.5378	0.1157	0.5956	0.0043
Bothrops_ammodytoides	Yes	Yes		152	465	129	54	10		all	bioclim	8.5861	1.1978	0	0.0377359	5089.65	0	0.980447	25	1.22572	0	0.111111	155	1.0512	1.3926	500	0.7869	10154.1	0.3207	0.3442	0.0239	0.8846	0	14.583	0.3419	0.4507	0.0968	30.4903	0.4738	0.2899	0.2903	22.9248	0.4152	0.3619	0.1548	2.1718	0.1045	0.7101	0.0103
Bothrops_asper	Yes	Yes		6	4378	1515	520	108		topvars	topvars	9.0105	1.19423	0	0.0481696	57444.7	0	1	176	1.20599	0	0.0654206	1624	0.3592	0.4972	500	0.7498	11611.6	0.4318	0.2052	0.0398	0.9063	0	13.9762	0.409	0.5632	0.0995	37.4102	0.5707	0.3201	0.3202	27.6536	0.5111	0.4108	0.2165	1.5162	0.1526	0.8115	0.0052
Bothrops_atrox	Yes	Yes		5 & 13	4158	1071	371	76		topvars	topvars	9.241	1.04124	0	0.0567568	46128.8	0	1	20	1.04996	0	0.04	1240	0.1107	0.1253	450	0.5711	11238.8	0.5744	0.0283	0.0451	0.9884	0	6.9159	0.4553	0.828	0.0996	38.468	0.6208	0.4676	0.4676	55.0555	0.6496	0.335	0.5567	0.6468	0.2231	0.9503	0.0034
Bothrops_barnetti	Yes	Yes		173	18	4	4	0	USING TRAINING SET FOR FINAL MODEL CREATION AND TESTING SET FOR EVALUATION	bioclim	bioclim	8.6416	1.88607	0	0	124.332	0	0.348973	3	1.90024	0	0	3	0.5395	0.8161	88	0.8173	10003	0.4396	34.9945	0.5898	0.3876	0	34.9945	0.5898	0.3876	0	46.2374	0.6328	0.2835	0.2	64.9863	0.6707	0.138	0.1666	2.8728	0.2449	0.7461	0
Bothrops_bilineatus	Yes	Yes		85	1074	290	102	21		all	topvars	8.8696	1.17745	0	0.0495049	11998.7	0	0.601227	29	1.25744	0	0.1	334	0.4327	0.5264	500	0.8044	10334	0.4195	0.3758	0.0649	0.9169	0	15.4816	0.3727	0.555	0.0979	41.3994	0.5691	0.2708	0.2707	45.8248	0.5957	0.2377	0.2904	1.8637	0.1751	0.8354	0.0045
Bothrops_brazili	Yes	Yes		55	239	84	22	6		bioclim	bioclim	8.4443	1.26591	0	0.0476191	2930.57	1.80923	0.200688	20	1.92336	0	0	82	0.8783	1.0766	500	0.8974	10082	0.2748	1.4285	0.0677	0.7532	0	24.531	0.3675	0.2959	0.0878	37.5749	0.5062	0.1778	0.178	41.2256	0.5486	0.1624	0.1561	2.4072	0.0852	0.7148	0.0024
Bothrops_caribbaeus	Yes	Yes			50	7	6	0	USING TRAINING SET FOR FINAL MODEL CREATION AND TESTING SET FOR EVALUATION	topvars	topvars	6.4896	1.32365	0	0.2	145.255	0.0697083	1	1	1.49545	0	0.2	6	0.0775	0.2765	62	0.7747	713	0.5776	45.4591	0.6175	0.3987	0	45.4591	0.6175	0.3987	0	58.9727	0.6733	0.2774	0.2667	58.1252	0.6625	0.2844	0.0667	1.3593	0.3276	0.9583	0
Bothrops_chloromelas	Yes	Yes	No		34	11	5	0	USING TRAINING SET FOR FINAL MODEL CREATION AND TESTING SET FOR EVALUATION	all	bioclim	8.7078	1.90939	0	0	341.182	1.66975	0.0311259	2	1.91527	0	0	9	0.4553	0.807	82	0.8477	10008.2	0.3757	22.4695	0.4251	0.4658	0	22.4695	0.4251	0.4658	0	47.3948	0.5933	0.2005	0.1555	46.6923	0.5861	0.2082	0.1	5.4684	0.2177	0.6916	0
Bothrops_cotiara	Yes	Yes	No		438	103	32	7		all	topvars	8.2855	1.44476	0	0.0322581	3207.25	0	1	17	1.6897	0	0	112	1.0061	1.2362	456	0.8882	10108.7	0.2332	4.8066	0.1408	0.4758	0	21.245	0.3874	0.255	0.0964	30.3127	0.484	0.1921	0.1911	21.4632	0.3891	0.2538	0.0848	4.2602	0.13	0.4879	0
Bothrops_diporus	Yes	Yes		75	1472	615	191	43		bioclim	bioclim	9.1156	1.10093	0	0.0473684	23609.9	0.173356	0.477217	9	1.19501	0	0.0238095	745	0.1304	0.204	158	0.7151	10743.1	0.5241	0.7998	0.2353	0.9677	0	17.7398	0.4423	0.6596	0.0985	45.1682	0.5854	0.3328	0.3326	46.8282	0.5939	0.318	0.3361	0.9561	0.2493	0.9625	0.0003
Bothrops_erythromelas	Yes	Yes	No		884	74	24	6		bioclim	bioclim	8.7084	1.11348	0	0.0434783	2579.59	0.999062	0.253077	12	1.44219	0	0	92	0.4935	0.627	484	0.7242	10092	0.3663	0.4107	0.0718	0.9348	0	8.3989	0.2323	0.6579	0.0902	29.13	0.4335	0.3463	0.3456	34.4578	0.4815	0.3092	0.3359	0.5536	0.0771	0.9256	0.0011
Bothrops_fonsecai	Yes	Yes	No		372	72	25	6		all	bioclim	8.2318	1.4359	0	0.0416667	2116.56	1.60632	0.167583	9	1.57399	0	0	81	0.857	0.9743	500	0.8668	10075.3	0.2298	2.699	0.1428	0.5255	0	16.109	0.3103	0.3369	0.0963	28.3842	0.4098	0.2309	0.2321	27.3608	0.4079	0.2581	0.142	1.9404	0.1246	0.541	0
Bothrops_itapetiningae	Yes	Yes	No		1118	37	11	0	USING TRAINING SET FOR FINAL MODEL CREATION AND TESTING SET FOR EVALUATION	topvars	topvars	8.161	1.73159	0	0	1137.27	1.04619	0.165097	13	1.74421	0	0	36	1.0229	1.1592	444	0.8926	10036	0.2097	5.7898	0.1626	0.4046	0	13.9204	0.2986	0.2899	0.075	25.6257	0.4511	0.196	0.1972	20.1689	0.3832	0.2352	0.0972	3.5889	0.1144	0.4447	0
Bothrops_jararaca	Yes	Yes		45	5229	1125	399	81		bioclim	bioclim	9.1082	1.12828	0	0.0326633	42426.3	0	1	27	1.10543	0.0917031	0.0375	1423	0.2095	0.2221	500	0.6998	11417.9	0.4848	0.0522	0.069	0.9944	0	10.9796	0.3673	0.6931	0.0992	38.8867	0.5651	0.3465	0.3463	38.4683	0.5621	0.351	0.3382	1.3479	0.1751	0.9275	0.0061
Bothrops_jararacussu	Yes	Yes		52	1648	393	127	28		all	topvars	8.443	1.35765	0	0.0476191	13784.7	0	0.366129	120	1.38587	0	0.037037	489	0.7727	1.066	500	0.8951	10484.7	0.2606	0.7255	0.0373	0.7995	0	20.7152	0.3245	0.31	0.0982	35.0807	0.4749	0.1827	0.1824	38.3074	0.5094	0.1619	0.1933	2.775	0.103	0.655	0.0053
Bothrops_jonathani	Yes	Yes			24	9	6	0	USING TRAINING SET FOR FINAL MODEL CREATION AND TESTING SET FOR EVALUATION	bioclim	bioclim	8.9665	1.4634	0	0	322.927	0	0.392969	4	1.58181	0	0	6	0.2404	0.4202	104	0.8048	10006	0.5039	29.8085	0.5542	0.4883	0	29.8085	0.5542	0.4883	0	57.5544	0.6811	0.2318	0.2167	57.8415	0.6776	0.2319	0.1167	2.7568	0.2747	0.8328	0
Bothrops_lanceolatus	Yes	Yes		69	108	19	9	0	USING TRAINING SET FOR FINAL MODEL CREATION AND TESTING SET FOR EVALUATION	all	topo	7.1641	1.05847	0	0.125	374.963	0	1	0	1.10853	0	0.375	17	0.0463	0.1791	64	0.7275	1354	0.6004	14.6258	0.5595	0.777	0	29.3216	0.6098	0.6199	0.047	58.8595	0.6467	0.3309	0.3294	60.2632	0.6527	0.3309	0.1823	0.6369	0.3301	0.9716	0
Bothrops_leucurus	Yes	Yes		63	3874	207	54	14		bioclim	bioclim	8.3902	1.42198	0	0.0566038	6303.28	0	1	8	1.50248	0	0.0769231	237	1.0748	1.227	248	0.8602	10230.3	0.2592	1.2629	0.044	0.5715	0	14.5226	0.4139	0.3024	0.0957	29.7342	0.6227	0.2132	0.2144	20.0958	0.5032	0.264	0.1148	2.7794	0.1067	0.4741	0.0046
Bothrops_lutzi	Yes	Yes	No		188	11	6	0	USING TRAINING SET FOR FINAL MODEL CREATION AND TESTING SET FOR EVALUATION	bioclim	bioclim	8.6387	1.31084	0	0.2	377.213	0.0526206	1	2	1.4581	0	0	7	0.4405	0.618	90	0.795	10007	0.3671	25.3151	0.4228	0.3779	0	25.3151	0.4228	0.3779	0	36.9913	0.5164	0.2571	0.2429	34.0439	0.4962	0.2846	0.0572	7.2419	0.2129	0.6498	0
Bothrops_marajoensis	Yes	Yes			475	32	12	0	USING TRAINING SET FOR FINAL MODEL CREATION AND TESTING SET FOR EVALUATION	topvars	topvars	9.1135	1.3677	0	0	1049	0	0.160374	6	1.38678	0	0	30	0.0924	0.3017	100	0.7767	10030	0.5653	13.0107	0.4589	0.7582	0	32.026	0.5761	0.5235	0.0867	53.7554	0.6503	0.3076	0.31	56.6253	0.6597	0.2934	0.23	1.4715	0.3117	0.9542	0
Bothrops_mattogrossensis	Yes	Yes		86	1157	208	74	15		bioclim	bioclim	8.2496	1.36777	0	0.0410959	7890.96	0.138432	0.268902	7	1.60956	0	0	217	1.0252	1.0428	140	0.8406	10217	0.2185	2.4376	0.0648	0.6033	0	9.0856	0.1639	0.3844	0.0954	21.0678	0.3648	0.2252	0.2253	17.8516	0.3058	0.2568	0.1774	2.8516	0.0715	0.5806	0.0014
Bothrops_monsignifer	Yes	Yes	No		11	3	7	0	USING TRAINING SET FOR FINAL MODEL CREATION AND TESTING SET FOR EVALUATION	all	topo	8.1948	1.5785	0	0.5	190.095	0	1	2	1.58522	0	0.5	2	0.8569	1.1529	154	0.863	10002	0.2843	60.7063	0.7312	0.1564	0	60.7063	0.7312	0.1564	0	60.7063	0.7312	0.1564	0	60.7063	0.7312	0.1564	0	1.4334	0.1656	0.4805	0
Bothrops_moojeni	Yes	Yes		32	2187	408	148	30		bioclim	bioclim	9.1418	1.03307	0.042	0.0748299	16788.7	0	1	8	1.1017	0	0	532	0.1305	0.1362	144	0.5311	10529.9	0.5514	0.1255	0.1495	0.9905	0	7.4032	0.3781	0.8173	0.099	30.6981	0.5615	0.4973	0.4968	9.5483	0.4032	0.7799	0.1214	0.1954	0.1655	0.9871	0.0004
Bothrops_muriciensis	Yes	Yes	No		4	3	2	0	USING TRAINING SET FOR FINAL MODEL CREATION AND TESTING SET FOR EVALUATION	topvars	topvars	9.0959	1.75732	0	1	64.1222	0	1	1	1.7851	0	1	1	0.1144	0.8122	120	0.9726	10000	0.5546	92.2099	0.8647	0.0274	0	92.2099	0.8647	0.0274	0	92.2099	0.8647	0.0274	0	92.2099	0.8647	0.0274	0	1.1823	0.3	0.9686	0
Bothrops_neuwiedi	Yes	Yes		117	1476	192	64	14		topvars	topvars	8.6794	1.13077	0	0.0952381	6640.77	0	1	18	1.60499	0	0	230	0.5012	0.7163	390	0.8515	10229.1	0.3449	1.57	0.0887	0.8151	0	22.2699	0.4156	0.3578	0.0991	37.5181	0.5731	0.2274	0.2278	32.6016	0.5227	0.2666	0.1513	2.8799	0.1246	0.7355	0.0048
Bothrops_oligobalius	Yes	Yes	No		66	36	15	0	USING TRAINING SET FOR FINAL MODEL CREATION AND TESTING SET FOR EVALUATION	topvars	topvars	8.7266	1.42603	0	0	1402.43	0	0.235751	8	1.53986	0	0	30	0.4289	0.4481	130	0.7829	10030	0.3779	5.2429	0.1914	0.7519	0	13.1197	0.303	0.5609	0.0833	34.7968	0.5052	0.2906	0.2933	42.9293	0.5685	0.241	0.26	4.029	0.1779	0.7597	0.0033
Bothrops_oligolepis	Yes	Yes	No		14	4	4	0	USING TRAINING SET FOR FINAL MODEL CREATION AND TESTING SET FOR EVALUATION	bioclim	bioclim	8.803	1.35154	0	0.333333	145.37	0	1	0	1.46949	0	0.333333	3	0.4065	0.6754	126	0.752	10003	0.4864	62.0637	0.7204	0.2629	0	62.0637	0.7204	0.2629	0	62.1635	0.7205	0.2619	0.1667	62.0637	0.7204	0.2629	0	1.8597	0.2605	0.8059	0
Bothrops_osbornei	Yes	Yes		208	23	17	5	0	USING TRAINING SET FOR FINAL MODEL CREATION AND TESTING SET FOR EVALUATION	all	bioclim	6.0401	1.98427	0	0	365.599	0	0.278964	10	1.98817	0	0	13	2.9966	3.4026	500	0.9917	10012.4	0.0259	21.5009	0.3246	0.028	0	31.3416	0.5004	0.0178	0.0615	21.5034	0.3246	0.028	0.0154	21.5009	0.3246	0.028	0	1.8998	0.0185	0.1237	0
Bothrops_pauloensis	Yes	Yes	No		1401	252	95	19		bioclim	bioclim	8.3221	1.61357	0	0.0319149	9385.58	1.79392	1	29	1.7697	0	0	260	0.7401	0.9791	414	0.9188	10259.2	0.235	3.4741	0.0766	0.5787	0	27.8705	0.4685	0.1935	0.0981	34.7718	0.556	0.1543	0.1542	29.9588	0.491	0.1832	0.0969	6.1284	0.1289	0.4701	0.005
Bothrops_pictus	Yes	Yes		76	43	17	9	0	USING TRAINING SET FOR FINAL MODEL CREATION AND TESTING SET FOR EVALUATION	all	bioclim	8.0709	1.65143	0	0	557.876	1.52279	0.112252	5	1.65556	0	0	14	1.4766	2.104	164	0.8996	10014	0.1896	9.6443	0.1467	0.3701	0	16.0739	0.2586	0.2561	0.0643	20.4847	0.3312	0.2091	0.2143	25.895	0.411	0.1863	0.1143	7.2983	0.1107	0.4106	0
Bothrops_pubescens	Yes	Yes		171	1717	370	133	27		bioclim	bioclim	8.6725	1.20813	0	0.0757576	13601.1	0	1	37	1.30907	0	0.0384615	415	0.5373	0.7593	272	0.8116	10411.9	0.3408	0.6361	0.0495	0.7669	0	14.6764	0.432	0.4187	0.0971	35.9913	0.5915	0.2588	0.2593	27.7195	0.5471	0.3159	0.1735	2.0387	0.1085	0.677	0.0046
Bothrops_pulcher	Yes	Yes	No		65	20	3	0	USING TRAINING SET FOR FINAL MODEL CREATION AND TESTING SET FOR EVALUATION	all	bioclim	8.6583	1.45461	0	0	485.512	1.85038	0.0450834	4	1.55267	0	0	17	0.5958	0.7693	98	0.8483	10017	0.3542	14.7681	0.2875	0.5124	0	25.4883	0.4069	0.3615	0.047	34.5418	0.4883	0.2616	0.2647	40.2026	0.5481	0.2474	0.1353	7.4974	0.2049	0.6489	0
Bothrops_punctatus	Yes	Yes			67	32	13	0	USING TRAINING SET FOR FINAL MODEL CREATION AND TESTING SET FOR EVALUATION	all	topvars	8.8887	1.33632	0	0	1028.35	0	0.367932	5	1.28599	0	0	29	0.3783	0.7476	128	0.807	10027.6	0.4436	17.2502	0.421	0.5229	0	25.2244	0.5064	0.4213	0.0552	42.9755	0.6778	0.2754	0.2621	31.9262	0.5812	0.3618	0.0897	5.105	0.2517	0.7169	0
Bothrops_sanctaecrucis	Yes	Yes		204	42	8	6	0	USING TRAINING SET FOR FINAL MODEL CREATION AND TESTING SET FOR EVALUATION	all	topvars	8.7828	1.50645	0	0	280.971	0	0.500002	4	1.62085	0	0.2	5	0.4125	0.7435	84	0.8582	10002.8	0.4038	54.9365	0.7213	0.2232	0	54.9365	0.7213	0.2232	0	60.0541	0.7294	0.1922	0.18	54.9365	0.7213	0.2232	0	3.9231	0.2305	0.6369	0
Bothrops_sonene	Yes	Yes	No		93	28	8	0	USING TRAINING SET FOR FINAL MODEL CREATION AND TESTING SET FOR EVALUATION	bioclim	bioclim	9.2016	1.27947	0	0	953.489	1.79683	0.0438849	2	1.34794	0	0	24	0.0066	0.0426	56	0.5959	10024	0.6241	23.8987	0.6303	0.7071	0	25.1707	0.6348	0.6947	0.0625	49.7814	0.6527	0.4614	0.4667	23.8987	0.6303	0.7071	0	0.0068	0.4823	1	0
Bothrops_taeniatus	Yes	Yes			373	147	46	11		topvars	topvars	9.0556	1.1224	0	0.0444444	5933.74	0	0.999606	29	1.32711	0	0	144	0.2494	0.505	354	0.8077	10144	0.5229	1.2387	0.221	0.9518	0	22.064	0.475	0.5857	0.0958	52.3981	0.637	0.2657	0.2646	61.7293	0.6927	0.198	0.2979	1.004	0.2142	0.9568	0
Bothrops_venezuelensis	Yes	Yes			27	12	3	0	USING TRAINING SET FOR FINAL MODEL CREATION AND TESTING SET FOR EVALUATION	all	bioclim	8.2822	1.86843	0	0	288.263	0	0.711304	6	1.91066	0	0.5	11	0.9531	2.4179	164	0.9727	10010.1	0.2517	47.5343	0.4923	0.1241	0	56.4089	0.647	0.0811	0.0727	51.2979	0.5345	0.0952	0.1	51.5709	0.5432	0.0951	0.0182	8.0022	0.1544	0.5788	0
Cerrophidion_godmani	Yes	Yes		98	397	182	42	12		bioclim	bioclim	7.7696	1.57786	0	0.0487805	4689.97	0	0.999985	64	1.65308	0	0.0909091	141	1.3871	1.8951	500	0.9487	10134.9	0.1351	3.0425	0.0401	0.486	0	23.2688	0.3593	0.1353	0.0957	25.722	0.398	0.1217	0.1206	25.6153	0.3865	0.128	0.0936	4.6258	0.0586	0.386	0.0064
Cerrophidion_sasai	Yes	Yes			58	22	12	0	USING TRAINING SET FOR FINAL MODEL CREATION AND TESTING SET FOR EVALUATION	all	topvars	6.4795	1.86892	0	0	581.189	0	0.991464	11	1.85682	0	0	17	2.3196	2.444	312	0.9772	10014.1	0.0391	7.1762	0.1156	0.104	0	12.6552	0.1912	0.0707	0.0529	11.0883	0.1714	0.0738	0.0706	9.7284	0.1469	0.0845	0.0118	1.6009	0.0247	0.1528	0
Cerrophidion_tzotzilorum	Yes	Yes		151	126	3	2	0	USING TRAINING SET FOR FINAL MODEL CREATION AND TESTING SET FOR EVALUATION	topvars	topvars	6.64113	1.99137	0	0	57.0036	0.719194	0.0306766	1	1.99934	0	0	2	2.5654	3.69737	124	0.996	10001.5	0.1352	71.5794	0.9081	0.00426667	0	71.5794	0.9081	0.00426667	0	71.5794	0.9081	0.00426667	0	71.5794	0.9081	0.00426667	0	4.53303	0.0793667	0.3742	0
Cerrophidion_wilsoni	Yes	Yes			294	85	24	6		all	bioclim	6.8789	1.58688	0	0.0434783	1994.31	0	0.617124	23	1.99	0	0	66	2.4904	3.0621	476	0.9677	10063.8	0.0524	2.8983	0.0167	0.4791	0	20.3952	0.2135	0.0819	0.0894	16.4198	0.1216	0.0941	0.0939	22.4578	0.2407	0.0662	0.0849	4.8023	0.0263	0.3161	0.0076
Crotalus_adamanteus	Yes	Yes		28	5327	2408	796	169		topvars	topvars	8.8292	1.25031	0	0.0528302	80903	0	1	205	1.29069	0	0.0357143	1901	0.447	0.4711	500	0.7369	11868.4	0.3518	0.0557	0.0085	0.8565	0	9.5368	0.3123	0.5558	0.0995	29.1114	0.4814	0.3333	0.3333	17.7039	0.3926	0.4479	0.186	1.0638	0.1207	0.7375	0.0072
Crotalus_angelensis	Yes	Yes	No		78	14	3	0	USING TRAINING SET FOR FINAL MODEL CREATION AND TESTING SET FOR EVALUATION	all	topo	6.9363	1.61967	0	0	211.726	5.94e-08	0.111523	2	1.76336	0	0	10	0.1606	0.3761	68	0.7537	1208	0.5333	33.2228	0.6233	0.4793	0	40.7531	0.657	0.4211	0.07	56.1121	0.6953	0.2939	0.29	49.5715	0.6706	0.3507	0.1	2.6211	0.2883	0.8464	0
Crotalus_aquilus	Yes	Yes	No		389	169	46	12		topvars	topvars	8.8944	1.309	0	0.0444444	5137.64	0	1	36	1.2793	0	0.181818	203	0.3192	0.5812	268	0.8083	10196.2	0.4364	4.6432	0.2247	0.717	0	29.1103	0.5757	0.375	0.0961	43.9087	0.678	0.2658	0.266	32.7253	0.6043	0.3438	0.1098	4.6813	0.226	0.7132	0.0005
Crotalus_armstrongi	Yes	Yes	No		27	11	8	0	USING TRAINING SET FOR FINAL MODEL CREATION AND TESTING SET FOR EVALUATION	topvars	topvars	6.5397	1.91176	0	0	385.087	0	0.99313	10	1.86992	0	0	8	2.5303	3.4418	330	0.9814	10008	0.0446	18.8708	0.1895	0.0704	0	18.8708	0.1895	0.0704	0	18.8856	0.1896	0.0703	0.0625	18.8708	0.1895	0.0704	0	4.1112	0.0317	0.2021	0
Crotalus_atrox	Yes	Yes		2	31123	13224	4560	936		all	bioclim	9.5095	1.34472	0	0.0467208	532322	0	0.498756	213	1.32252	0	0.0566845	8720	0.1941	0.2194	500	0.6263	18701.3	0.4423	0.1075	0.0229	0.9512	0	7.8546	0.3658	0.659	0.1	26.3908	0.5204	0.4293	0.4293	5.3995	0.3215	0.7008	0.0502	1.4449	0.1442	0.8087	0.0026
Crotalus_basiliscus	Yes	Yes		102	778	326	104	23		all	topvars	8.117	1.50092	0	0.038835	10424.9	0	0.885953	52	1.49343	0	0.0454546	355	1.3834	1.6178	500	0.886	10345.9	0.1889	0.5209	0.0135	0.7088	0	11.7005	0.2386	0.2786	0.098	20.4479	0.3706	0.1988	0.1992	14.2717	0.2815	0.2508	0.1144	2.8175	0.0652	0.4769	0.0104
Crotalus_brunneus	Yes	Yes	No		48	23	12	0	USING TRAINING SET FOR FINAL MODEL CREATION AND TESTING SET FOR EVALUATION	bioclim	bioclim	8.3372	1.71241	0	0	702.544	0.308295	0.146678	5	1.72053	0	0	20	0.8125	0.9827	122	0.9055	10019.1	0.2479	20.618	0.3818	0.2863	0	29.2539	0.4944	0.2014	0.085	32.276	0.5331	0.1822	0.195	24.7546	0.4391	0.2335	0.015	6.6577	0.1488	0.4623	0
Crotalus_campbelli	Yes	Yes	No		31	16	6	0	USING TRAINING SET FOR FINAL MODEL CREATION AND TESTING SET FOR EVALUATION	bioclim	bioclim	6.5936	1.96406	0	0	327.992	0.290101	0.192913	4	1.96956	0	0	11	2.5723	2.9801	160	0.9839	10007.1	0.0426	15.9289	0.1891	0.0627	0	30.5588	0.4406	0.0393	0.0545	15.9408	0.1893	0.0626	0.0454	15.9289	0.1891	0.0627	0	4.1651	0.0304	0.1684	0
Crotalus_cerastes	Yes	Yes	No		14280	5385	1664	371		bioclim	bioclim	9.1885	1.24426	0	0.0493085	181511	0	1	135	1.24527	0	0.0513513	3057	0.2526	0.2827	500	0.6845	13001.8	0.4637	0.0598	0.0189	0.9722	0	11.4719	0.4426	0.6185	0.0994	35.3643	0.5859	0.3758	0.3758	14.4465	0.4693	0.5834	0.1308	1.2379	0.1265	0.8271	0.0066
Crotalus_cerberus	Yes	Yes	No		788	252	107	19		all	bioclim	8.6201	1.24268	0	0.0471698	7766.2	0	0.959934	18	1.56897	0	0	195	0.5909	0.7624	498	0.8442	10174.6	0.3241	1.3985	0.0824	0.842	0	19.192	0.328	0.3899	0.0949	34.7627	0.5046	0.2267	0.2277	33.1391	0.4893	0.2431	0.1754	4.1248	0.1367	0.7175	0.0077
Crotalus_concolor	Yes	Yes	No		589	223	87	17		bioclim	bioclim	7.9873	1.58742	0	0.0348837	7302.46	0	0.993011	41	1.77418	0	0	207	1.6178	1.9097	444	0.9159	10202.1	0.1695	1.3466	0.0337	0.5097	0	13.6769	0.3033	0.2133	0.0937	21.554	0.454	0.1649	0.1652	13.4538	0.2986	0.2211	0.0734	2.9512	0.0667	0.4004	0.0058
Crotalus_culminatus	Yes	Yes	No		142	74	29	6		bioclim	bioclim	9.0876	1.19582	0	0.0714286	2551.5	0	1	7	1.36294	0	0	81	0.1703	0.3465	134	0.6829	10078.3	0.5453	5.7499	0.3122	0.8179	0	24.4342	0.5647	0.5595	0.0926	45.1359	0.6473	0.3651	0.363	30.2659	0.5844	0.5034	0.121	4.0266	0.2843	0.8551	0
Crotalus_durissus	Yes	Yes		4	5622	1271	398	88		topvars	topvars	9.1278	1.10841	0	0.0403023	54512	0	1	51	1.07255	0	0.0344828	1545	0.1722	0.187	500	0.5809	11544.4	0.4909	0.0377	0.0363	0.9835	0	7.5107	0.3342	0.7391	0.0995	27.5697	0.5302	0.4622	0.4624	10.7542	0.3763	0.6829	0.1461	0.9726	0.1554	0.9144	0.0041
Crotalus_ehecatl	Yes	Yes	No		81	37	17	0	USING TRAINING SET FOR FINAL MODEL CREATION AND TESTING SET FOR EVALUATION	bioclim	bioclim	8.7921	1.51453	0	0.125	1134.06	0	1	10	1.46404	0	0.125	33	0.4563	0.5551	480	0.7862	10027.1	0.4001	3.8812	0.1702	0.7696	0	17.4303	0.3807	0.4901	0.0818	36.7818	0.559	0.2844	0.2818	36.6908	0.5439	0.3091	0.2	3.4825	0.1716	0.7597	0.003
Crotalus_enyo	Yes	Yes	No		846	355	99	24		bioclim	bioclim	8.6396	1.20795	0	0.0510204	10451.6	0	1	50	1.33763	0	0.0434783	321	1.6539	1.8475	500	0.8236	10292.1	0.332	0.2225	0.0379	0.7804	0	15.7489	0.3636	0.4552	0.0991	36.187	0.4916	0.2531	0.253	32.0004	0.4686	0.2896	0.1885	0.4879	0.0715	0.7535	0.0022
Crotalus_estebanensis	Yes	Yes	No		10	7	2	0	USING TRAINING SET FOR FINAL MODEL CREATION AND TESTING SET FOR EVALUATION	bioclim	bioclim	5.1365	1.97494	0	0	76.8792	0.215618	0.0321647	2	1.99398	0	0	5	2.3163	2.871	86	0.9818	1655	0.0633	60.2267	0.7405	0.0235	0	60.2267	0.7405	0.0235	0	60.2267	0.7405	0.0235	0	60.2267	0.7405	0.0235	0	0.3799	0.0049	0.1322	0
Crotalus_exiguus	Yes	Yes	No		18	9	2	0	USING TRAINING SET FOR FINAL MODEL CREATION AND TESTING SET FOR EVALUATION	all	topvars	6.656	1.99155	0	0	131.229	1.07704	0.0305377	4	1.99946	0	0	4	2.4996	3.7243	222	0.9951	10003	0.0526	63.2522	0.8221	0.0104	0	63.2522	0.8221	0.0104	0	63.2522	0.8221	0.0104	0	63.2522	0.8221	0.0104	0	2.7248	0.0359	0.1682	0
Crotalus_helleri	Yes	Yes	No		12776	5450	1721	378		all	bioclim	9.1234	1.45876	0	0.0488372	164010	0	1	15	1.57759	0	0.0212202	3093	0.0797	0.0885	500	0.7821	12936.7	0.437	0.7537	0.1131	0.7826	0	24.2493	0.5648	0.4289	0.0997	43.5134	0.6765	0.2916	0.2917	27.541	0.595	0.4021	0.1228	1.0614	0.1893	0.7671	0.0004
Crotalus_horridus	Yes	Yes		14	12824	5948	1953	416		bioclim	bioclim	9.3846	1.16607	0	0.0686475	236093	0	1	181	1.20079	0	0.0409639	5115	0.2391	0.2599	500	0.6945	15103.3	0.4858	0.0945	0.0397	0.9571	0	10.6714	0.4037	0.6563	0.0998	38.018	0.6092	0.3593	0.3593	29.6079	0.5608	0.4349	0.2757	1.1993	0.1533	0.8738	0.004
Crotalus_intermedius	Yes	Yes	No		288	102	24	7		bioclim	bioclim	8.3649	1.20809	0	0.0434783	2870.21	0.474422	1	13	1.41514	0	0	80	0.8363	0.9498	470	0.8457	10073.4	0.2537	2.1964	0.0686	0.7006	0	10.6284	0.2073	0.4213	0.095	26.9263	0.4337	0.2302	0.2275	26.9079	0.4267	0.2355	0.1862	3.2056	0.085	0.6493	0.005
Crotalus_lannomi	Yes	Yes	No		9	4	5	0	USING TRAINING SET FOR FINAL MODEL CREATION AND TESTING SET FOR EVALUATION	all	topvars	7.7343	1.87113	0	0.25	150.333	0	1	4	1.86813	0	0.25	3	1.4046	1.8853	232	0.9445	10002.5	0.1948	38.9854	0.492	0.1273	0	38.9854	0.492	0.1273	0	38.989	0.4921	0.1273	0.1	38.9854	0.492	0.1273	0	7.0376	0.1217	0.462	0
Crotalus_lepidus	Yes	Yes	No		3987	1581	559	113		bioclim	bioclim	8.855	1.20672	0	0.046595	58680.8	0	0.99998	132	1.17162	0	0.0803571	1156	0.437	0.5585	500	0.7864	11144.6	0.3792	0.2128	0.0427	0.9489	0	15.6494	0.3341	0.5032	0.0992	35.9548	0.5294	0.2744	0.2744	31.7828	0.4924	0.3116	0.2252	2.0317	0.1307	0.8267	0.0079
Crotalus_lutosus	Yes	Yes	No		5254	2224	737	156		topvars	topvars	8.9631	1.17644	0	0.0461956	78993.9	0	1	57	1.2133	0	0.0193548	1558	0.4935	0.5151	500	0.7619	11552.4	0.4111	0.1697	0.0444	0.9191	0	10.2444	0.3256	0.6079	0.0993	35.3029	0.5396	0.3096	0.3096	37.5594	0.5554	0.2921	0.3192	0.9596	0.1098	0.8535	0.005
Crotalus_mictlantecuhtli	Yes	Yes	No		36	12	4	0	USING TRAINING SET FOR FINAL MODEL CREATION AND TESTING SET FOR EVALUATION	all	topvars	8.9721	1.40425	0	0	278.232	0.865017	0.15923	3	1.42838	0	0	8	0.2799	0.4785	94	0.7639	10001.9	0.4926	16.4034	0.5194	0.5968	0	16.4034	0.5194	0.5968	0	47.6694	0.6794	0.3275	0.3375	52.2729	0.6734	0.2946	0.175	1.7923	0.2708	0.7992	0
Crotalus_mitchellii	Yes	Yes	No		407	150	52	11		bioclim	bioclim	7.9039	1.50626	0	0.0392157	4170.41	1.40258	0.255881	25	1.49201	0	0.1	150	1.3956	1.6151	480	0.9251	10143.3	0.1547	2.2562	0.0561	0.4525	0	18.4396	0.2787	0.1934	0.0993	23.955	0.3423	0.1527	0.1533	21.9265	0.3242	0.1697	0.1047	2.8268	0.0722	0.4262	0.002
Crotalus_molossus	Yes	Yes		103	5122	2389	856	171		all	bioclim	8.9475	1.27717	0	0.0491228	92954.9	0	1	156	1.2687	0	0.0529412	1991	0.4503	0.5542	500	0.7252	11980.2	0.3865	0.0045	0.0042	0.9904	0	13.3523	0.3185	0.5134	0.0994	27.1618	0.4885	0.3407	0.3408	15.0242	0.3413	0.4875	0.1198	3.2138	0.1546	0.7606	0.0113
Crotalus_morulus	Yes	Yes	No		226	72	27	6		all	bioclim	8.44	1.33594	0	0	1969.71	0	0.990268	18	1.49644	0	0	76	0.7705	0.826	500	0.8293	10062.3	0.2731	2.7497	0.093	0.6619	0	11.9493	0.256	0.4166	0.0829	26.7823	0.4263	0.249	0.25	21.5514	0.3729	0.3012	0.1605	3.9431	0.1165	0.6047	0.004
Crotalus_oreganus	Yes	Yes		8	12977	5323	1696	370		all	topvars	8.9289	1.40867	0	0.0489675	178481	0	0.99973	238	1.38341	0	0.0569106	3243	0.5696	0.6248	500	0.8006	13211.2	0.3426	0.1406	0.0187	0.9232	0	13.1345	0.3311	0.4336	0.0997	29.9289	0.5624	0.2743	0.2744	17.794	0.4154	0.3773	0.147	2.6996	0.1124	0.6886	0.0106
Crotalus_ornatus	Yes	Yes		99	2962	1411	440	98		topvars	topvars	8.8469	1.26314	0	0.047836	47602.1	0	1	11	1.36913	0	0.0206186	862	0.4794	0.5688	424	0.7872	10844.7	0.3873	1.5807	0.125	0.8261	0	14.8586	0.3516	0.5093	0.0992	35.6593	0.5442	0.284	0.2841	31.1996	0.5079	0.3239	0.2216	1.85	0.1331	0.814	0.0007
Crotalus_polystictus	Yes	Yes	No		253	83	25	6		bioclim	bioclim	8.2522	1.29581	0	0.0416667	2560.72	0	1	23	1.67772	0	0	102	0.8913	1.0102	500	0.857	10099.5	0.228	0.7255	0.044	0.6305	0	10.312	0.2512	0.3576	0.096	22.8268	0.4135	0.2383	0.2422	20.8931	0.3762	0.2719	0.1588	1.1505	0.0605	0.5836	0.0078
Crotalus_pricei	Yes	Yes	No		1019	323	103	23		all	topvars	7.4593	1.63562	0	0.0490196	10502.8	0	0.994073	39	1.69804	0	0.0909091	274	2.1006	2.1626	500	0.9293	10272.2	0.097	1.5227	0.0207	0.3666	0	9.7553	0.1687	0.1595	0.0967	12.2784	0.2213	0.1398	0.1401	7.7695	0.1286	0.1812	0.0613	2.2971	0.0325	0.3197	0.0047
Crotalus_pusillus	Yes	Yes	No		96	5	4	0	USING TRAINING SET FOR FINAL MODEL CREATION AND TESTING SET FOR EVALUATION	bioclim	bioclim	3.4804	1.99672	0	0.666667	112.033	0.523601	1	3	1.99699	0	0.333333	4	5.4354	5.6455	100	0.9993	10004	0.0019	37.0228	0.568	0.0013	0	37.0228	0.568	0.0013	0	37.0228	0.568	0.0013	0	37.0228	0.568	0.0013	0	0.0806	0.0013	0.0119	0
Crotalus_pyrrhus	Yes	Yes	No		3307	1911	516	128		topvars	topvars	8.9417	1.25291	0	0.0543689	62106.6	0	1	16	1.33938	0	0.0393701	1455	0.2836	0.3079	456	0.7824	11434	0.4088	0.1751	0.0446	0.8476	0	14.7472	0.3893	0.5223	0.0993	38.7433	0.5814	0.2855	0.2853	36.5658	0.568	0.3035	0.2612	0.7236	0.1302	0.8063	0.0027
Crotalus_ravus	Yes	Yes	No		469	218	64	15		bioclim	bioclim	8.3838	1.34549	0	0.111111	6002.46	0	1	28	1.4243	0	0.142857	255	0.6816	0.7267	500	0.8542	10234.2	0.2583	0.3477	0.0203	0.7257	0	15.1893	0.3918	0.3185	0.0968	28.2704	0.5273	0.2278	0.2283	16.0973	0.4014	0.3119	0.0902	1.9028	0.0932	0.5311	0.0059
Crotalus_ruber	Yes	Yes		96	8718	2468	830	174		bioclim	bioclim	9.004	1.07723	0	0.0458384	81864.4	0	1	32	1.08999	0	0.0289017	1748	0.4456	0.4796	500	0.5539	11666.8	0.4237	0.0655	0.0244	0.9701	0	2.8302	0.2117	0.8109	0.0992	21.9538	0.4203	0.481	0.4811	2.3766	0.1768	0.8326	0.0665	0.3059	0.0626	0.9317	0.0035
Crotalus_scutulatus	Yes	Yes		12	12341	5328	1658	368		bioclim	bioclim	9.0923	1.30479	0	0.0488835	198634	0	0.5	254	1.32194	0	0.0463215	3171	0.3183	0.342	500	0.6953	13163.1	0.4127	0.0072	0.0031	0.9629	0	11.7994	0.3867	0.5576	0.0998	30.3836	0.5449	0.3625	0.3625	14.6136	0.4241	0.5213	0.1303	1.4421	0.1353	0.7839	0.0102
Crotalus_simus	Yes	Yes		30	266	81	35	6		topvars	topvars	8.4131	1.25309	0	0.147059	2839.96	0	1	16	1.47184	0	0	109	0.934	1.1604	310	0.8321	10104.7	0.2652	0.9145	0.0387	0.836	0	12.9877	0.2418	0.386	0.089	26.8219	0.4693	0.2357	0.2367	19.6451	0.3622	0.2989	0.1248	4.0627	0.0992	0.634	0.022
Crotalus_stephensi	Yes	Yes	No		845	300	120	22		topvars	topvars	8.3942	1.32798	0	0.0252101	9542.66	0	0.999999	72	1.31671	0	0.0476191	309	1.01	1.3722	500	0.8721	10293.5	0.2523	0.5963	0.0308	0.8013	0	15.8625	0.282	0.3356	0.0955	29.3305	0.4552	0.2062	0.2065	25.0327	0.4012	0.2405	0.1531	3.2074	0.0946	0.6175	0.01
Crotalus_tigris	Yes	Yes	No		1218	448	158	32		bioclim	bioclim	8.2298	1.35208	0	0.0127388	14384.6	0	1	29	1.2559	0	0.0322581	326	1.1942	1.2241	500	0.8361	10319.4	0.2151	0.3078	0.0151	0.8465	0	6.5984	0.1341	0.4754	0.097	23.1549	0.3336	0.2346	0.2347	24.1438	0.3471	0.2289	0.2227	1.5432	0.0462	0.6817	0.0175
Crotalus_tlaloci	Yes	Yes	No		24	18	6	0	USING TRAINING SET FOR FINAL MODEL CREATION AND TESTING SET FOR EVALUATION	topvars	topvars	7.3888	1.83307	0	0	438.992	0.594259	0.0718159	8	1.87259	0	0	17	1.8627	2.1365	112	0.9469	10014.9	0.0976	11.9025	0.1478	0.2033	0	18.2545	0.2315	0.1335	0.047	21.1	0.2718	0.1119	0.0941	16.8968	0.212	0.1422	0.0294	5.3309	0.0636	0.289	0
Crotalus_totonacus	Yes	Yes		46	86	47	17	0	USING TRAINING SET FOR FINAL MODEL CREATION AND TESTING SET FOR EVALUATION	topvars	topvars	8.3068	1.61497	0	0	1382.03	0	0.972245	17	1.58487	0	0	41	0.973	1.5254	396	0.8963	10036.9	0.2433	7.1281	0.1443	0.5262	0	19.9049	0.3403	0.2877	0.0952	30.6998	0.4718	0.1994	0.1951	26.4236	0.4157	0.2441	0.0878	5.5409	0.1161	0.5402	0.0024
Crotalus_triseriatus	Yes	Yes	No		651	344	127	25		bioclim	bioclim	7.8922	1.62742	0	0.0476191	9228.18	0	1	18	1.65521	0	0.0416667	360	1.2181	1.2999	500	0.92	10337.8	0.1478	0.757	0.0175	0.6526	0	18.1362	0.2703	0.1885	0.0997	24.3436	0.3579	0.1441	0.1439	22.433	0.3309	0.1559	0.1197	4.4364	0.0722	0.404	0.0144
Crotalus_tzabcan	Yes	Yes		175	203	104	44	8		bioclim	bioclim	8.3474	1.39538	0	0.0465116	3509.46	0	0.621143	20	1.65556	0	0	139	1.2449	1.6064	418	0.8762	10130.4	0.2492	0.5086	0.0264	0.6761	0	16.4697	0.3486	0.3065	0.0899	30.0471	0.5155	0.2053	0.2065	21.7852	0.4222	0.2624	0.105	1.3876	0.0681	0.5894	0.0072
Crotalus_viridis	Yes	Yes		1	17670	6331	2138	446		bioclim	bioclim	9.268	1.28915	0	0.0486663	249132	0	0.476809	65	1.37646	0	0.0292135	4435	0.3086	0.3715	332	0.7337	14425.5	0.4501	0.0687	0.0213	0.9634	0	11.9165	0.3789	0.5841	0.0998	36.9362	0.6434	0.3286	0.3286	27.5448	0.575	0.402	0.2336	1.6964	0.1532	0.8119	0.0067
Crotalus_willardi	Yes	Yes	No		912	223	54	15		bioclim	bioclim	8.2788	1.58841	0	0.0377359	6556.44	0	0.901797	80	1.73989	0	0	177	0.778	1.2152	500	0.9302	10173.2	0.2297	3.0843	0.0925	0.6116	0	30.1992	0.4202	0.2008	0.0943	38.7346	0.503	0.146	0.1446	38.3562	0.5	0.1527	0.1226	4.4157	0.1276	0.5337	0.0028
Lachesis_acrochorda	Yes	Yes		193	100	38	20	0	USING TRAINING SET FOR FINAL MODEL CREATION AND TESTING SET FOR EVALUATION	all	bioclim	9.1531	1.17002	0	0.157895	1448.1	0	1	3	1.19713	0	0.105263	35	0.0566	0.2479	60	0.7679	10035	0.5898	17.8516	0.5007	0.7208	0	42.4239	0.622	0.4355	0.0771	60.465	0.703	0.2728	0.2686	52.7335	0.6661	0.3411	0.1371	0.3317	0.3616	0.9911	0
Lachesis_melanocephala	Yes	Yes		165	41	15	5	0	USING TRAINING SET FOR FINAL MODEL CREATION AND TESTING SET FOR EVALUATION	bioclim	bioclim	8.8923	1.7546	0	0	359.651	1.79295	0.0420404	1	1.77544	0	0	11	0.3504	0.7934	70	0.9047	10009.2	0.4475	55.2806	0.7271	0.1863	0	62.4306	0.762	0.1469	0.0545	62.4689	0.7618	0.1459	0.1545	60.9221	0.751	0.1552	0.0182	5.2606	0.2542	0.7603	0
Lachesis_muta	Yes	Yes		35	1291	458	150	32		bioclim	bioclim	8.8171	1.13111	0	0.0469799	19455.4	0	1	103	1.2981	0	0	483	0.563	0.8591	500	0.8047	10482	0.3912	0.2045	0.03	0.9019	0	16.0788	0.3877	0.4835	0.0988	36.6373	0.5751	0.2817	0.2818	29.5603	0.5124	0.3452	0.1932	2.5254	0.1632	0.7502	0.0083
Lachesis_stenophrys	Yes	Yes	No	180	108	32	13	0	USING TRAINING SET FOR FINAL MODEL CREATION AND TESTING SET FOR EVALUATION	bioclim	bioclim	8.9407	1.36082	0	0	947.085	1.96e-07	0.99991	3	1.24535	0	0	27	0.3257	0.6934	116	0.8639	10024.8	0.4726	8.9379	0.3354	0.7458	0	28.9702	0.5145	0.4784	0.0593	59.8996	0.6952	0.1773	0.1778	63.8599	0.7291	0.1539	0.1556	3.3277	0.2514	0.8422	0
Metlapilcoatlus_indomitus	Yes	Yes		182	12	7	2	0	USING TRAINING SET FOR FINAL MODEL CREATION AND TESTING SET FOR EVALUATION	all	topo	8.712	1.89051	0	0	166.022	0	0.10106	2	1.95519	0	0	5	0.4994	0.999	226	0.8852	10005	0.3681	29.4373	0.4584	0.3142	0	29.4373	0.4584	0.3142	0	39.9711	0.5869	0.221	0.22	41.6655	0.5403	0.2412	0.06	8.5347	0.2175	0.6142	0
Metlapilcoatlus_mexicanus	Yes	Yes		136	330	147	48	11		topvars	topvars	8.6948	1.34665	0	0.0425532	4904.95	1.72553	0.295495	23	1.66085	0	0	150	0.5291	0.8281	444	0.8698	10145.2	0.3538	10.6367	0.2636	0.5577	0	26.3658	0.4441	0.3444	0.0987	39.8627	0.5505	0.2277	0.2287	32.9127	0.4965	0.2898	0.1213	7.3895	0.2071	0.6236	0
Metlapilcoatlus_nummifer	Yes	Yes		101	87	40	13	0	USING TRAINING SET FOR FINAL MODEL CREATION AND TESTING SET FOR EVALUATION	topvars	topvars	7.9283	1.3885	0	0.166667	1108.28	0	1	21	1.36794	0	0.166667	31	1.2262	1.9323	382	0.9599	10031	0.1597	12.2795	0.1701	0.2923	0	38.1235	0.5159	0.0936	0.0903	37.3098	0.5041	0.0964	0.0935	36.5526	0.494	0.1007	0.0645	6.978	0.1038	0.3885	0
Metlapilcoatlus_occiduus	Yes	Yes		191	66	38	13	0	USING TRAINING SET FOR FINAL MODEL CREATION AND TESTING SET FOR EVALUATION	bioclim	bioclim	7.9406	1.89637	0	0	995.671	0	0.718919	14	1.89626	0	0	27	1.2894	2.1757	376	0.9523	10027	0.1746	16.9353	0.2571	0.2642	0	27.1995	0.3586	0.1861	0.0667	36.0366	0.4443	0.1366	0.1333	44.4705	0.5172	0.1121	0.1	4.7823	0.1082	0.431	0
Metlapilcoatlus_olmec	Yes	Yes		157	78	43	12	0	USING TRAINING SET FOR FINAL MODEL CREATION AND TESTING SET FOR EVALUATION	topvars	topvars	9.1841	1.41225	0	0	1356.58	0	0.480392	3	1.43137	0	0	30	0.0296	0.1805	74	0.723	10030	0.6113	30.1957	0.5924	0.6149	0	46.9875	0.6322	0.4438	0.0933	60.6424	0.6606	0.3172	0.3233	54.0467	0.6482	0.3837	0.1067	0.3333	0.3268	0.99	0
Mixcoatlus_barbouri	Yes	Yes		177	57	25	11	0	USING TRAINING SET FOR FINAL MODEL CREATION AND TESTING SET FOR EVALUATION	bioclim	bioclim	8.8866	1.46793	0	0.3	619.014	0	1	2	1.48972	0	0.3	16	0.2985	0.7604	62	0.8817	10007.5	0.4719	40.4833	0.6431	0.3831	0	51.0865	0.7026	0.3046	0.0312	60.2897	0.7201	0.2192	0.1187	61.405	0.7191	0.2048	0.0625	3.155	0.3329	0.7901	0
Mixcoatlus_browni	Yes	Yes	No		38	17	5	0	USING TRAINING SET FOR FINAL MODEL CREATION AND TESTING SET FOR EVALUATION	all	topo	7.9426	1.81466	0	0	337.055	0.032224	0.115934	3	1.84177	0	0	11	1.2159	1.666	82	0.8955	10004.6	0.172	8.4286	0.0996	0.4783	0	16.2501	0.1918	0.3534	0.0364	27.4188	0.3003	0.1678	0.1545	38.748	0.4723	0.1212	0.1454	7.249	0.0892	0.502	0
Mixcoatlus_melanurus	Yes	Yes		183	62	33	15	0	USING TRAINING SET FOR FINAL MODEL CREATION AND TESTING SET FOR EVALUATION	bioclim	bioclim	8.2196	1.73434	0	0	903.183	0	0.974223	6	1.76499	0	0	25	0.8474	1.2221	190	0.9294	10022.3	0.2207	19.5772	0.3791	0.2451	0	29.5789	0.4918	0.1822	0.072	35.272	0.5506	0.1509	0.152	26.8242	0.4615	0.2013	0.028	4.5756	0.1385	0.4337	0
Ophryacus_smaragdinus	Yes	Yes	No		21	10	5	0	USING TRAINING SET FOR FINAL MODEL CREATION AND TESTING SET FOR EVALUATION	bioclim	bioclim	8.2238	1.9402	0	0	256.217	1.45281	0.0585788	5	1.94903	0	0	9	0.9867	2.1885	172	0.9218	10009	0.2408	17.049	0.1993	0.4162	0	17.049	0.1993	0.4162	0	41.6219	0.4844	0.14	0.1333	51.3589	0.6547	0.0922	0.1222	9.3485	0.1449	0.5492	0
Ophryacus_undulatus	Yes	Yes		107	101	62	17	0	USING TRAINING SET FOR FINAL MODEL CREATION AND TESTING SET FOR EVALUATION	topvars	topvars	8.3852	1.80584	0	0	1693.6	1.04511	0.215484	10	1.81546	0	0	56	0.7599	1.4738	280	0.9187	10053.1	0.2554	3.695	0.093	0.6407	0	30.5523	0.4752	0.2006	0.0821	42.3772	0.6383	0.1279	0.1286	42.9005	0.6395	0.1266	0.1125	4.6038	0.1092	0.5984	0.0036
Porthidium_arcosae	Yes	Yes			57	30	8	0	USING TRAINING SET FOR FINAL MODEL CREATION AND TESTING SET FOR EVALUATION	topvars	topvars	7.4484	1.85653	0	0	619.557	0.958007	0.0180137	12	1.84532	0	0	25	1.8266	2.0008	500	0.943	10009.3	0.1028	6.6365	0.1532	0.21	0	15.4495	0.3046	0.1376	0.068	19.0238	0.3609	0.1197	0.12	12.7876	0.265	0.1511	0.028	2.3786	0.0619	0.2622	0
Porthidium_dunni	Yes	Yes		111	355	155	52	11		all	bioclim	7.8735	1.31454	0	0.137255	4166.61	0	1	14	1.74902	0	0	181	1.3265	1.3494	500	0.913	10164.4	0.1475	1.8275	0.0319	0.5383	0	14.6286	0.2324	0.1968	0.0967	17.9751	0.2885	0.1675	0.1685	13.4585	0.2095	0.2104	0.0696	3.0966	0.048	0.4565	0.0077
Porthidium_hespere	Yes	Yes		215	21	7	5	0	USING TRAINING SET FOR FINAL MODEL CREATION AND TESTING SET FOR EVALUATION	all	bioclim	8.8749	1.42697	0	0	205.229	0.17491	0.055996	1	1.65446	0	0	6	0.3516	0.6998	62	0.8992	10005.1	0.4889	55.9609	0.7234	0.2369	0	55.9609	0.7234	0.2369	0	66.661	0.7328	0.165	0.1333	66.6561	0.7375	0.165	0.05	2.8785	0.2559	0.775	0
Porthidium_lansbergii	Yes	Yes		133	420	123	38	9		bioclim	bioclim	8.4383	1.16308	0	0.0555556	4114.3	1.70422	1	18	1.40589	0	0	141	0.9459	1.1619	486	0.8099	10139.4	0.2697	0.8432	0.042	0.8425	0	8.771	0.1822	0.5141	0.0979	24.7657	0.3696	0.279	0.2773	28.4198	0.4122	0.2515	0.2652	2.3234	0.0779	0.7353	0.0099
Porthidium_nasutum	Yes	Yes		124	572	289	70	19		bioclim	bioclim	8.5474	1.30264	0	0.0434783	9364.26	0	1	13	1.40076	0	0	251	0.7983	0.873	500	0.8208	10248.9	0.3038	1.4923	0.0792	0.6479	0	9.8284	0.3025	0.4336	0.0964	27.9201	0.5379	0.2679	0.2681	18.4752	0.4304	0.3432	0.1669	2.0159	0.1013	0.6128	0.002
Porthidium_ophryomegas	Yes	Yes		125	195	88	37	7		all	bioclim	8.1682	1.35393	0	0.0277778	2921.54	0.551411	0.409449	11	1.74281	0	0	102	1.1984	1.3597	490	0.8878	10098.6	0.2023	2.904	0.069	0.5974	0	17.5634	0.2566	0.2565	0.0931	24.3714	0.373	0.1853	0.1873	20.0685	0.306	0.2271	0.0961	4.5448	0.0882	0.5331	0.0039
Porthidium_porrasi	Yes	Yes			46	21	3	0	USING TRAINING SET FOR FINAL MODEL CREATION AND TESTING SET FOR EVALUATION	topvars	topvars	7.8668	1.96507	0	0	379.083	0.00032749	0.257717	7	1.97753	0	0	16	1.2686	2.2136	170	0.9789	10014.1	0.1516	42.6343	0.5846	0.0722	0	49.6931	0.6722	0.0548	0.05	45.5136	0.6251	0.0626	0.0625	42.6343	0.5846	0.0722	0	7.8547	0.1005	0.3645	0
Porthidium_volcanicum	Yes	Yes			5	4	2	0	USING TRAINING SET FOR FINAL MODEL CREATION AND TESTING SET FOR EVALUATION	all	topvars	6.8032	1.95859	0	0	81.1828	1.42323	0.0127916	1	1.99216	0	0	3	2.3656	3.404	154	0.9844	10002.3	0.1405	71.1601	0.8993	0.0182	0	71.1601	0.8993	0.0182	0	71.1601	0.8993	0.0182	0	71.1601	0.8993	0.0182	0	7.017	0.0892	0.3731	0
Porthidium_yucatanicum	Yes	Yes		150	147	67	24	0	USING TRAINING SET FOR FINAL MODEL CREATION AND TESTING SET FOR EVALUATION	topvars	topvars	8.4876	1.57962	0	0	1976.48	0.906089	0.0869012	17	1.58262	0	0	53	0.7088	1.14	394	0.9005	10049	0.2882	3.9872	0.1277	0.6289	0	27.5245	0.4553	0.2674	0.0887	39.9146	0.588	0.1726	0.1736	35.4718	0.5406	0.199	0.1075	3.6527	0.1214	0.6365	0
Sistrurus_catenatus	Yes	Yes		94	2770	776	213	52		bioclim	bioclim	8.0715	1.46668	0	0.0471698	25089.3	0	1	78	1.46545	0	0.0980392	539	1.1996	1.4377	500	0.904	10535.2	0.1751	1.8187	0.0513	0.6028	0	17.1877	0.2434	0.2776	0.0979	27.3549	0.3325	0.1854	0.1857	23.7035	0.3025	0.2175	0.1408	3.0396	0.079	0.5295	0.0026
Sistrurus_miliarius	Yes	Yes		109	6519	2932	946	205		topvars	topvars	8.7549	1.4145	0	0.0507937	103474	0	1	143	1.43773	0	0.0588235	2249	0.5268	0.6192	500	0.8287	12237.3	0.3065	0.1774	0.018	0.9345	0	17.0383	0.335	0.3421	0.0995	31.6697	0.6071	0.2247	0.2247	24.0827	0.4918	0.2747	0.1506	3.7214	0.1157	0.6734	0.013
Sistrurus_tergeminus	Yes	Yes	No		3262	1360	454	96		bioclim	bioclim	8.5192	1.32987	0	0.0485651	50484.6	0	1	47	1.31578	0	0.0631579	1002	0.8864	1.0885	478	0.8328	10999.3	0.2684	0.2479	0.0164	0.875	0	9.0728	0.216	0.415	0.0994	24.0947	0.4633	0.2443	0.2441	20.0733	0.4016	0.278	0.1857	2.5769	0.0779	0.6256	0.0152
Bothrops_alcatraz	Yes		No		2				NO NICHE MODEL
Bothrops_ayerbei	Yes		No		4				NO NICHE MODEL
Bothrops_insularis	Yes		No						NO NICHE MODEL
Bothrops_marmoratus	Yes		No		167				NO NICHE MODEL
Bothrops_medusa	Yes		No		2				NO NICHE MODEL
Bothrops_otavioi	Yes		No		2				NO NICHE MODEL
Bothrops_pirajai	Yes		No		58				NO NICHE MODEL
Bothrops_sazimai	Yes		No		26				NO NICHE MODEL
Cerrophidion_petlalcalensis	Yes				15				NO NICHE MODEL
Crotalus_catalinensis	Yes		No		97				NO NICHE MODEL
Crotalus_ericsmithi	Yes		No		2				NO NICHE MODEL
Crotalus_lorenzoensis	Yes		No		16				NO NICHE MODEL
Crotalus_polisi	Yes		No		9				NO NICHE MODEL
Crotalus_stejnegeri	Yes		No		39				NO NICHE MODEL
Crotalus_tancitarensis	Yes		No		5				NO NICHE MODEL
Crotalus_thalassoporus	Yes		No		2				NO NICHE MODEL
Crotalus_transversus	Yes		No		62				NO NICHE MODEL
Crotalus_unicolor	Yes		No		4				NO NICHE MODEL
Crotalus_vegrandis	Yes		No		1				NO NICHE MODEL
Ophryacus_sphenophrys	Yes		No		2				NO NICHE MODEL
[truncated: 156 more columns]
